# Supplementary material for: mir-34b/c and mir-449a/b/c are required for spermatogenesis, but not for the first cleavage division in mice
Source: Biol Open. 2015 Jan 23;4(2):212–23. doi: 10.1242/bio.201410959 (PMC4365490; doi:10.1242/bio.201410959)
Supplement: Supplementary Material [file supp_bio.201410959_bio201410959_Table_S4.xls]

## Sheet: Sheet1
		Table S4. A list of dysregulated genes in miR-dKO round spermatids (p<0.05; upregulated genes are highlighted in red and downregulated ones in yellow).
	test_id	gene_id	gene	locus	sample_1	sample_2	status	Value_1	Value_2	log2fold_change	test_stat	p_value	q_value	regulated
1	XLOC_000001	XLOC_000001	non-annotated transcript	chr1:3863398-3898708	AAko-TTround-FFdkosrna	AAwt-TTround-FFdkosrna	OK	11.2761	3.06726	1.87872	-2.06332	0.00645	0.227805	upregulated
12	XLOC_000012	XLOC_000012	Pcmtd1	chr1:7079000-7163709	AAko-TTround-FFdkosrna	AAwt-TTround-FFdkosrna	OK	1.18851	0.50937	1.2252	-2.30609	0.00195	0.106204	upregulated
13	XLOC_000013	XLOC_000013	Rrs1	chr1:9488733-9537536	AAko-TTround-FFdkosrna	AAwt-TTround-FFdkosrna	OK	4.04715	2.18976	0.886793	-1.45047	0.0449	0.561744	upregulated
18	XLOC_000018	XLOC_000018	Mcmdc2	chr1:9898718-9931158	AAko-TTround-FFdkosrna	AAwt-TTround-FFdkosrna	OK	7.85536	4.66931	0.750777	-1.52154	0.0364	0.524896	upregulated
41	XLOC_000041	XLOC_000041	Crispld1	chr1:17717497-17756288	AAko-TTround-FFdkosrna	AAwt-TTround-FFdkosrna	OK	1.06543	0.621961	0.778861	-1.42165	0.04565	0.564409	upregulated
52	XLOC_000052	XLOC_000052	Gsta3	chr1:21230669-21255640	AAko-TTround-FFdkosrna	AAwt-TTround-FFdkosrna	OK	4.71915	1.08128	2.12712	-3.38402	5e-05	0.00702803	upregulated
57	XLOC_000057	XLOC_000057	Mir30a	chr1:23276031-23279178	AAko-TTround-FFdkosrna	AAwt-TTround-FFdkosrna	OK	3.39071	1.71543	0.983858	-1.41997	0.0134	0.336888	upregulated
58	XLOC_000058	XLOC_000058	Mir30c-2	chr1:23292635-23298623	AAko-TTround-FFdkosrna	AAwt-TTround-FFdkosrna	OK	2.77783	1.17939	1.23714	-1.64989	0.00395	0.169127	upregulated
70	XLOC_000070	XLOC_000070	Gm4850	chr1:31321691-31324906	AAko-TTround-FFdkosrna	AAwt-TTround-FFdkosrna	OK	0.397443	0.0617927	2.70878	-1.2157	0.01905	0.401956	upregulated
84	XLOC_000084	XLOC_000084	Hs6st1	chr1:36125244-36163291	AAko-TTround-FFdkosrna	AAwt-TTround-FFdkosrna	OK	0.431346	0.217199	0.996486	-1.50143	0.039	0.538553	upregulated
92	XLOC_000092	XLOC_000092	4933424G06Rik	chr1:36771382-36814971	AAko-TTround-FFdkosrna	AAwt-TTround-FFdkosrna	OK	43.401	66.5707	-0.617137	1.43694	0.0435	0.558675	downregulated
93	XLOC_000093	XLOC_000093	Zap70	chr1:36818705-36839661	AAko-TTround-FFdkosrna	AAwt-TTround-FFdkosrna	OK	0.525981	1.02953	-0.967501	1.4621	0.049	0.577847	downregulated
114	XLOC_000114	XLOC_000114	Map4k4	chr1:39957757-40083155	AAko-TTround-FFdkosrna	AAwt-TTround-FFdkosrna	OK	2.06257	1.09331	0.917061	-1.84773	0.0102	0.29509	upregulated
117	XLOC_000117	XLOC_000117	Il1r1	chr1:40281924-40373022	AAko-TTround-FFdkosrna	AAwt-TTround-FFdkosrna	OK	1.4974	0.278083	2.43407	-4.13194	5e-05	0.00702803	upregulated
123	XLOC_000123	XLOC_000123	Slc9a2	chr1:40738556-40825730	AAko-TTround-FFdkosrna	AAwt-TTround-FFdkosrna	OK	0.523282	0.121346	2.1204	-2.64714	0.0025	0.128135	upregulated
137	XLOC_000137	XLOC_000137	Col3a1	chr1:45368382-45406551	AAko-TTround-FFdkosrna	AAwt-TTround-FFdkosrna	OK	1.07425	0.496336	1.11685	-2.06757	0.0056	0.210045	upregulated
193	XLOC_000193	XLOC_000193	Cflar	chr1:58770129-58815726	AAko-TTround-FFdkosrna	AAwt-TTround-FFdkosrna	OK	0.691081	0.28954	1.26008	-2.17349	0.0022	0.116848	upregulated
215	XLOC_000215	XLOC_000215	Pard3b	chr1:61685397-62688858	AAko-TTround-FFdkosrna	AAwt-TTround-FFdkosrna	OK	0.380213	0.181161	1.07752	-1.84887	0.00975	0.286842	upregulated
221	XLOC_000221	XLOC_000221	Adam23	chr1:63492477-63643089	AAko-TTround-FFdkosrna	AAwt-TTround-FFdkosrna	OK	1.09667	0.2592	2.08657	-2.93409	0.00015	0.0169701	upregulated
231	XLOC_000231	XLOC_000231	Unc80	chr1:66515020-66745790	AAko-TTround-FFdkosrna	AAwt-TTround-FFdkosrna	OK	2.07139	1.1163	0.893167	-1.70963	0.01475	0.357585	upregulated
259	XLOC_000259	XLOC_000259	Ctdsp1	chr1:74438182-74443859	AAko-TTround-FFdkosrna	AAwt-TTround-FFdkosrna	OK	0.95282	0.426698	1.16237	-1.89409	0.00895	0.276457	upregulated
267	XLOC_000267	XLOC_000267	Cyp27a1	chr1:74760147-74784464	AAko-TTround-FFdkosrna	AAwt-TTround-FFdkosrna	OK	1.07188	0.48443	1.14876	-1.69569	0.02295	0.436882	upregulated
268	XLOC_000268	XLOC_000268	Wnt6	chr1:74818465-74831893	AAko-TTround-FFdkosrna	AAwt-TTround-FFdkosrna	OK	1.43159	0.27383	2.39154	-3.37324	2e-04	0.0206156	upregulated
281	XLOC_000281	XLOC_000281	Inha	chr1:75482399-75506929	AAko-TTround-FFdkosrna	AAwt-TTround-FFdkosrna	OK	6.52031	2.61112	1.32082	-1.52073	0.0352	0.519158	upregulated
283	XLOC_000283	XLOC_000283	Slc4a3	chr1:75542840-75556006	AAko-TTround-FFdkosrna	AAwt-TTround-FFdkosrna	OK	0.671572	0.158811	2.08934	-3.18594	5e-05	0.00702803	upregulated
285	XLOC_000285	XLOC_000285	non-annotated transcript	chr1:77835284-77912422	AAko-TTround-FFdkosrna	AAwt-TTround-FFdkosrna	OK	3.8715	1.9521	0.988605	-1.51512	0.03905	0.538553	upregulated
327	XLOC_000327	XLOC_000327	Prss56	chr1:89080067-89084979	AAko-TTround-FFdkosrna	AAwt-TTround-FFdkosrna	OK	6.93653	11.0242	-0.668257	1.44762	0.04075	0.5442	downregulated
404	XLOC_000404	XLOC_000404	Slco6d1	chr1:100317700-100405957	AAko-TTround-FFdkosrna	AAwt-TTround-FFdkosrna	OK	44.1835	67.7718	-0.617156	1.40952	0.0466	0.568827	downregulated
457	XLOC_000457	XLOC_000457	Faim3	chr1:132762353-132777367	AAko-TTround-FFdkosrna	AAwt-TTround-FFdkosrna	OK	1.52409	3.29469	-1.11176	1.98161	0.00625	0.224444	downregulated
463	XLOC_000463	XLOC_000463	5430435G22Rik	chr1:133585271-133610041	AAko-TTround-FFdkosrna	AAwt-TTround-FFdkosrna	OK	0.367083	0.046003	3.02801	-2.50173	0.0201	0.412235	upregulated
468	XLOC_000468	XLOC_000468	Nucks1	chr1:133807034-133832898	AAko-TTround-FFdkosrna	AAwt-TTround-FFdkosrna	OK	4.82199	2.93061	0.71892	-1.59206	0.02715	0.466139	upregulated
469	XLOC_000469	XLOC_000469	Slc45a3	chr1:133859491-133879549	AAko-TTround-FFdkosrna	AAwt-TTround-FFdkosrna	OK	0.934469	0.155221	2.59915	-3.45979	3e-04	0.0271081	upregulated
486	XLOC_000486	XLOC_000486	Ren1,Ren2	chr1:135247142-135256900	AAko-TTround-FFdkosrna	AAwt-TTround-FFdkosrna	OK	3.25004	0.313508	3.37849	-4.57162	5e-05	0.00702803	upregulated
487	XLOC_000487	XLOC_000487	Etnk2	chr1:135260148-135276895	AAko-TTround-FFdkosrna	AAwt-TTround-FFdkosrna	OK	2.40142	0.650803	1.88581	-3.2322	5e-05	0.00702803	upregulated
495	XLOC_000495	XLOC_000495	Cyb5r1	chr1:136302566-136308315	AAko-TTround-FFdkosrna	AAwt-TTround-FFdkosrna	OK	3.09232	1.20779	1.35751	-2.21818	0.0026	0.131804	upregulated
504	XLOC_000504	XLOC_000504	Arl8a	chr1:137043410-137052845	AAko-TTround-FFdkosrna	AAwt-TTround-FFdkosrna	OK	0.570346	0.169608	1.75816	-1.91705	0.01725	0.387662	upregulated
552	XLOC_000552	XLOC_000552	Ncf2	chr1:154655019-154684120	AAko-TTround-FFdkosrna	AAwt-TTround-FFdkosrna	OK	0.3997	0.147483	1.44818	-1.57794	0.04055	0.543093	upregulated
581	XLOC_000581	XLOC_000581	non-annotated transcript	chr1:161095847-161096522	AAko-TTround-FFdkosrna	AAwt-TTround-FFdkosrna	OK	3.60766	1.42774	1.33834	-1.52814	0.0364	0.524896	upregulated
594	XLOC_000594	XLOC_000594	non-annotated transcript	chr1:163105764-163167436	AAko-TTround-FFdkosrna	AAwt-TTround-FFdkosrna	OK	19.9704	31.1696	-0.64223	1.53164	0.03165	0.497822	downregulated
624	XLOC_000624	XLOC_000624	Creg1	chr1:167693910-167705435	AAko-TTround-FFdkosrna	AAwt-TTround-FFdkosrna	OK	4.30862	1.48173	1.54092	-3.00625	1e-04	0.0123693	upregulated
627	XLOC_000627	XLOC_000627	Ildr2	chr1:168184269-168246963	AAko-TTround-FFdkosrna	AAwt-TTround-FFdkosrna	OK	0.426679	0.123293	1.80281	-2.85433	5e-04	0.04057	upregulated
639	XLOC_000639	XLOC_000639	Olfml2b	chr1:172574662-172612920	AAko-TTround-FFdkosrna	AAwt-TTround-FFdkosrna	OK	1.07485	0.306277	1.81594	-2.90691	0.00045	0.0377227	upregulated
653	XLOC_000653	XLOC_000653	F11r	chr1:173367691-173394724	AAko-TTround-FFdkosrna	AAwt-TTround-FFdkosrna	OK	1.04536	0.52076	1.00808	-1.70157	0.0211	0.420655	upregulated
654	XLOC_000654	XLOC_000654	Alyref2	chr1:173433608-173434881	AAko-TTround-FFdkosrna	AAwt-TTround-FFdkosrna	OK	1.10664	0.5196	1.09349	-1.46204	0.03885	0.538553	upregulated
671	XLOC_000671	XLOC_000671	Ccdc19	chr1:174451260-174480937	AAko-TTround-FFdkosrna	AAwt-TTround-FFdkosrna	OK	237.882	369.061	-0.633609	1.63589	0.02095	0.418865	downregulated
737	XLOC_000737	XLOC_000737	non-annotated transcript	chr1:184201619-184202883	AAko-TTround-FFdkosrna	AAwt-TTround-FFdkosrna	OK	1.5001	0.589888	1.34899	-1.55811	0.0289	0.47933	upregulated
789	XLOC_000789	XLOC_000789	Lamb3	chr1:195128187-195170072	AAko-TTround-FFdkosrna	AAwt-TTround-FFdkosrna	OK	2.33364	3.76842	-0.690995	1.438	0.0449	0.561744	downregulated
790	XLOC_000790	XLOC_000790	Plxna2	chr1:196446022-196643062	AAko-TTround-FFdkosrna	AAwt-TTround-FFdkosrna	OK	3.06674	5.64943	-0.881144	1.99333	0.00565	0.211351	downregulated
792	XLOC_000792	XLOC_000792	A330023F24Rik,Mir29b-2,Mir29c	chr1:196843592-196864102	AAko-TTround-FFdkosrna	AAwt-TTround-FFdkosrna	OK	6.55697	0.387744	4.08358	-1.15142	5e-05	0.00702803	upregulated
816	XLOC_000816	XLOC_000816	Slco5a1	chr1:12856630-12981216	AAko-TTround-FFdkosrna	AAwt-TTround-FFdkosrna	OK	0.95793	0.425844	1.17299	-2.25266	0.002	0.108503	upregulated
821	XLOC_000821	XLOC_000821	Lactb2	chr1:13615979-13650590	AAko-TTround-FFdkosrna	AAwt-TTround-FFdkosrna	OK	1.34338	0.666579	1.01319	-1.60986	0.02545	0.456967	upregulated
868	XLOC_000868	XLOC_000868	Bag2	chr1:33802328-33814595	AAko-TTround-FFdkosrna	AAwt-TTround-FFdkosrna	OK	1.1657	0.550805	1.0842	-1.57574	0.027	0.465574	upregulated
873	XLOC_000873	XLOC_000873	Ccdc115	chr1:34493514-34496517	AAko-TTround-FFdkosrna	AAwt-TTround-FFdkosrna	OK	9.98522	5.42576	0.880235	-1.79272	0.0102	0.29509	upregulated
876	XLOC_000876	XLOC_000876	Prss40	chr1:34592492-34617788	AAko-TTround-FFdkosrna	AAwt-TTround-FFdkosrna	OK	38.2455	71.3055	-0.898703	1.95306	0.0062	0.223224	downregulated
879	XLOC_000879	XLOC_000879	non-annotated transcript	chr1:34715508-34723813	AAko-TTround-FFdkosrna	AAwt-TTround-FFdkosrna	OK	8.10151	3.25826	1.31453	-1.76533	0.01405	0.347887	upregulated
915	XLOC_000915	XLOC_000915	Rfx8	chr1:39722145-39777834	AAko-TTround-FFdkosrna	AAwt-TTround-FFdkosrna	OK	56.2963	85.5252	-0.603293	1.48169	0.03895	0.538553	downregulated
921	XLOC_000921	XLOC_000921	4930448I06Rik	chr1:41224402-41238097	AAko-TTround-FFdkosrna	AAwt-TTround-FFdkosrna	OK	2.70936	5.164	-0.930257	1.48949	0.0387	0.537455	downregulated
927	XLOC_000927	XLOC_000927	Uxs1	chr1:43800687-43884556	AAko-TTround-FFdkosrna	AAwt-TTround-FFdkosrna	OK	7.37474	4.30424	0.777169	-1.47456	0.03955	0.540818	upregulated
930	XLOC_000930	XLOC_000930	non-annotated transcript	chr1:44112752-44136535	AAko-TTround-FFdkosrna	AAwt-TTround-FFdkosrna	OK	14.3688	9.03713	0.669163	-1.68757	0.0173	0.387662	upregulated
944	XLOC_000944	XLOC_000944	Nab1	chr1:52512692-52557292	AAko-TTround-FFdkosrna	AAwt-TTround-FFdkosrna	OK	0.658878	0.253989	1.38094	-2.31933	0.00195	0.106204	upregulated
978	XLOC_000978	XLOC_000978	Trak2	chr1:58957293-59030326	AAko-TTround-FFdkosrna	AAwt-TTround-FFdkosrna	OK	2.04033	1.1003	0.892217	-1.82106	0.01005	0.292881	upregulated
993	XLOC_000993	XLOC_000993	non-annotated transcript	chr1:63477827-63481355	AAko-TTround-FFdkosrna	AAwt-TTround-FFdkosrna	OK	0.273696	1.68123	-2.61801	2.04357	0.0414	0.546586	downregulated
1002	XLOC_001002	XLOC_001002	Akr1cl	chr1:65059659-65079322	AAko-TTround-FFdkosrna	AAwt-TTround-FFdkosrna	OK	35.3988	4.41977	3.00198	-5.87624	5e-05	0.00702803	upregulated
1011	XLOC_001011	XLOC_001011	Acadl	chr1:66877412-66909883	AAko-TTround-FFdkosrna	AAwt-TTround-FFdkosrna	OK	2.75878	1.08566	1.34679	-2.39541	0.00145	0.0856793	upregulated
1062	XLOC_001062	XLOC_001062	non-annotated transcript	chr1:78723155-78728470	AAko-TTround-FFdkosrna	AAwt-TTround-FFdkosrna	OK	6.84986	3.18538	1.10506	-1.79357	0.0134	0.336888	upregulated
1090	XLOC_001090	XLOC_001090	Gpr55	chr1:87836111-87857630	AAko-TTround-FFdkosrna	AAwt-TTround-FFdkosrna	OK	0.916836	0.150934	2.61234	-3.0969	0.0014	0.0836124	upregulated
1102	XLOC_001102	XLOC_001102	Ecel1	chr1:89044229-89062770	AAko-TTround-FFdkosrna	AAwt-TTround-FFdkosrna	OK	0.332872	0.819378	-1.2978	1.59304	0.03565	0.522105	downregulated
1150	XLOC_001150	XLOC_001150	Slco6c1	chr1:98956021-99024889	AAko-TTround-FFdkosrna	AAwt-TTround-FFdkosrna	OK	79.9033	125.784	-0.65461	1.68522	0.01615	0.373936	downregulated
1151	XLOC_001151	XLOC_001151	D1Ertd622e	chr1:99540451-99558595	AAko-TTround-FFdkosrna	AAwt-TTround-FFdkosrna	OK	4.02724	6.62763	-0.718484	1.50607	0.03495	0.517665	downregulated
1168	XLOC_001168	XLOC_001168	non-annotated transcript	chr1:109281743-109283940	AAko-TTround-FFdkosrna	AAwt-TTround-FFdkosrna	OK	35.1205	16.9154	1.05406	-1.5182	0.04085	0.544896	upregulated
1178	XLOC_001178	XLOC_001178	Inhbb	chr1:121312041-121318825	AAko-TTround-FFdkosrna	AAwt-TTround-FFdkosrna	OK	0.688565	0.157451	2.13788	-3.05312	0.00025	0.0240753	upregulated
1179	XLOC_001179	XLOC_001179	Ralb	chr1:121366881-121401359	AAko-TTround-FFdkosrna	AAwt-TTround-FFdkosrna	OK	3.00448	1.00107	1.58701	-2.94848	2e-04	0.0206156	upregulated
1186	XLOC_001186	XLOC_001186	Tmem37	chr1:121963953-121970357	AAko-TTround-FFdkosrna	AAwt-TTround-FFdkosrna	OK	1.18612	3.27133	-1.46319	2.20825	0.0032	0.148928	downregulated
1195	XLOC_001195	XLOC_001195	Htr5b	chr1:123406349-123425042	AAko-TTround-FFdkosrna	AAwt-TTround-FFdkosrna	OK	1.55157	2.72486	-0.811924	1.53187	0.03455	0.51503	downregulated
1200	XLOC_001200	XLOC_001200	Lypd1	chr1:127573572-127808791	AAko-TTround-FFdkosrna	AAwt-TTround-FFdkosrna	OK	3.58232	1.30118	1.46218	-2.37011	0.0017	0.0971513	upregulated
1210	XLOC_001210	XLOC_001210	Cxcr4	chr1:130484775-130488876	AAko-TTround-FFdkosrna	AAwt-TTround-FFdkosrna	OK	0.477335	0.151883	1.66157	-1.83417	0.02055	0.415343	upregulated
1222	XLOC_001222	XLOC_001222	Dyrk3	chr1:133024933-133034811	AAko-TTround-FFdkosrna	AAwt-TTround-FFdkosrna	OK	102.193	156.369	-0.613649	1.5888	0.02465	0.451338	downregulated
1226	XLOC_001226	XLOC_001226	Mfsd4	chr1:133923197-133964639	AAko-TTround-FFdkosrna	AAwt-TTround-FFdkosrna	OK	1.14181	0.503748	1.18342	-1.90731	0.00915	0.279225	upregulated
1240	XLOC_001240	XLOC_001240	Btg2	chr1:135971441-135975732	AAko-TTround-FFdkosrna	AAwt-TTround-FFdkosrna	OK	4.25366	1.73515	1.29448	-2.5142	0.00035	0.0307282	upregulated
1241	XLOC_001241	XLOC_001241	Adora1	chr1:136090024-136132008	AAko-TTround-FFdkosrna	AAwt-TTround-FFdkosrna	OK	1.32395	0.168519	2.98245	-4.50687	5e-05	0.00702803	upregulated
1250	XLOC_001250	XLOC_001250	Rnpep	chr1:137159275-137180661	AAko-TTround-FFdkosrna	AAwt-TTround-FFdkosrna	OK	6.78832	15.2688	-1.16937	2.51588	0.00045	0.0377227	downregulated
1255	XLOC_001255	XLOC_001255	Pkp1	chr1:137767971-137815601	AAko-TTround-FFdkosrna	AAwt-TTround-FFdkosrna	OK	0.531696	1.33519	-1.32729	2.41845	0.00135	0.0822141	downregulated
1271	XLOC_001271	XLOC_001271	Nek7	chr1:140381290-140516273	AAko-TTround-FFdkosrna	AAwt-TTround-FFdkosrna	OK	1.2252	0.531932	1.20642	-2.14264	0.00345	0.154617	upregulated
1279	XLOC_001279	XLOC_001279	Cfh	chr1:141982431-142079988	AAko-TTround-FFdkosrna	AAwt-TTround-FFdkosrna	OK	0.719879	0.28452	1.3443	-2.05199	0.00585	0.21593	upregulated
1283	XLOC_001283	XLOC_001283	Trove2	chr1:145597920-145624181	AAko-TTround-FFdkosrna	AAwt-TTround-FFdkosrna	OK	0.675733	0.341847	0.987329	-1.84785	0.01525	0.363065	upregulated
1284	XLOC_001284	XLOC_001284	Rgs2	chr1:145846467-145851279	AAko-TTround-FFdkosrna	AAwt-TTround-FFdkosrna	OK	1.57345	0.441697	1.83607	-3.04506	2e-04	0.0206156	upregulated
1286	XLOC_001286	XLOC_001286	Rgs1	chr1:146091798-146096234	AAko-TTround-FFdkosrna	AAwt-TTround-FFdkosrna	OK	0.485313	0.0433225	3.51942	-1.61733	0.0171	0.385977	upregulated
1302	XLOC_001302	XLOC_001302	Tsen15	chr1:154217865-154233812	AAko-TTround-FFdkosrna	AAwt-TTround-FFdkosrna	OK	3.18264	6.22362	-0.967298	1.78302	0.013	0.331321	downregulated
1306	XLOC_001306	XLOC_001306	Lamc1	chr1:155066051-155179916	AAko-TTround-FFdkosrna	AAwt-TTround-FFdkosrna	OK	0.916669	0.490525	0.905018	-1.73859	0.0177	0.390031	upregulated
1309	XLOC_001309	XLOC_001309	Npl	chr1:155350145-155396844	AAko-TTround-FFdkosrna	AAwt-TTround-FFdkosrna	OK	2.39105	0.63493	1.91525	-2.85054	5e-04	0.04057	upregulated
1312	XLOC_001312	XLOC_001312	non-annotated transcript	chr1:155691958-155692219	AAko-TTround-FFdkosrna	AAwt-TTround-FFdkosrna	OK	10.7189	23.2863	-1.11926	1.66256	0.0215	0.424026	downregulated
1321	XLOC_001321	XLOC_001321	Mr1	chr1:156975007-156993910	AAko-TTround-FFdkosrna	AAwt-TTround-FFdkosrna	OK	0.575821	0.148373	1.96615	-2.26498	0.0068	0.233932	upregulated
1385	XLOC_001385	XLOC_001385	Sft2d2	chr1:167104471-167124564	AAko-TTround-FFdkosrna	AAwt-TTround-FFdkosrna	OK	1.33797	0.701403	0.933789	-1.81588	0.00965	0.285712	upregulated
1403	XLOC_001403	XLOC_001403	non-annotated transcript	chr1:170688194-170692022	AAko-TTround-FFdkosrna	AAwt-TTround-FFdkosrna	OK	4.3477	14.6068	-1.74822	1.43204	0.0465	0.568603	downregulated
1404	XLOC_001404	XLOC_001404	non-annotated transcript	chr1:171258301-171274166	AAko-TTround-FFdkosrna	AAwt-TTround-FFdkosrna	OK	1.31632	3.07821	-1.22511	1.51384	0.034	0.512597	downregulated
1422	XLOC_001422	XLOC_001422	Fcer1g	chr1:173159702-173164480	AAko-TTround-FFdkosrna	AAwt-TTround-FFdkosrna	OK	1.67146	0.262543	2.67599	-2.42336	0.0129	0.329982	upregulated
1436	XLOC_001436	XLOC_001436	Pea15a	chr1:174126859-174136912	AAko-TTround-FFdkosrna	AAwt-TTround-FFdkosrna	OK	3.49434	1.26546	1.4665	-2.84166	0.00025	0.0240753	upregulated
1439	XLOC_001439	XLOC_001439	Atp1a2	chr1:174201839-174228195	AAko-TTround-FFdkosrna	AAwt-TTround-FFdkosrna	OK	1.1616	0.322979	1.85107	-3.36873	0.00015	0.0169701	upregulated
1483	XLOC_001483	XLOC_001483	Psen2	chr1:182157134-182186431	AAko-TTround-FFdkosrna	AAwt-TTround-FFdkosrna	OK	1.24173	0.410747	1.59955	-2.34949	0.0039	0.167501	upregulated
1489	XLOC_001489	XLOC_001489	Ephx1	chr1:182919686-182947626	AAko-TTround-FFdkosrna	AAwt-TTround-FFdkosrna	OK	18.1294	2.13281	3.08818	-5.81537	5e-05	0.00702803	upregulated
1498	XLOC_001498	XLOC_001498	Degs1	chr1:184205900-184212890	AAko-TTround-FFdkosrna	AAwt-TTround-FFdkosrna	OK	6.03729	3.27979	0.880738	-1.78014	0.01165	0.317562	upregulated
1537	XLOC_001537	XLOC_001537	Nenf	chr1:193130675-193141997	AAko-TTround-FFdkosrna	AAwt-TTround-FFdkosrna	OK	2.72045	1.04533	1.38127	-1.92637	0.0122	0.32337	upregulated
1572	XLOC_001572	XLOC_001572	non-annotated transcript	chr1:6431461-6431872	AAko-TTround-FFdkosrna	AAwt-TTround-FFdkosrna	OK	2.95054	6.63059	-1.16794	1.55492	0.0331	0.5072	downregulated
1596	XLOC_001596	XLOC_001596	non-annotated transcript	chr1:23262442-23263000	AAko-TTround-FFdkosrna	AAwt-TTround-FFdkosrna	OK	0.203947	1.7762	-3.12172	2.25199	0.04365	0.559053	downregulated
1598	XLOC_001598	XLOC_001598	non-annotated transcript	chr1:23268813-23271615	AAko-TTround-FFdkosrna	AAwt-TTround-FFdkosrna	OK	1.45695	0.615136	1.24632	-2.07043	0.00575	0.213371	upregulated
1599	XLOC_001599	XLOC_001599	non-annotated transcript	chr1:23271681-23272661	AAko-TTround-FFdkosrna	AAwt-TTround-FFdkosrna	OK	1.96038	0.851129	1.20538	-1.64807	0.02665	0.463271	upregulated
1602	XLOC_001602	XLOC_001602	non-annotated transcript	chr1:23273147-23275468	AAko-TTround-FFdkosrna	AAwt-TTround-FFdkosrna	OK	2.10647	0.929012	1.18261	-2.09866	0.0051	0.198793	upregulated
1604	XLOC_001604	XLOC_001604	non-annotated transcript	chr1:23288989-23292317	AAko-TTround-FFdkosrna	AAwt-TTround-FFdkosrna	OK	2.82428	1.47172	0.941361	-1.85263	0.0091	0.278004	upregulated
1636	XLOC_001636	XLOC_001636	non-annotated transcript	chr1:34490143-34490577	AAko-TTround-FFdkosrna	AAwt-TTround-FFdkosrna	OK	2.67146	0.771025	1.79465	-1.62485	0.04015	0.542241	upregulated
1663	XLOC_001663	XLOC_001663	non-annotated transcript	chr1:43443682-43444414	AAko-TTround-FFdkosrna	AAwt-TTround-FFdkosrna	OK	0.849745	0.168017	2.34704	-1.73339	0.04455	0.560014	upregulated
1723	XLOC_001723	XLOC_001723	non-annotated transcript	chr1:59930452-59930845	AAko-TTround-FFdkosrna	AAwt-TTround-FFdkosrna	OK	3.74346	1.02604	1.86869	-1.69567	0.04325	0.557781	upregulated
1724	XLOC_001724	XLOC_001724	non-annotated transcript	chr1:59930911-59932382	AAko-TTround-FFdkosrna	AAwt-TTround-FFdkosrna	OK	1.52557	0.688493	1.14993	-1.68217	0.0235	0.441911	upregulated
1730	XLOC_001730	XLOC_001730	non-annotated transcript	chr1:60393617-60394886	AAko-TTround-FFdkosrna	AAwt-TTround-FFdkosrna	OK	2.90382	1.4656	0.987445	-1.62398	0.02625	0.460343	upregulated
1742	XLOC_001742	XLOC_001742	non-annotated transcript	chr1:63482496-63482745	AAko-TTround-FFdkosrna	AAwt-TTround-FFdkosrna	OK	0.001	4.71019	-12.2013	NA	5e-05	0.00702803	downregulated
1795	XLOC_001795	XLOC_001795	non-annotated transcript	chr1:90672815-90673197	AAko-TTround-FFdkosrna	AAwt-TTround-FFdkosrna	OK	2.03662	5.82368	-1.51551	1.62031	0.0283	0.475327	downregulated
1805	XLOC_001805	XLOC_001805	non-annotated transcript	chr1:92528216-92528881	AAko-TTround-FFdkosrna	AAwt-TTround-FFdkosrna	OK	3.09625	0.821809	1.9154	-2.23684	0.00905	0.277085	upregulated
1806	XLOC_001806	XLOC_001806	non-annotated transcript	chr1:92550167-92550517	AAko-TTround-FFdkosrna	AAwt-TTround-FFdkosrna	OK	7.07322	1.57502	2.16791	-2.20451	0.00905	0.277085	upregulated
1826	XLOC_001826	XLOC_001826	non-annotated transcript	chr1:94888917-94890700	AAko-TTround-FFdkosrna	AAwt-TTround-FFdkosrna	OK	11.5046	6.46147	0.8325	-1.53657	0.03355	0.510793	upregulated
1834	XLOC_001834	XLOC_001834	non-annotated transcript	chr1:95546040-95546535	AAko-TTround-FFdkosrna	AAwt-TTround-FFdkosrna	OK	2.25719	0.434433	2.38065	-1.92033	0.02955	0.484338	upregulated
1891	XLOC_001891	XLOC_001891	non-annotated transcript	chr1:130655318-130655447	AAko-TTround-FFdkosrna	AAwt-TTround-FFdkosrna	OK	0.001	33.9993	-15.0532	NA	9e-04	0.0607959	downregulated
1899	XLOC_001899	XLOC_001899	non-annotated transcript	chr1:134940167-134940467	AAko-TTround-FFdkosrna	AAwt-TTround-FFdkosrna	OK	9.19052	3.00818	1.61174	-1.70518	0.0246	0.451314	upregulated
1900	XLOC_001900	XLOC_001900	non-annotated transcript	chr1:135511322-135512636	AAko-TTround-FFdkosrna	AAwt-TTround-FFdkosrna	OK	1.31026	2.46578	-0.911606	1.50151	0.03495	0.517666	downregulated
1922	XLOC_001922	XLOC_001922	non-annotated transcript	chr1:139368364-139368599	AAko-TTround-FFdkosrna	AAwt-TTround-FFdkosrna	OK	4.03488	12.7222	-1.65664	1.53316	0.0483	0.576389	downregulated
1948	XLOC_001948	XLOC_001948	non-annotated transcript	chr1:153145516-153146094	AAko-TTround-FFdkosrna	AAwt-TTround-FFdkosrna	OK	3.50435	7.84015	-1.16155	1.78165	0.01245	0.324434	downregulated
1949	XLOC_001949	XLOC_001949	non-annotated transcript	chr1:153185156-153185742	AAko-TTround-FFdkosrna	AAwt-TTround-FFdkosrna	OK	0.287759	1.3023	-2.17702	1.64217	0.04925	0.579078	downregulated
1973	XLOC_001973	XLOC_001973	non-annotated transcript	chr1:156844006-156844597	AAko-TTround-FFdkosrna	AAwt-TTround-FFdkosrna	OK	2.03847	0.647081	1.6577	-1.70077	0.0295	0.484089	upregulated
1974	XLOC_001974	XLOC_001974	non-annotated transcript	chr1:156910577-156911011	AAko-TTround-FFdkosrna	AAwt-TTround-FFdkosrna	OK	2.99154	0.618957	2.27531	-2.01944	0.0214	0.423601	upregulated
1975	XLOC_001975	XLOC_001975	non-annotated transcript	chr1:156929372-156930306	AAko-TTround-FFdkosrna	AAwt-TTround-FFdkosrna	OK	1.39641	0.589189	1.24737	-1.46579	0.0485	0.576941	upregulated
2011	XLOC_002011	XLOC_002011	non-annotated transcript	chr1:165507394-165508931	AAko-TTround-FFdkosrna	AAwt-TTround-FFdkosrna	OK	0.633627	1.27245	-1.00477	1.44965	0.04735	0.571961	downregulated
2062	XLOC_002062	XLOC_002062	non-annotated transcript	chr1:180205528-180206913	AAko-TTround-FFdkosrna	AAwt-TTround-FFdkosrna	OK	10.648	17.7897	-0.740379	1.51684	0.0351	0.519059	downregulated
2091	XLOC_002091	XLOC_002091	non-annotated transcript	chr1:183490371-183506571	AAko-TTround-FFdkosrna	AAwt-TTround-FFdkosrna	OK	2.26818	0.725854	1.64577	-1.82204	0.0221	0.428916	upregulated
2144	XLOC_002144	XLOC_002144	non-annotated transcript	chr1:197067898-197068053	AAko-TTround-FFdkosrna	AAwt-TTround-FFdkosrna	OK	114.953	223.855	-0.961514	1.51992	0.0341	0.512913	downregulated
2145	XLOC_002145	XLOC_002145	Cnksr3	chr10:3134303-3227479	AAko-TTround-FFdkosrna	AAwt-TTround-FFdkosrna	OK	1.62844	0.906504	0.846698	-1.58004	0.0275	0.468957	upregulated
2186	XLOC_002186	XLOC_002186	Fuca2	chr10:13220833-13237081	AAko-TTround-FFdkosrna	AAwt-TTround-FFdkosrna	OK	0.99598	0.161027	2.6378	-3.79122	5e-05	0.00702803	upregulated
2192	XLOC_002192	XLOC_002192	Cited2	chr10:17443033-17445480	AAko-TTround-FFdkosrna	AAwt-TTround-FFdkosrna	OK	0.800444	0.187548	2.10125	-2.59053	0.0025	0.128135	upregulated
2237	XLOC_002237	XLOC_002237	Stx7	chr10:23823763-23908765	AAko-TTround-FFdkosrna	AAwt-TTround-FFdkosrna	OK	2.70729	1.38342	0.969653	-1.8017	0.0141	0.348815	upregulated
2245	XLOC_002245	XLOC_002245	Arhgap18	chr10:26492317-26638454	AAko-TTround-FFdkosrna	AAwt-TTround-FFdkosrna	OK	0.945767	0.159388	2.57802	-3.46526	0.00015	0.0169701	upregulated
2267	XLOC_002267	XLOC_002267	Fyn	chr10:39089604-39285180	AAko-TTround-FFdkosrna	AAwt-TTround-FFdkosrna	OK	2.19596	1.01865	1.10961	-2.15137	0.00345	0.154617	upregulated
2274	XLOC_002274	XLOC_002274	Slc22a16	chr10:40290167-40323938	AAko-TTround-FFdkosrna	AAwt-TTround-FFdkosrna	OK	80.4588	128.733	-0.678049	1.73705	0.01455	0.355808	downregulated
2293	XLOC_002293	XLOC_002293	Ostm1	chr10:42398721-42422268	AAko-TTround-FFdkosrna	AAwt-TTround-FFdkosrna	OK	1.59125	0.716109	1.15393	-2.11335	0.0044	0.183593	upregulated
2333	XLOC_002333	XLOC_002333	Gja1	chr10:56097105-56110225	AAko-TTround-FFdkosrna	AAwt-TTround-FFdkosrna	OK	3.35648	0.831763	2.01444	-3.65373	5e-05	0.00702803	upregulated
2334	XLOC_002334	XLOC_002334	non-annotated transcript	chr10:56115036-56122316	AAko-TTround-FFdkosrna	AAwt-TTround-FFdkosrna	OK	1.56108	5.63022	-1.85039	2.99979	1e-04	0.0123693	downregulated
2339	XLOC_002339	XLOC_002339	non-annotated transcript	chr10:57687654-57689770	AAko-TTround-FFdkosrna	AAwt-TTround-FFdkosrna	OK	1.55389	0.542297	1.52139	-1.68902	0.0266	0.463269	upregulated
2346	XLOC_002346	XLOC_002346	Sowahc	chr10:58684669-58689181	AAko-TTround-FFdkosrna	AAwt-TTround-FFdkosrna	OK	1.67938	0.979747	0.778921	-1.52418	0.03295	0.505251	upregulated
2347	XLOC_002347	XLOC_002347	P4ha1	chr10:58786043-58836052	AAko-TTround-FFdkosrna	AAwt-TTround-FFdkosrna	OK	1.78748	0.726175	1.30153	-2.44454	9e-04	0.0607959	upregulated
2353	XLOC_002353	XLOC_002353	Psap	chr10:59740375-59765375	AAko-TTround-FFdkosrna	AAwt-TTround-FFdkosrna	OK	30.2152	14.5804	1.05134	-2.47883	6e-04	0.0462565	upregulated
2400	XLOC_002400	XLOC_002400	Rhobtb1	chr10:68671299-68754532	AAko-TTround-FFdkosrna	AAwt-TTround-FFdkosrna	OK	8.45268	13.5405	-0.679694	1.56427	0.0276	0.469234	downregulated
2412	XLOC_002412	XLOC_002412	non-annotated transcript	chr10:71127291-71131399	AAko-TTround-FFdkosrna	AAwt-TTround-FFdkosrna	OK	0.836982	2.20624	-1.39767	1.77436	0.01745	0.388701	downregulated
2422	XLOC_002422	XLOC_002422	Gm5779	chr10:74814799-74815706	AAko-TTround-FFdkosrna	AAwt-TTround-FFdkosrna	OK	0.150987	13.295	-6.46021	5.42533	0.01265	0.3275	downregulated
2429	XLOC_002429	XLOC_002429	Chchd10	chr10:75398317-75400479	AAko-TTround-FFdkosrna	AAwt-TTround-FFdkosrna	OK	6.47271	3.67758	0.816005	-1.54739	0.03	0.487124	upregulated
2466	XLOC_002466	XLOC_002466	Cstb	chr10:77888414-77890367	AAko-TTround-FFdkosrna	AAwt-TTround-FFdkosrna	OK	6.77468	3.13449	1.11238	-1.91334	0.0085	0.266701	upregulated
2495	XLOC_002495	XLOC_002495	Arid3a	chr10:79389816-79417757	AAko-TTround-FFdkosrna	AAwt-TTround-FFdkosrna	OK	2.86662	5.16026	-0.847813	1.85306	0.0084	0.265057	downregulated
2496	XLOC_002496	XLOC_002496	Wdr18	chr10:79422858-79432840	AAko-TTround-FFdkosrna	AAwt-TTround-FFdkosrna	OK	11.2808	18.1306	-0.684478	1.56448	0.0261	0.460046	downregulated
2501	XLOC_002501	XLOC_002501	Gpx4	chr10:79516254-79519229	AAko-TTround-FFdkosrna	AAwt-TTround-FFdkosrna	OK	980.833	1445.52	-0.559509	1.5375	0.03195	0.498593	downregulated
2519	XLOC_002519	XLOC_002519	Izumo4	chr10:80164728-80168227	AAko-TTround-FFdkosrna	AAwt-TTround-FFdkosrna	OK	97.7836	155.864	-0.672614	1.60588	0.02295	0.436882	downregulated
2520	XLOC_002520	XLOC_002520	Dot1l	chr10:80217932-80258633	AAko-TTround-FFdkosrna	AAwt-TTround-FFdkosrna	OK	10.2583	15.7156	-0.615314	1.43116	0.04405	0.559914	downregulated
2525	XLOC_002525	XLOC_002525	Sppl2b	chr10:80318019-80331453	AAko-TTround-FFdkosrna	AAwt-TTround-FFdkosrna	OK	23.9645	42.7275	-0.834232	2.01576	0.00455	0.186496	downregulated
2528	XLOC_002528	XLOC_002528	Thop1	chr10:80532827-80545566	AAko-TTround-FFdkosrna	AAwt-TTround-FFdkosrna	OK	144.069	225.866	-0.648701	1.71558	0.0174	0.388701	downregulated
2543	XLOC_002543	XLOC_002543	Aes	chr10:81022188-81029116	AAko-TTround-FFdkosrna	AAwt-TTround-FFdkosrna	OK	9.02398	4.58358	0.977604	-1.99018	0.00525	0.203217	upregulated
2544	XLOC_002544	XLOC_002544	Tle2	chr10:81038031-81053590	AAko-TTround-FFdkosrna	AAwt-TTround-FFdkosrna	OK	0.489071	0.195933	1.32707	-1.68539	0.01265	0.3275	upregulated
2553	XLOC_002553	XLOC_002553	AU041133	chr10:81590757-81615810	AAko-TTround-FFdkosrna	AAwt-TTround-FFdkosrna	OK	1.12187	0.528243	1.08937	-1.68095	0.0254	0.456954	upregulated
2560	XLOC_002560	XLOC_002560	Eid3	chr10:82296695-82360519	AAko-TTround-FFdkosrna	AAwt-TTround-FFdkosrna	OK	260.624	404.535	-0.634291	1.59674	0.02515	0.4554	downregulated
2564	XLOC_002564	XLOC_002564	1500009L16Rik	chr10:83185609-83225507	AAko-TTround-FFdkosrna	AAwt-TTround-FFdkosrna	OK	4.08061	1.2994	1.65205	-2.50717	0.00185	0.102157	upregulated
2565	XLOC_002565	XLOC_002565	non-annotated transcript	chr10:83953576-83960833	AAko-TTround-FFdkosrna	AAwt-TTround-FFdkosrna	OK	10.4556	4.56125	1.19709	-2.14003	0.00415	0.17553	upregulated
2566	XLOC_002566	XLOC_002566	non-annotated transcript	chr10:83976852-83984386	AAko-TTround-FFdkosrna	AAwt-TTround-FFdkosrna	OK	1.08206	0.342182	1.66517	-2.11033	0.00485	0.192829	upregulated
2586	XLOC_002586	XLOC_002586	non-annotated transcript	chr10:86727852-86761164	AAko-TTround-FFdkosrna	AAwt-TTround-FFdkosrna	OK	1.5326	3.4205	-1.1578	2.03396	0.00495	0.194307	downregulated
2600	XLOC_002600	XLOC_002600	Ikbip	chr10:90545783-90565358	AAko-TTround-FFdkosrna	AAwt-TTround-FFdkosrna	OK	1.68496	0.680111	1.311	-1.78791	0.01685	0.383954	upregulated
2609	XLOC_002609	XLOC_002609	Ntn4	chr10:93103793-93208717	AAko-TTround-FFdkosrna	AAwt-TTround-FFdkosrna	OK	0.781917	0.248543	1.65934	-1.94233	0.01675	0.383363	upregulated
2616	XLOC_002616	XLOC_002616	Tmcc3	chr10:93893263-94053699	AAko-TTround-FFdkosrna	AAwt-TTround-FFdkosrna	OK	1.27993	2.2718	-0.827136	1.6587	0.01965	0.408119	downregulated
2629	XLOC_002629	XLOC_002629	Dcn	chr10:96942133-96980796	AAko-TTround-FFdkosrna	AAwt-TTround-FFdkosrna	OK	6.92191	2.08243	1.7336	-2.9957	5e-05	0.00702803	upregulated
2636	XLOC_002636	XLOC_002636	Atp2b1	chr10:98377785-98488777	AAko-TTround-FFdkosrna	AAwt-TTround-FFdkosrna	OK	2.94018	1.72268	0.772087	-1.64519	0.01885	0.400614	upregulated
2639	XLOC_002639	XLOC_002639	Dusp6	chr10:98725864-98730123	AAko-TTround-FFdkosrna	AAwt-TTround-FFdkosrna	OK	1.19987	0.421757	1.51182	-2.50559	0.0016	0.0925771	upregulated
2644	XLOC_002644	XLOC_002644	Kitl	chr10:99478457-99563046	AAko-TTround-FFdkosrna	AAwt-TTround-FFdkosrna	OK	1.92045	0.514437	1.90319	-3.60415	5e-05	0.00702803	upregulated
2653	XLOC_002653	XLOC_002653	Rassf9	chr10:101974855-102009194	AAko-TTround-FFdkosrna	AAwt-TTround-FFdkosrna	OK	9.02622	15.1214	-0.744302	1.58536	0.0251	0.455383	downregulated
2654	XLOC_002654	XLOC_002654	Alx1	chr10:102461339-102495154	AAko-TTround-FFdkosrna	AAwt-TTround-FFdkosrna	OK	8.89048	19.2942	-1.11776	1.69088	0.02335	0.44028	downregulated
2681	XLOC_002681	XLOC_002681	Tspan8	chr10:115254339-115293793	AAko-TTround-FFdkosrna	AAwt-TTround-FFdkosrna	OK	2.0454	0.460631	2.15383	-2.03672	0.0185	0.397279	upregulated
2739	XLOC_002739	XLOC_002739	Cdk4	chr10:126500658-126504338	AAko-TTround-FFdkosrna	AAwt-TTround-FFdkosrna	OK	12.4513	7.34994	0.760688	-1.57102	0.02275	0.434561	upregulated
2746	XLOC_002746	XLOC_002746	Arhgap9	chr10:126760782-126778635	AAko-TTround-FFdkosrna	AAwt-TTround-FFdkosrna	OK	0.498211	0.137871	1.86394	-1.77705	0.03235	0.50102	upregulated
2765	XLOC_002765	XLOC_002765	Ptges3	chr10:127495959-127514310	AAko-TTround-FFdkosrna	AAwt-TTround-FFdkosrna	OK	170.353	249.39	-0.54987	1.49208	0.0389	0.538553	downregulated
2774	XLOC_002774	XLOC_002774	Stat2	chr10:127707631-127729905	AAko-TTround-FFdkosrna	AAwt-TTround-FFdkosrna	OK	1.12092	1.90505	-0.764388	1.4716	0.0409	0.544896	downregulated
2776	XLOC_002776	XLOC_002776	Cnpy2	chr10:127759514-127764243	AAko-TTround-FFdkosrna	AAwt-TTround-FFdkosrna	OK	2.46418	1.35648	0.862304	-1.44937	0.047	0.570705	upregulated
2820	XLOC_002820	XLOC_002820	Esr1	chr10:5342779-5734495	AAko-TTround-FFdkosrna	AAwt-TTround-FFdkosrna	OK	0.634617	0.310883	1.03416	-1.70668	0.0185	0.397279	upregulated
2861	XLOC_002861	XLOC_002861	D10Bwg1379e	chr10:18307590-18463564	AAko-TTround-FFdkosrna	AAwt-TTround-FFdkosrna	OK	1.96131	1.19197	0.719681	-1.4691	0.0392	0.539174	upregulated
2868	XLOC_002868	XLOC_002868	Pex7	chr10:19579895-19627480	AAko-TTround-FFdkosrna	AAwt-TTround-FFdkosrna	OK	7.43103	4.52014	0.717514	-1.42574	0.04125	0.54616	upregulated
2920	XLOC_002920	XLOC_002920	Tpd52l1	chr10:31052170-31165727	AAko-TTround-FFdkosrna	AAwt-TTround-FFdkosrna	OK	3.84262	1.69939	1.17792	-2.03938	0.0047	0.190125	upregulated
2933	XLOC_002933	XLOC_002933	Dse	chr10:33871196-33927357	AAko-TTround-FFdkosrna	AAwt-TTround-FFdkosrna	OK	0.925141	0.490284	0.919001	-1.5636	0.0291	0.480357	upregulated
2935	XLOC_002935	XLOC_002935	Marcks	chr10:36853048-36858732	AAko-TTround-FFdkosrna	AAwt-TTround-FFdkosrna	OK	1.70303	0.481389	1.82583	-3.34109	5e-05	0.00702803	upregulated
2967	XLOC_002967	XLOC_002967	non-annotated transcript	chr10:44622302-44663039	AAko-TTround-FFdkosrna	AAwt-TTround-FFdkosrna	OK	0.901446	3.20893	-1.83133	2.20844	0.00575	0.213371	downregulated
2980	XLOC_002980	XLOC_002980	Ros1	chr10:51765731-51915050	AAko-TTround-FFdkosrna	AAwt-TTround-FFdkosrna	OK	0.288844	0.630725	-1.12443	1.97613	0.0064	0.227482	downregulated
2982	XLOC_002982	XLOC_002982	Zfa-ps	chr10:52262101-52268712	AAko-TTround-FFdkosrna	AAwt-TTround-FFdkosrna	OK	4.49944	2.32471	0.953315	-1.84137	0.01055	0.299915	upregulated
2988	XLOC_002988	XLOC_002988	Man1a	chr10:53625838-53795602	AAko-TTround-FFdkosrna	AAwt-TTround-FFdkosrna	OK	0.676168	0.127307	2.42045	-3.09462	5e-04	0.04057	upregulated
2992	XLOC_002992	XLOC_002992	Serinc1	chr10:57235581-57252335	AAko-TTround-FFdkosrna	AAwt-TTround-FFdkosrna	OK	11.3704	7.01427	0.697124	-1.51909	0.03385	0.512557	upregulated
2994	XLOC_002994	XLOC_002994	Dux	chr10:57693178-57699659	AAko-TTround-FFdkosrna	AAwt-TTround-FFdkosrna	OK	2.77423	1.20903	1.19943	-1.823	0.0114	0.314755	upregulated
2997	XLOC_002997	XLOC_002997	Sept10	chr10:58604374-58684605	AAko-TTround-FFdkosrna	AAwt-TTround-FFdkosrna	OK	62.0173	91.8364	-0.56638	1.39388	0.0482	0.576389	downregulated
3003	XLOC_003003	XLOC_003003	Ddit4	chr10:59412422-59414518	AAko-TTround-FFdkosrna	AAwt-TTround-FFdkosrna	OK	1.4383	0.67792	1.08731	-1.8428	0.01145	0.314886	upregulated
3007	XLOC_003007	XLOC_003007	Slc29a3	chr10:60174819-60215530	AAko-TTround-FFdkosrna	AAwt-TTround-FFdkosrna	OK	3.98801	2.33531	0.772673	-1.66263	0.01885	0.400614	upregulated
3010	XLOC_003010	XLOC_003010	Sgpl1	chr10:60561389-60610413	AAko-TTround-FFdkosrna	AAwt-TTround-FFdkosrna	OK	6.38046	3.79001	0.751839	-1.62289	0.02275	0.434561	upregulated
3014	XLOC_003014	XLOC_003014	non-annotated transcript	chr10:61137145-61142985	AAko-TTround-FFdkosrna	AAwt-TTround-FFdkosrna	OK	57.5194	95.6666	-0.733952	1.65191	0.0219	0.426521	downregulated
3018	XLOC_003018	XLOC_003018	Tspan15	chr10:61648143-61693966	AAko-TTround-FFdkosrna	AAwt-TTround-FFdkosrna	OK	0.622964	0.259535	1.26879	-2.01589	0.0071	0.239806	upregulated
3034	XLOC_003034	XLOC_003034	non-annotated transcript	chr10:64582266-64582876	AAko-TTround-FFdkosrna	AAwt-TTround-FFdkosrna	OK	4.98806	10.573	-1.0837	1.78272	0.0144	0.354661	downregulated
3079	XLOC_003079	XLOC_003079	non-annotated transcript	chr10:75349249-75356108	AAko-TTround-FFdkosrna	AAwt-TTround-FFdkosrna	OK	3.61046	7.20945	-0.997506	1.94296	0.0069	0.236495	downregulated
3081	XLOC_003081	XLOC_003081	Mmp11	chr10:75385968-75395208	AAko-TTround-FFdkosrna	AAwt-TTround-FFdkosrna	OK	0.71567	0.277457	1.37224	-1.87595	0.01315	0.33301	upregulated
3084	XLOC_003084	XLOC_003084	Prmt2	chr10:75669966-75700610	AAko-TTround-FFdkosrna	AAwt-TTround-FFdkosrna	OK	0.663529	17.3461	-4.70822	4.52217	5e-05	0.00702803	downregulated
3092	XLOC_003092	XLOC_003092	Col6a1	chr10:76171536-76188789	AAko-TTround-FFdkosrna	AAwt-TTround-FFdkosrna	OK	0.663061	0.263707	1.33569	-2.14202	0.0044	0.183593	upregulated
3093	XLOC_003093	XLOC_003093	Pcbp3	chr10:76224530-76424724	AAko-TTround-FFdkosrna	AAwt-TTround-FFdkosrna	OK	72.7182	108.361	-0.575444	1.45603	0.0402	0.542241	downregulated
3094	XLOC_003094	XLOC_003094	Col18a1	chr10:76514923-76629275	AAko-TTround-FFdkosrna	AAwt-TTround-FFdkosrna	OK	1.27362	0.636327	1.00336	-1.9031	0.00745	0.247719	upregulated
3104	XLOC_003104	XLOC_003104	Pfkl	chr10:77449693-77472541	AAko-TTround-FFdkosrna	AAwt-TTround-FFdkosrna	OK	1.1036	0.272172	2.02494	-3.36375	5e-05	0.00702803	upregulated
3124	XLOC_003124	XLOC_003124	Shc2	chr10:79080682-79100663	AAko-TTround-FFdkosrna	AAwt-TTround-FFdkosrna	OK	0.489794	0.0918343	2.43087	-3.03932	0.0011	0.0705394	upregulated
3127	XLOC_003127	XLOC_003127	Rnf126	chr10:79221185-79230125	AAko-TTround-FFdkosrna	AAwt-TTround-FFdkosrna	OK	85.8357	131.865	-0.619401	1.57876	0.0239	0.443736	downregulated
3137	XLOC_003137	XLOC_003137	Gamt	chr10:79720702-79725139	AAko-TTround-FFdkosrna	AAwt-TTround-FFdkosrna	OK	4.58072	1.28282	1.83738	-2.77106	0.00055	0.0433627	upregulated
3145	XLOC_003145	XLOC_003145	Atp8b3	chr10:79982318-80001940	AAko-TTround-FFdkosrna	AAwt-TTround-FFdkosrna	OK	405.661	595.038	-0.552705	1.57207	0.0253	0.456039	downregulated
3148	XLOC_003148	XLOC_003148	Fam108a	chr10:80046323-80053086	AAko-TTround-FFdkosrna	AAwt-TTround-FFdkosrna	OK	37.0946	58.6371	-0.66058	1.57283	0.0267	0.463272	downregulated
3160	XLOC_003160	XLOC_003160	Slc39a3	chr10:80491284-80499995	AAko-TTround-FFdkosrna	AAwt-TTround-FFdkosrna	OK	6.59605	10.2687	-0.638439	1.40558	0.04705	0.570815	downregulated
3171	XLOC_003171	XLOC_003171	Fzr1	chr10:80829441-80841115	AAko-TTround-FFdkosrna	AAwt-TTround-FFdkosrna	OK	44.5225	68.2781	-0.616867	1.5132	0.03735	0.531435	downregulated
3174	XLOC_003174	XLOC_003174	Ncln	chr10:80949203-80959108	AAko-TTround-FFdkosrna	AAwt-TTround-FFdkosrna	OK	8.11136	12.7588	-0.653364	1.45154	0.0404	0.542389	downregulated
3190	XLOC_003190	XLOC_003190	Appl2	chr10:83062757-83111427	AAko-TTround-FFdkosrna	AAwt-TTround-FFdkosrna	OK	9.84624	5.43164	0.858451	-1.79033	0.0122	0.32337	upregulated
3200	XLOC_003200	XLOC_003200	non-annotated transcript	chr10:85195166-85231349	AAko-TTround-FFdkosrna	AAwt-TTround-FFdkosrna	OK	6.71839	3.75982	0.837836	-1.66649	0.02355	0.441956	upregulated
3207	XLOC_003207	XLOC_003207	non-annotated transcript	chr10:86089972-86106090	AAko-TTround-FFdkosrna	AAwt-TTround-FFdkosrna	OK	1.22273	0.505716	1.27656	-2.11076	0.01845	0.397124	upregulated
3213	XLOC_003213	XLOC_003213	non-annotated transcript	chr10:87239990-87244573	AAko-TTround-FFdkosrna	AAwt-TTround-FFdkosrna	OK	9.62863	19.487	-1.01704	1.83157	0.0089	0.275524	downregulated
3228	XLOC_003228	XLOC_003228	non-annotated transcript	chr10:89203126-89203960	AAko-TTround-FFdkosrna	AAwt-TTround-FFdkosrna	OK	7.7621	1.45104	2.42035	-1.92577	0.04005	0.541872	upregulated
3266	XLOC_003266	XLOC_003266	non-annotated transcript	chr10:97085688-97106662	AAko-TTround-FFdkosrna	AAwt-TTround-FFdkosrna	OK	6.60727	12.1719	-0.88131	1.4858	0.04035	0.542241	downregulated
3285	XLOC_003285	XLOC_003285	Acss3	chr10:106373219-106560720	AAko-TTround-FFdkosrna	AAwt-TTround-FFdkosrna	OK	0.366722	0.0797305	2.21969	-1.86368	0.02005	0.412121	upregulated
3299	XLOC_003299	XLOC_003299	Gm20758	chr10:111291576-111313971	AAko-TTround-FFdkosrna	AAwt-TTround-FFdkosrna	OK	2.99357	0.839305	1.83632	-2.31765	0.00295	0.143785	upregulated
3304	XLOC_003304	XLOC_003304	Trhde	chr10:113835876-114238426	AAko-TTround-FFdkosrna	AAwt-TTround-FFdkosrna	OK	0.513489	1.25919	-1.29294	2.46373	0.001	0.0657943	downregulated
3316	XLOC_003316	XLOC_003316	1700030O20Rik	chr10:116159501-116166233	AAko-TTround-FFdkosrna	AAwt-TTround-FFdkosrna	OK	7.45529	12.7134	-0.7699	1.4395	0.0448	0.561635	downregulated
3324	XLOC_003324	XLOC_003324	Lyz2	chr10:116714596-116719328	AAko-TTround-FFdkosrna	AAwt-TTround-FFdkosrna	OK	7.224	1.25088	2.53101	-4.14412	5e-05	0.00702803	upregulated
3325	XLOC_003325	XLOC_003325	Lyz1	chr10:116724850-116729924	AAko-TTround-FFdkosrna	AAwt-TTround-FFdkosrna	OK	1.2506	0.285301	2.13713	-2.44378	0.003	0.144953	upregulated
3329	XLOC_003329	XLOC_003329	non-annotated transcript	chr10:117032909-117035738	AAko-TTround-FFdkosrna	AAwt-TTround-FFdkosrna	OK	9.60089	76.3404	-2.99119	1.67138	0.03905	0.538553	downregulated
3341	XLOC_003341	XLOC_003341	Dyrk2	chr10:118289964-118326326	AAko-TTround-FFdkosrna	AAwt-TTround-FFdkosrna	OK	17.354	26.9195	-0.63333	1.42229	0.0436	0.559053	downregulated
3355	XLOC_003355	XLOC_003355	Msrb3	chr10:120218071-120336102	AAko-TTround-FFdkosrna	AAwt-TTround-FFdkosrna	OK	12.0394	21.6412	-0.84595	1.40275	0.04385	0.559424	downregulated
3378	XLOC_003378	XLOC_003378	Tspan31	chr10:126504345-126507317	AAko-TTround-FFdkosrna	AAwt-TTround-FFdkosrna	OK	1.69835	0.612631	1.4734	-2.40702	0.0016	0.0925771	upregulated
3381	XLOC_003381	XLOC_003381	Arhgef25	chr10:126619557-126627110	AAko-TTround-FFdkosrna	AAwt-TTround-FFdkosrna	OK	2.30303	1.11237	1.05119	-1.8476	0.00935	0.281623	upregulated
3392	XLOC_003392	XLOC_003392	Lrp1	chr10:126975213-127058204	AAko-TTround-FFdkosrna	AAwt-TTround-FFdkosrna	OK	0.667286	0.260968	1.35997	-2.7114	3e-04	0.0271081	upregulated
3399	XLOC_003399	XLOC_003399	Rbms2	chr10:127566525-127617353	AAko-TTround-FFdkosrna	AAwt-TTround-FFdkosrna	OK	0.578165	0.244414	1.24807	-2.03452	0.00495	0.194307	upregulated
3415	XLOC_003415	XLOC_003415	Dgka	chr10:128143313-128183398	AAko-TTround-FFdkosrna	AAwt-TTround-FFdkosrna	OK	42.4627	66.3088	-0.642982	1.54625	0.03285	0.505251	downregulated
3497	XLOC_003497	XLOC_003497	non-annotated transcript	chr10:13285433-13286244	AAko-TTround-FFdkosrna	AAwt-TTround-FFdkosrna	OK	0.403551	1.24968	-1.62958	1.60955	0.04215	0.550999	downregulated
3512	XLOC_003512	XLOC_003512	non-annotated transcript	chr10:18301729-18305726	AAko-TTround-FFdkosrna	AAwt-TTround-FFdkosrna	OK	1.35842	0.642165	1.08316	-1.98752	0.0065	0.2287	upregulated
3619	XLOC_003619	XLOC_003619	non-annotated transcript	chr10:62114414-62116852	AAko-TTround-FFdkosrna	AAwt-TTround-FFdkosrna	OK	13.9266	8.1294	0.7768	-1.4771	0.03875	0.537613	upregulated
3620	XLOC_003620	XLOC_003620	Stox1	chr10:62122169-62188847	AAko-TTround-FFdkosrna	AAwt-TTround-FFdkosrna	OK	6.16369	2.33592	1.40042	-1.74738	0.01705	0.385787	upregulated
3621	XLOC_003621	XLOC_003621	non-annotated transcript	chr10:62189235-62190280	AAko-TTround-FFdkosrna	AAwt-TTround-FFdkosrna	OK	1.12681	0.380608	1.56966	-1.7094	0.0284	0.475551	upregulated
3626	XLOC_003626	XLOC_003626	non-annotated transcript	chr10:66143458-66144555	AAko-TTround-FFdkosrna	AAwt-TTround-FFdkosrna	OK	1.5085	0.590188	1.35631	-1.6469	0.03165	0.497822	upregulated
3629	XLOC_003629	XLOC_003629	non-annotated transcript	chr10:66161014-66162080	AAko-TTround-FFdkosrna	AAwt-TTround-FFdkosrna	OK	7.23109	3.72843	0.956032	-1.61748	0.0261	0.460046	upregulated
3659	XLOC_003659	XLOC_003659	non-annotated transcript	chr10:67154715-67154940	AAko-TTround-FFdkosrna	AAwt-TTround-FFdkosrna	OK	4.52513	0.853422	2.40832	-1.05935	0.0318	0.498325	upregulated
3701	XLOC_003701	XLOC_003701	non-annotated transcript	chr10:72745288-72745710	AAko-TTround-FFdkosrna	AAwt-TTround-FFdkosrna	OK	2.36159	0.565915	2.06365	-1.60408	0.04315	0.557524	upregulated
3709	XLOC_003709	XLOC_003709	non-annotated transcript	chr10:75310026-75312615	AAko-TTround-FFdkosrna	AAwt-TTround-FFdkosrna	OK	6.41651	3.66787	0.80724	-1.43705	0.04615	0.566814	upregulated
3726	XLOC_003726	XLOC_003726	non-annotated transcript	chr10:76934953-76935410	AAko-TTround-FFdkosrna	AAwt-TTround-FFdkosrna	OK	2.69161	0.9172	1.55473	-1.52668	0.0394	0.539902	upregulated
3760	XLOC_003760	XLOC_003760	non-annotated transcript	chr10:83962819-83969080	AAko-TTround-FFdkosrna	AAwt-TTround-FFdkosrna	OK	1.95042	0.733592	1.4127	-2.45292	0.00105	0.0684369	upregulated
3761	XLOC_003761	XLOC_003761	non-annotated transcript	chr10:83969480-83970393	AAko-TTround-FFdkosrna	AAwt-TTround-FFdkosrna	OK	1.71613	0.520046	1.72522	-1.89085	0.0187	0.399723	upregulated
3776	XLOC_003776	XLOC_003776	non-annotated transcript	chr10:85235926-85239889	AAko-TTround-FFdkosrna	AAwt-TTround-FFdkosrna	OK	3.458	1.96643	0.815093	-1.4604	0.0384	0.537138	upregulated
3777	XLOC_003777	XLOC_003777	non-annotated transcript	chr10:85243187-85244606	AAko-TTround-FFdkosrna	AAwt-TTround-FFdkosrna	OK	2.10895	0.763884	1.46699	-2.12227	0.00975	0.286842	upregulated
3780	XLOC_003780	XLOC_003780	non-annotated transcript	chr10:85254428-85254780	AAko-TTround-FFdkosrna	AAwt-TTround-FFdkosrna	OK	1.18464	0.001	10.2102	NA	0.00025	0.0240753	upregulated
3790	XLOC_003790	XLOC_003790	non-annotated transcript	chr10:86023184-86024260	AAko-TTround-FFdkosrna	AAwt-TTround-FFdkosrna	OK	2.06077	0.663693	1.63677	-2.04077	0.01225	0.323861	upregulated
3791	XLOC_003791	XLOC_003791	non-annotated transcript	chr10:86028385-86029418	AAko-TTround-FFdkosrna	AAwt-TTround-FFdkosrna	OK	2.39843	1.12088	1.09875	-1.50119	0.0439	0.559424	upregulated
3792	XLOC_003792	XLOC_003792	non-annotated transcript	chr10:86029524-86056759	AAko-TTround-FFdkosrna	AAwt-TTround-FFdkosrna	OK	3.61226	1.87822	0.944304	-1.89929	0.008	0.259194	upregulated
3794	XLOC_003794	XLOC_003794	non-annotated transcript	chr10:86064357-86068273	AAko-TTround-FFdkosrna	AAwt-TTround-FFdkosrna	OK	1.55697	0.821591	0.924006	-1.49972	0.0386	0.537138	upregulated
3795	XLOC_003795	XLOC_003795	non-annotated transcript	chr10:86074134-86089901	AAko-TTround-FFdkosrna	AAwt-TTround-FFdkosrna	OK	3.44471	1.41312	1.28652	-2.45007	0.00135	0.0822141	upregulated
3840	XLOC_003840	XLOC_003840	non-annotated transcript	chr10:98029498-98032431	AAko-TTround-FFdkosrna	AAwt-TTround-FFdkosrna	OK	5.31885	3.34896	0.667832	-1.37334	0.0483	0.576389	upregulated
3946	XLOC_003946	XLOC_003946	non-annotated transcript	chr10:122053008-122053906	AAko-TTround-FFdkosrna	AAwt-TTround-FFdkosrna	OK	0.87838	1.86459	-1.08517	1.42598	0.0463	0.567155	downregulated
3982	XLOC_003982	XLOC_003982	Dusp18	chr11:3795242-3801307	AAko-TTround-FFdkosrna	AAwt-TTround-FFdkosrna	OK	4.2043	7.16283	-0.768463	1.69074	0.01795	0.392124	downregulated
3996	XLOC_003996	XLOC_003996	Nipsnap1	chr11:4774005-4794203	AAko-TTround-FFdkosrna	AAwt-TTround-FFdkosrna	OK	0.924691	0.411484	1.17165	-1.61075	0.03105	0.494084	upregulated
4013	XLOC_004013	XLOC_004013	Adcy1	chr11:6963491-7078508	AAko-TTround-FFdkosrna	AAwt-TTround-FFdkosrna	OK	0.426434	0.702466	-0.718051	1.4202	0.0478	0.574862	downregulated
4023	XLOC_004023	XLOC_004023	non-annotated transcript	chr11:12087910-12095311	AAko-TTround-FFdkosrna	AAwt-TTround-FFdkosrna	OK	9.21712	1.19842	2.94439	-1.01907	0.02505	0.455367	upregulated
4064	XLOC_004064	XLOC_004064	Efemp1	chr11:28753204-28826743	AAko-TTround-FFdkosrna	AAwt-TTround-FFdkosrna	OK	1.31083	0.262864	2.32359	-2.98098	0.00075	0.0542162	upregulated
4088	XLOC_004088	XLOC_004088	Stk10	chr11:32433265-32524634	AAko-TTround-FFdkosrna	AAwt-TTround-FFdkosrna	OK	15.1585	28.0491	-0.887776	1.76407	0.01325	0.334629	downregulated
4098	XLOC_004098	XLOC_004098	Pank3	chr11:35582996-35604787	AAko-TTround-FFdkosrna	AAwt-TTround-FFdkosrna	OK	6.0989	3.38221	0.851009	-1.88843	0.008	0.259194	upregulated
4101	XLOC_004101	XLOC_004101	non-annotated transcript	chr11:36905950-36952113	AAko-TTround-FFdkosrna	AAwt-TTround-FFdkosrna	OK	1.88322	5.26677	-1.48344	1.52552	0.04465	0.560765	downregulated
4116	XLOC_004116	XLOC_004116	Rnf145	chr11:44332465-44379022	AAko-TTround-FFdkosrna	AAwt-TTround-FFdkosrna	OK	3.18047	1.91876	0.729818	-1.46042	0.03795	0.53532	upregulated
4136	XLOC_004136	XLOC_004136	Trim7	chr11:48639639-48663961	AAko-TTround-FFdkosrna	AAwt-TTround-FFdkosrna	OK	1.35305	0.297212	2.19151	-2.82932	7e-04	0.051813	upregulated
4167	XLOC_004167	XLOC_004167	Mgat4b	chr11:50038836-50048605	AAko-TTround-FFdkosrna	AAwt-TTround-FFdkosrna	OK	1.27344	0.701317	0.862651	-1.44532	0.04725	0.571746	upregulated
4190	XLOC_004190	XLOC_004190	Vdac1	chr11:52174616-52202898	AAko-TTround-FFdkosrna	AAwt-TTround-FFdkosrna	OK	3.04162	0.99692	1.61074	-2.90801	0.00015	0.0169701	upregulated
4197	XLOC_004197	XLOC_004197	Gdf9	chr11:53244498-53251404	AAko-TTround-FFdkosrna	AAwt-TTround-FFdkosrna	OK	4.67893	7.58474	-0.696731	1.44851	0.0409	0.544896	downregulated
4215	XLOC_004215	XLOC_004215	Gpx3	chr11:54716355-54723884	AAko-TTround-FFdkosrna	AAwt-TTround-FFdkosrna	OK	0.686293	0.199199	1.79187	-2.03324	0.0152	0.362805	upregulated
4253	XLOC_004253	XLOC_004253	Btnl10	chr11:58731558-58740467	AAko-TTround-FFdkosrna	AAwt-TTround-FFdkosrna	OK	0.708705	0.214078	1.7338	-1.61887	0.0429	0.555584	upregulated
4287	XLOC_004287	XLOC_004287	Grap	chr11:61466822-61486279	AAko-TTround-FFdkosrna	AAwt-TTround-FFdkosrna	OK	0.129489	0.425656	-1.71347	1.61574	0.04445	0.560014	downregulated
4305	XLOC_004305	XLOC_004305	Tekt3	chr11:62875160-62908462	AAko-TTround-FFdkosrna	AAwt-TTround-FFdkosrna	OK	153.16	220.33	-0.52462	1.35554	0.04695	0.570705	downregulated
4306	XLOC_004306	XLOC_004306	Pmp22	chr11:62945011-62973048	AAko-TTround-FFdkosrna	AAwt-TTround-FFdkosrna	OK	0.713721	0.341465	1.06785	-1.45883	0.04615	0.566814	upregulated
4317	XLOC_004317	XLOC_004317	non-annotated transcript	chr11:66960310-66963614	AAko-TTround-FFdkosrna	AAwt-TTround-FFdkosrna	OK	3.78002	1.05957	1.83628	-1.57716	0.04045	0.542684	upregulated
4337	XLOC_004337	XLOC_004337	Aurkb	chr11:68859144-68865164	AAko-TTround-FFdkosrna	AAwt-TTround-FFdkosrna	OK	3.21237	5.39997	-0.749046	1.51665	0.03055	0.491986	downregulated
4351	XLOC_004351	XLOC_004351	Sat2	chr11:69435610-69437371	AAko-TTround-FFdkosrna	AAwt-TTround-FFdkosrna	OK	1.78674	0.389307	2.20206	-2.4411	0.0056	0.210045	upregulated
4379	XLOC_004379	XLOC_004379	Zmynd15	chr11:70267735-70279705	AAko-TTround-FFdkosrna	AAwt-TTround-FFdkosrna	OK	59.4735	87.6501	-0.559492	1.42295	0.04415	0.559914	downregulated
4394	XLOC_004394	XLOC_004394	non-annotated transcript	chr11:71198702-71206349	AAko-TTround-FFdkosrna	AAwt-TTround-FFdkosrna	OK	3.2657	0.982022	1.73503	-2.04461	0.01005	0.292881	upregulated
4422	XLOC_004422	XLOC_004422	Spata22	chr11:73143242-73160084	AAko-TTround-FFdkosrna	AAwt-TTround-FFdkosrna	OK	14.491	7.93683	0.868704	-1.61937	0.0238	0.443736	upregulated
4444	XLOC_004444	XLOC_004444	Mir212	chr11:74986889-74986980	AAko-TTround-FFdkosrna	AAwt-TTround-FFdkosrna	OK	0.001	24.8593	-14.6014	NA	0.0081	0.261218	downregulated
4448	XLOC_004448	XLOC_004448	Tlcd2	chr11:75275040-75284384	AAko-TTround-FFdkosrna	AAwt-TTround-FFdkosrna	OK	8.92621	17.3176	-0.956036	2.26105	0.0063	0.224789	downregulated
4472	XLOC_004472	XLOC_004472	Git1	chr11:77306913-77326775	AAko-TTround-FFdkosrna	AAwt-TTround-FFdkosrna	OK	56.3521	85.0411	-0.593674	1.48612	0.0372	0.530658	downregulated
4493	XLOC_004493	XLOC_004493	Slc46a1	chr11:78279202-78285447	AAko-TTround-FFdkosrna	AAwt-TTround-FFdkosrna	OK	0.795749	0.307453	1.37665	-1.896	0.0125	0.325129	upregulated
4509	XLOC_004509	XLOC_004509	Rnf135	chr11:79997373-80013255	AAko-TTround-FFdkosrna	AAwt-TTround-FFdkosrna	OK	0.554044	0.106713	2.38985	-2.50751	0.0034	0.154617	upregulated
4524	XLOC_004524	XLOC_004524	Ccl8	chr11:81928686-81930301	AAko-TTround-FFdkosrna	AAwt-TTround-FFdkosrna	OK	3.43861	0.46888	2.87762	-2.51907	0.0123	0.323861	upregulated
4542	XLOC_004542	XLOC_004542	E230016K23Rik	chr11:83395562-83437195	AAko-TTround-FFdkosrna	AAwt-TTround-FFdkosrna	OK	0.939296	0.468454	1.00676	-1.45221	0.0495	0.580545	upregulated
4544	XLOC_004544	XLOC_004544	Wfdc17	chr11:83517557-83519771	AAko-TTround-FFdkosrna	AAwt-TTround-FFdkosrna	OK	3.82057	0.699549	2.45135	-2.34407	0.01245	0.324434	upregulated
4578	XLOC_004578	XLOC_004578	Bzrap1	chr11:87574042-87599430	AAko-TTround-FFdkosrna	AAwt-TTround-FFdkosrna	OK	1.52783	0.796319	0.941878	-1.78796	0.01315	0.33301	upregulated
4608	XLOC_004608	XLOC_004608	Mrpl27	chr11:94515104-94521472	AAko-TTround-FFdkosrna	AAwt-TTround-FFdkosrna	OK	8.85525	4.72757	0.905739	-1.62265	0.0225	0.432158	upregulated
4645	XLOC_004645	XLOC_004645	Copz2	chr11:96711189-96722516	AAko-TTround-FFdkosrna	AAwt-TTround-FFdkosrna	OK	1.39136	0.269368	2.37421	-2.44618	0.0069	0.236495	upregulated
4662	XLOC_004662	XLOC_004662	Cisd3	chr11:97547265-97549939	AAko-TTround-FFdkosrna	AAwt-TTround-FFdkosrna	OK	5.46374	9.50994	-0.799396	1.51688	0.03375	0.512157	downregulated
4676	XLOC_004676	XLOC_004676	Zpbp2	chr11:98412410-98419979	AAko-TTround-FFdkosrna	AAwt-TTround-FFdkosrna	OK	161.671	249.027	-0.623235	1.61506	0.0247	0.451659	downregulated
4712	XLOC_004712	XLOC_004712	Hspb9	chr11:100575163-100575889	AAko-TTround-FFdkosrna	AAwt-TTround-FFdkosrna	OK	612.753	1001.33	-0.70854	1.88242	0.0089	0.275524	downregulated
4748	XLOC_004748	XLOC_004748	BC030867	chr11:102110195-102126497	AAko-TTround-FFdkosrna	AAwt-TTround-FFdkosrna	OK	4.06678	6.67275	-0.714178	1.49117	0.03735	0.531436	downregulated
4752	XLOC_004752	XLOC_004752	Grn	chr11:102291635-102298123	AAko-TTround-FFdkosrna	AAwt-TTround-FFdkosrna	OK	1.88355	0.895419	1.07443	-1.92686	0.0081	0.261218	upregulated
4759	XLOC_004759	XLOC_004759	Acbd4	chr11:102963001-102973513	AAko-TTround-FFdkosrna	AAwt-TTround-FFdkosrna	OK	0.433059	0.176225	1.30535	-1.52221	0.0396	0.540818	upregulated
4783	XLOC_004783	XLOC_004783	non-annotated transcript	chr11:104870262-104871684	AAko-TTround-FFdkosrna	AAwt-TTround-FFdkosrna	OK	38.084	70.8015	-0.894575	1.6354	0.02175	0.425386	downregulated
4786	XLOC_004786	XLOC_004786	non-annotated transcript	chr11:104921356-104941962	AAko-TTround-FFdkosrna	AAwt-TTround-FFdkosrna	OK	12.724	20.7695	-0.706845	1.42856	0.0411	0.545472	downregulated
4796	XLOC_004796	XLOC_004796	Dcaf7	chr11:105898185-105920647	AAko-TTround-FFdkosrna	AAwt-TTround-FFdkosrna	OK	27.4436	44.7181	-0.704357	1.78092	0.01195	0.321334	downregulated
4815	XLOC_004815	XLOC_004815	1700096J18Rik	chr11:109208180-109214965	AAko-TTround-FFdkosrna	AAwt-TTround-FFdkosrna	OK	18.6402	33.5381	-0.847341	1.55499	0.03375	0.512157	downregulated
4836	XLOC_004836	XLOC_004836	Ttyh2	chr11:114536781-114582298	AAko-TTround-FFdkosrna	AAwt-TTround-FFdkosrna	OK	2.54019	0.790039	1.68677	-3.28088	5e-05	0.00702803	upregulated
4837	XLOC_004837	XLOC_004837	Dnaic2	chr11:114588725-114619200	AAko-TTround-FFdkosrna	AAwt-TTround-FFdkosrna	OK	32.1581	54.4715	-0.760293	1.85423	0.0106	0.301029	downregulated
4847	XLOC_004847	XLOC_004847	Cdr2l	chr11:115243229-115257446	AAko-TTround-FFdkosrna	AAwt-TTround-FFdkosrna	OK	0.717358	0.341271	1.07601	-1.61858	0.0273	0.46698	upregulated
4855	XLOC_004855	XLOC_004855	2310067B10Rik	chr11:115626746-115660660	AAko-TTround-FFdkosrna	AAwt-TTround-FFdkosrna	OK	8.13549	13.8526	-0.767751	1.77093	0.0144	0.354661	downregulated
4861	XLOC_004861	XLOC_004861	non-annotated transcript	chr11:115751766-115752942	AAko-TTround-FFdkosrna	AAwt-TTround-FFdkosrna	OK	7.87844	4.18087	0.914452	-1.53315	0.03695	0.529534	upregulated
4870	XLOC_004870	XLOC_004870	Ubald2	chr11:116295407-116300391	AAko-TTround-FFdkosrna	AAwt-TTround-FFdkosrna	OK	9.44216	15.5679	-0.721293	1.56581	0.0287	0.477696	downregulated
4873	XLOC_004873	XLOC_004873	Gm11744	chr11:116518421-116529703	AAko-TTround-FFdkosrna	AAwt-TTround-FFdkosrna	OK	1.00034	0.357473	1.48863	-1.57585	0.04445	0.560014	upregulated
4883	XLOC_004883	XLOC_004883	Sept9	chr11:117060974-117223639	AAko-TTround-FFdkosrna	AAwt-TTround-FFdkosrna	OK	1.49941	0.350113	2.10263	-3.36789	5e-05	0.00702803	upregulated
4898	XLOC_004898	XLOC_004898	Ccdc40	chr11:119089885-119126590	AAko-TTround-FFdkosrna	AAwt-TTround-FFdkosrna	OK	35.2541	51.8498	-0.55652	1.41141	0.04595	0.565606	downregulated
4902	XLOC_004902	XLOC_004902	Slc26a11	chr11:119216870-119242390	AAko-TTround-FFdkosrna	AAwt-TTround-FFdkosrna	OK	0.482169	0.205314	1.23875	-1.60136	0.0306	0.491986	upregulated
4908	XLOC_004908	XLOC_004908	non-annotated transcript	chr11:119298095-119303376	AAko-TTround-FFdkosrna	AAwt-TTround-FFdkosrna	OK	1.25443	0.676019	0.894032	-1.56497	0.0291	0.480357	upregulated
4912	XLOC_004912	XLOC_004912	non-annotated transcript	chr11:119323200-119352610	AAko-TTround-FFdkosrna	AAwt-TTround-FFdkosrna	OK	2.23948	0.820268	1.45076	-1.46255	0.04875	0.577692	upregulated
4917	XLOC_004917	XLOC_004917	Chmp6	chr11:119774837-119780951	AAko-TTround-FFdkosrna	AAwt-TTround-FFdkosrna	OK	20.7868	31.9825	-0.62157	1.40756	0.04685	0.570705	downregulated
4920	XLOC_004920	XLOC_004920	1810043H04Rik	chr11:119960247-119961738	AAko-TTround-FFdkosrna	AAwt-TTround-FFdkosrna	OK	25.7104	44.3566	-0.786764	1.71701	0.02135	0.423214	downregulated
4927	XLOC_004927	XLOC_004927	Mrpl12	chr11:120345982-120350068	AAko-TTround-FFdkosrna	AAwt-TTround-FFdkosrna	OK	22.1351	40.4124	-0.868426	1.93797	0.0066	0.23047	downregulated
4928	XLOC_004928	XLOC_004928	Slc25a10	chr11:120353150-120362475	AAko-TTround-FFdkosrna	AAwt-TTround-FFdkosrna	OK	3.29294	6.8267	-1.0516	2.2555	0.0014	0.0836124	downregulated
4931	XLOC_004931	XLOC_004931	Npb	chr11:120469790-120470414	AAko-TTround-FFdkosrna	AAwt-TTround-FFdkosrna	OK	3.02641	6.5023	-1.10312	1.91422	0.0102	0.29509	downregulated
4949	XLOC_004949	XLOC_004949	Ptchd3	chr11:121690694-121704917	AAko-TTround-FFdkosrna	AAwt-TTround-FFdkosrna	OK	26.4957	50.6871	-0.935832	1.656	0.02635	0.460356	downregulated
4957	XLOC_004957	XLOC_004957	Tug1	chr11:3539796-3590693	AAko-TTround-FFdkosrna	AAwt-TTround-FFdkosrna	OK	33.2816	18.2719	0.865177	-1.58565	0.02605	0.460046	upregulated
4961	XLOC_004961	XLOC_004961	Tcn2	chr11:3817080-3832081	AAko-TTround-FFdkosrna	AAwt-TTround-FFdkosrna	OK	2.53037	1.23154	1.04006	-1.8998	0.0096	0.285712	upregulated
4963	XLOC_004963	XLOC_004963	Sec14l2	chr11:3996022-4023868	AAko-TTround-FFdkosrna	AAwt-TTround-FFdkosrna	OK	1.5028	3.14614	-1.06547	2.0678	0.00345	0.154617	downregulated
5002	XLOC_005002	XLOC_005002	Igfbp3	chr11:7106095-7113926	AAko-TTround-FFdkosrna	AAwt-TTround-FFdkosrna	OK	0.99695	0.268792	1.89641	-2.62249	0.0014	0.0836124	upregulated
5003	XLOC_005003	XLOC_005003	Tns3	chr11:8331654-8564538	AAko-TTround-FFdkosrna	AAwt-TTround-FFdkosrna	OK	0.906492	0.441715	1.04045	-1.97821	0.00605	0.219527	upregulated
5033	XLOC_005033	XLOC_005033	Mdh1	chr11:21456694-21471937	AAko-TTround-FFdkosrna	AAwt-TTround-FFdkosrna	OK	5.84937	3.03794	0.945663	-1.86579	0.0091	0.278005	upregulated
5036	XLOC_005036	XLOC_005036	B3gnt2	chr11:22734738-22760336	AAko-TTround-FFdkosrna	AAwt-TTround-FFdkosrna	OK	0.700616	0.259321	1.43946	-1.9372	0.0102	0.29509	upregulated
5053	XLOC_005053	XLOC_005053	Ccdc104	chr11:29121535-29147272	AAko-TTround-FFdkosrna	AAwt-TTround-FFdkosrna	OK	353.278	514.287	-0.541767	1.44871	0.0426	0.554019	downregulated
5060	XLOC_005060	XLOC_005060	Acyp2	chr11:30405991-30550040	AAko-TTround-FFdkosrna	AAwt-TTround-FFdkosrna	OK	23.4214	38.3689	-0.712072	1.42816	0.0455	0.563556	downregulated
5095	XLOC_005095	XLOC_005095	Gabra1	chr11:41944981-41996432	AAko-TTround-FFdkosrna	AAwt-TTround-FFdkosrna	OK	0.34182	0.771206	-1.17201	1.91143	0.0095	0.284601	downregulated
5148	XLOC_005148	XLOC_005148	Rmnd5b	chr11:51422737-51449398	AAko-TTround-FFdkosrna	AAwt-TTround-FFdkosrna	OK	33.0275	51.432	-0.63897	1.40532	0.0479	0.574862	downregulated
5155	XLOC_005155	XLOC_005155	Olfr1372-ps1	chr11:51968377-51971409	AAko-TTround-FFdkosrna	AAwt-TTround-FFdkosrna	OK	2.22249	1.00399	1.14787	-2.00411	0.0049	0.193435	upregulated
5164	XLOC_005164	XLOC_005164	Uqcrq	chr11:53242275-53244333	AAko-TTround-FFdkosrna	AAwt-TTround-FFdkosrna	OK	148.877	262.398	-0.81763	1.98091	0.00555	0.210045	downregulated
5167	XLOC_005167	XLOC_005167	Il13	chr11:53444824-53448204	AAko-TTround-FFdkosrna	AAwt-TTround-FFdkosrna	OK	0.487639	1.10991	-1.18526	1.61106	0.0382	0.536942	downregulated
5171	XLOC_005171	XLOC_005171	Slc22a21	chr11:53764325-53841592	AAko-TTround-FFdkosrna	AAwt-TTround-FFdkosrna	OK	28.3933	43.9515	-0.630329	1.42981	0.041	0.545184	downregulated
5179	XLOC_005179	XLOC_005179	Cdc42se2	chr11:54530916-54601205	AAko-TTround-FFdkosrna	AAwt-TTround-FFdkosrna	OK	11.9414	7.30363	0.709484	-1.54887	0.02795	0.473449	upregulated
5188	XLOC_005188	XLOC_005188	Sparc	chr11:55208002-55233582	AAko-TTround-FFdkosrna	AAwt-TTround-FFdkosrna	OK	22.8319	5.35561	2.0922	-4.42668	5e-05	0.00702803	upregulated
5215	XLOC_005215	XLOC_005215	Zfp39	chr11:58701457-58717727	AAko-TTround-FFdkosrna	AAwt-TTround-FFdkosrna	OK	38.7399	58.7004	-0.599526	1.51639	0.0343	0.514334	downregulated
5216	XLOC_005216	XLOC_005216	Rnf187	chr11:58745789-58752408	AAko-TTround-FFdkosrna	AAwt-TTround-FFdkosrna	OK	59.1923	94.075	-0.668387	1.67098	0.01945	0.406391	downregulated
5228	XLOC_005228	XLOC_005228	Zkscan17	chr11:59299022-59324569	AAko-TTround-FFdkosrna	AAwt-TTround-FFdkosrna	OK	19.8412	42.5257	-1.0998	2.59631	6e-04	0.0462565	downregulated
5246	XLOC_005246	XLOC_005246	Usp22	chr11:60965282-60988561	AAko-TTround-FFdkosrna	AAwt-TTround-FFdkosrna	OK	3.57264	2.10851	0.761451	-1.58519	0.0219	0.426521	upregulated
5260	XLOC_005260	XLOC_005260	Cenpv	chr11:62338445-62352763	AAko-TTround-FFdkosrna	AAwt-TTround-FFdkosrna	OK	187.122	290.595	-0.635026	1.6721	0.0205	0.414935	downregulated
5274	XLOC_005274	XLOC_005274	Map2k4	chr11:65501745-65601799	AAko-TTround-FFdkosrna	AAwt-TTround-FFdkosrna	OK	2.51656	1.08612	1.2136	-2.3472	0.00095	0.063404	upregulated
5283	XLOC_005283	XLOC_005283	Wdr16	chr11:67738307-67779144	AAko-TTround-FFdkosrna	AAwt-TTround-FFdkosrna	OK	58.4049	97.089	-0.733204	1.81847	0.01345	0.33784	downregulated
5303	XLOC_005303	XLOC_005303	Atp1b2	chr11:69413251-69419462	AAko-TTround-FFdkosrna	AAwt-TTround-FFdkosrna	OK	0.687994	0.215165	1.68367	-2.39623	0.00305	0.14585	upregulated
5304	XLOC_005304	XLOC_005304	Shbg	chr11:69428317-69431407	AAko-TTround-FFdkosrna	AAwt-TTround-FFdkosrna	OK	1.65917	0.161675	3.36824	-3.28864	0.00265	0.133609	upregulated
5307	XLOC_005307	XLOC_005307	Cd68	chr11:69477872-69479564	AAko-TTround-FFdkosrna	AAwt-TTround-FFdkosrna	OK	0.725662	0.202724	1.84691	-1.59603	0.0443	0.560014	upregulated
5334	XLOC_005334	XLOC_005334	Alox15	chr11:70157648-70165533	AAko-TTround-FFdkosrna	AAwt-TTround-FFdkosrna	OK	0.861091	0.423358	1.0277	-1.4727	0.04195	0.549417	upregulated
5335	XLOC_005335	XLOC_005335	Pelp1	chr11:70206382-70223533	AAko-TTround-FFdkosrna	AAwt-TTround-FFdkosrna	OK	8.22479	15.3917	-0.904008	2.0554	0.0039	0.167501	downregulated
5341	XLOC_005341	XLOC_005341	Camta2,Spag7	chr11:70477241-70501607	AAko-TTround-FFdkosrna	AAwt-TTround-FFdkosrna	OK	21.2726	34.6667	-0.704513	1.48293	0.041	0.545184	downregulated
5350	XLOC_005350	XLOC_005350	Nlrp1b	chr11:70966603-71044235	AAko-TTround-FFdkosrna	AAwt-TTround-FFdkosrna	OK	0.409798	0.120771	1.77463	-2.18466	0.0081	0.261218	upregulated
5393	XLOC_005393	XLOC_005393	Rpa1	chr11:75113760-75161885	AAko-TTround-FFdkosrna	AAwt-TTround-FFdkosrna	OK	71.447	110.199	-0.625153	1.60375	0.0228	0.435217	downregulated
5394	XLOC_005394	XLOC_005394	Serpinf1	chr11:75223530-75236125	AAko-TTround-FFdkosrna	AAwt-TTround-FFdkosrna	OK	0.736584	0.296972	1.31539	-1.4867	0.0485	0.576941	upregulated
5421	XLOC_005421	XLOC_005421	Nek8	chr11:77979520-77992139	AAko-TTround-FFdkosrna	AAwt-TTround-FFdkosrna	OK	4.11104	7.60273	-0.886824	1.76968	0.01305	0.331988	downregulated
5434	XLOC_005434	XLOC_005434	Tmem97	chr11:78349937-78364289	AAko-TTround-FFdkosrna	AAwt-TTround-FFdkosrna	OK	387.757	593.268	-0.613529	1.61289	0.02195	0.426898	downregulated
5437	XLOC_005437	XLOC_005437	Lgals9	chr11:78776480-78798426	AAko-TTround-FFdkosrna	AAwt-TTround-FFdkosrna	OK	0.415691	0.124453	1.75155	-1.4285	0.0407	0.5442	upregulated
5448	XLOC_005448	XLOC_005448	5730455P16Rik	chr11:80173993-80191517	AAko-TTround-FFdkosrna	AAwt-TTround-FFdkosrna	OK	2.14184	1.19857	0.838741	-1.64114	0.02225	0.430695	upregulated
5472	XLOC_005472	XLOC_005472	Ccl3	chr11:83461344-83462880	AAko-TTround-FFdkosrna	AAwt-TTround-FFdkosrna	OK	0.949737	0.183652	2.37843	-1.90707	0.0413	0.546302	upregulated
5479	XLOC_005479	XLOC_005479	Mrm1	chr11:84626562-84633017	AAko-TTround-FFdkosrna	AAwt-TTround-FFdkosrna	OK	0.984901	0.429245	1.20154	-1.93995	0.0108	0.304843	upregulated
5518	XLOC_005518	XLOC_005518	non-annotated transcript	chr11:89085353-89087725	AAko-TTround-FFdkosrna	AAwt-TTround-FFdkosrna	OK	5.27132	2.60588	1.01695	-1.68356	0.0204	0.413814	upregulated
5528	XLOC_005528	XLOC_005528	non-annotated transcript	chr11:92027186-92058529	AAko-TTround-FFdkosrna	AAwt-TTround-FFdkosrna	OK	7.55404	14.539	-0.944508	1.61814	0.02405	0.445037	downregulated
5541	XLOC_005541	XLOC_005541	Acsf2	chr11:94418415-94463100	AAko-TTround-FFdkosrna	AAwt-TTround-FFdkosrna	OK	0.782377	0.381987	1.03812	-1.59947	0.0265	0.462106	upregulated
5551	XLOC_005551	XLOC_005551	Dlx4	chr11:95001760-95020361	AAko-TTround-FFdkosrna	AAwt-TTround-FFdkosrna	OK	0.224856	0.683788	-1.60244	1.92906	0.01285	0.329308	downregulated
5553	XLOC_005553	XLOC_005553	Nxph3	chr11:95371159-95375879	AAko-TTround-FFdkosrna	AAwt-TTround-FFdkosrna	OK	0.613939	0.106424	2.54189	-2.59688	0.00525	0.203217	upregulated
5554	XLOC_005554	XLOC_005554	Ngfr	chr11:95430139-95449012	AAko-TTround-FFdkosrna	AAwt-TTround-FFdkosrna	OK	3.38242	5.47402	-0.694281	1.49343	0.04085	0.544896	downregulated
5589	XLOC_005589	XLOC_005589	Plxdc1	chr11:97784468-97850016	AAko-TTround-FFdkosrna	AAwt-TTround-FFdkosrna	OK	19.83	32.1193	-0.695711	1.64749	0.02085	0.418368	downregulated
5607	XLOC_005607	XLOC_005607	Ccr7	chr11:99005512-99016391	AAko-TTround-FFdkosrna	AAwt-TTround-FFdkosrna	OK	2.45107	1.30344	0.912195	-1.65308	0.022	0.427571	upregulated
5676	XLOC_005676	XLOC_005676	Stat3	chr11:100748123-100800825	AAko-TTround-FFdkosrna	AAwt-TTround-FFdkosrna	OK	5.2679	3.02359	0.801443	-1.69369	0.016	0.371699	upregulated
5677	XLOC_005677	XLOC_005677	Ptrf	chr11:100818050-100831931	AAko-TTround-FFdkosrna	AAwt-TTround-FFdkosrna	OK	2.27571	0.992519	1.1986	-2.31564	0.0014	0.0836124	upregulated
5683	XLOC_005683	XLOC_005683	Coa3	chr11:101139283-101140262	AAko-TTround-FFdkosrna	AAwt-TTround-FFdkosrna	OK	21.7074	36.8063	-0.761727	1.61197	0.0263	0.460349	downregulated
5691	XLOC_005691	XLOC_005691	Meox1	chr11:101738823-101755668	AAko-TTround-FFdkosrna	AAwt-TTround-FFdkosrna	OK	1.23015	0.57288	1.10505	-1.77301	0.0145	0.355808	upregulated
5713	XLOC_005713	XLOC_005713	Gfap	chr11:102748649-102758514	AAko-TTround-FFdkosrna	AAwt-TTround-FFdkosrna	OK	0.355049	0.944294	-1.40969	2.05912	0.0063	0.224789	downregulated
5723	XLOC_005723	XLOC_005723	non-annotated transcript	chr11:103286550-103300248	AAko-TTround-FFdkosrna	AAwt-TTround-FFdkosrna	OK	10.8273	6.00916	0.849678	-1.66035	0.02805	0.473989	upregulated
5734	XLOC_005734	XLOC_005734	March10	chr11:105222111-105318049	AAko-TTround-FFdkosrna	AAwt-TTround-FFdkosrna	OK	290.394	440.64	-0.601586	1.51064	0.03235	0.50102	downregulated
5777	XLOC_005777	XLOC_005777	non-annotated transcript	chr11:110392857-110394550	AAko-TTround-FFdkosrna	AAwt-TTround-FFdkosrna	OK	4.01492	8.44396	-1.07238	1.62138	0.02715	0.466139	downregulated
5781	XLOC_005781	XLOC_005781	non-annotated transcript	chr11:112475865-112481210	AAko-TTround-FFdkosrna	AAwt-TTround-FFdkosrna	OK	1.086	3.26935	-1.58954	2.22875	0.00465	0.189202	downregulated
5806	XLOC_005806	XLOC_005806	Fdxr	chr11:115129338-115138283	AAko-TTround-FFdkosrna	AAwt-TTround-FFdkosrna	OK	3.92321	1.87384	1.06681	-2.07986	0.0036	0.159795	upregulated
5813	XLOC_005813	XLOC_005813	Nt5c	chr11:115336990-115353128	AAko-TTround-FFdkosrna	AAwt-TTround-FFdkosrna	OK	11.8584	24.2714	-1.03329	2.0526	0.0045	0.185815	downregulated
5826	XLOC_005826	XLOC_005826	Trim47	chr11:115967063-115971549	AAko-TTround-FFdkosrna	AAwt-TTround-FFdkosrna	OK	0.947887	0.28674	1.73001	-2.31919	0.00345	0.154617	upregulated
5836	XLOC_005836	XLOC_005836	Qrich2	chr11:116302604-116327607	AAko-TTround-FFdkosrna	AAwt-TTround-FFdkosrna	OK	215.99	325.369	-0.591108	1.41073	0.0463	0.567155	downregulated
5846	XLOC_005846	XLOC_005846	Tmc6	chr11:117627298-117641997	AAko-TTround-FFdkosrna	AAwt-TTround-FFdkosrna	OK	0.582592	0.187002	1.64717	-1.82566	0.01255	0.32582	upregulated
5848	XLOC_005848	XLOC_005848	Tha1	chr11:117729262-117734840	AAko-TTround-FFdkosrna	AAwt-TTround-FFdkosrna	OK	0.379176	0.0897513	2.09503	-1.79163	0.03085	0.493389	upregulated
5850	XLOC_005850	XLOC_005850	Socs3	chr11:117827400-117830680	AAko-TTround-FFdkosrna	AAwt-TTround-FFdkosrna	OK	1.8519	0.592945	1.64547	-2.93994	1e-04	0.0123693	upregulated
5857	XLOC_005857	XLOC_005857	Lgals3bp	chr11:118254065-118263245	AAko-TTround-FFdkosrna	AAwt-TTround-FFdkosrna	OK	1.16944	0.428568	1.45159	-2.20814	0.00365	0.160988	upregulated
5877	XLOC_005877	XLOC_005877	2310003H01Rik	chr11:120230875-120240060	AAko-TTround-FFdkosrna	AAwt-TTround-FFdkosrna	OK	14.413	25.2549	-0.809136	1.89143	0.009	0.276467	downregulated
5888	XLOC_005888	XLOC_005888	Sirt7	chr11:120479685-120486316	AAko-TTround-FFdkosrna	AAwt-TTround-FFdkosrna	OK	5.75212	3.43296	0.745061	-1.50775	0.0334	0.509829	upregulated
5895	XLOC_005895	XLOC_005895	Cbr2	chr11:120590798-120593335	AAko-TTround-FFdkosrna	AAwt-TTround-FFdkosrna	OK	1.16892	0.205872	2.51238	-2.29327	0.012	0.322056	upregulated
5904	XLOC_005904	XLOC_005904	Sectm1a	chr11:120928716-120942453	AAko-TTround-FFdkosrna	AAwt-TTround-FFdkosrna	OK	2.6127	1.41337	0.887423	-1.46436	0.04565	0.564409	upregulated
5951	XLOC_005951	XLOC_005951	non-annotated transcript	chr11:17051153-17051442	AAko-TTround-FFdkosrna	AAwt-TTround-FFdkosrna	OK	4.91247	14.6517	-1.57645	1.92119	0.01495	0.359925	downregulated
5991	XLOC_005991	XLOC_005991	non-annotated transcript	chr11:31285193-31287031	AAko-TTround-FFdkosrna	AAwt-TTround-FFdkosrna	OK	2.72013	1.55062	0.811761	-1.44707	0.0415	0.547128	upregulated
6036	XLOC_006036	XLOC_006036	non-annotated transcript	chr11:43922438-43922770	AAko-TTround-FFdkosrna	AAwt-TTround-FFdkosrna	OK	0.992572	8.04683	-3.019	2.54207	0.0128	0.328935	downregulated
6082	XLOC_006082	XLOC_006082	non-annotated transcript	chr11:57420351-57420413	AAko-TTround-FFdkosrna	AAwt-TTround-FFdkosrna	OK	0.001	2572.17	-21.2946	NA	1e-04	0.0123693	downregulated
6083	XLOC_006083	XLOC_006083	non-annotated transcript	chr11:57427361-57427622	AAko-TTround-FFdkosrna	AAwt-TTround-FFdkosrna	OK	0.001	4.62044	-12.1735	NA	5e-05	0.00702803	downregulated
6089	XLOC_006089	XLOC_006089	non-annotated transcript	chr11:58043677-58044665	AAko-TTround-FFdkosrna	AAwt-TTround-FFdkosrna	OK	1.13968	0.432407	1.40151	-1.55511	0.03645	0.525344	upregulated
6110	XLOC_006110	XLOC_006110	non-annotated transcript	chr11:61676674-61677089	AAko-TTround-FFdkosrna	AAwt-TTround-FFdkosrna	OK	0.001	1.17528	-10.1976	NA	5e-05	0.00702803	downregulated
6150	XLOC_006150	XLOC_006150	non-annotated transcript	chr11:70450867-70451362	AAko-TTround-FFdkosrna	AAwt-TTround-FFdkosrna	OK	1.02888	0.123745	3.06734	-1.39409	0.0175	0.388701	upregulated
6158	XLOC_006158	XLOC_006158	non-annotated transcript	chr11:71809749-71810155	AAko-TTround-FFdkosrna	AAwt-TTround-FFdkosrna	OK	3.47214	0.881219	1.97989	-1.819	0.02995	0.487124	upregulated
6213	XLOC_006213	XLOC_006213	non-annotated transcript	chr11:85658427-85659581	AAko-TTround-FFdkosrna	AAwt-TTround-FFdkosrna	OK	1.37349	0.430662	1.67657	-2.00727	0.0096	0.285712	upregulated
6334	XLOC_006334	XLOC_006334	non-annotated transcript	chr11:106255846-106256569	AAko-TTround-FFdkosrna	AAwt-TTround-FFdkosrna	OK	1.53055	0.41108	1.90007	-1.86371	0.02615	0.460046	upregulated
6346	XLOC_006346	XLOC_006346	non-annotated transcript	chr11:108750007-108750998	AAko-TTround-FFdkosrna	AAwt-TTround-FFdkosrna	OK	0.913893	2.0387	-1.15684	1.5874	0.03315	0.5072	downregulated
6396	XLOC_006396	XLOC_006396	non-annotated transcript	chr11:117795403-117795878	AAko-TTround-FFdkosrna	AAwt-TTround-FFdkosrna	OK	1.82393	0.463679	1.97897	-1.64337	0.04605	0.566085	upregulated
6405	XLOC_006405	XLOC_006405	non-annotated transcript	chr11:119291483-119292085	AAko-TTround-FFdkosrna	AAwt-TTround-FFdkosrna	OK	3.00001	0.579689	2.37411	-2.40812	0.00945	0.283408	upregulated
6465	XLOC_006465	XLOC_006465	4930511A02Rik	chr12:11445038-11451618	AAko-TTround-FFdkosrna	AAwt-TTround-FFdkosrna	OK	3.78847	14.6162	-1.94778	3.96699	5e-05	0.00702803	downregulated
6466	XLOC_006466	XLOC_006466	Rad51ap2	chr12:11462884-11469734	AAko-TTround-FFdkosrna	AAwt-TTround-FFdkosrna	OK	5.47694	2.31716	1.24164	-2.45876	0.00065	0.0494266	upregulated
6469	XLOC_006469	XLOC_006469	non-annotated transcript	chr12:13000095-13000736	AAko-TTround-FFdkosrna	AAwt-TTround-FFdkosrna	OK	8.43991	3.89539	1.11583	-1.49256	0.0423	0.551923	upregulated
6484	XLOC_006484	XLOC_006484	Rock2	chr12:16901751-16995080	AAko-TTround-FFdkosrna	AAwt-TTround-FFdkosrna	OK	7.18519	4.51734	0.669872	-1.30075	0.0446	0.560389	upregulated
6490	XLOC_006490	XLOC_006490	Hpcal1	chr12:17697619-17798732	AAko-TTround-FFdkosrna	AAwt-TTround-FFdkosrna	OK	1.01061	0.294912	1.78177	-2.18694	0.00725	0.24281	upregulated
6498	XLOC_006498	XLOC_006498	non-annotated transcript	chr12:25173747-25178049	AAko-TTround-FFdkosrna	AAwt-TTround-FFdkosrna	OK	0.001	57.4893	-15.811	NA	5e-05	0.00702803	downregulated
6505	XLOC_006505	XLOC_006505	Gm17746	chr12:25814038-25817139	AAko-TTround-FFdkosrna	AAwt-TTround-FFdkosrna	OK	3.05578	6.45945	-1.07965	1.95104	0.0104	0.29778	downregulated
6508	XLOC_006508	XLOC_006508	non-annotated transcript	chr12:27564036-27569578	AAko-TTround-FFdkosrna	AAwt-TTround-FFdkosrna	OK	4.65295	2.35416	0.983546	-1.44639	0.0442	0.559914	upregulated
6522	XLOC_006522	XLOC_006522	non-annotated transcript	chr12:32931171-32933489	AAko-TTround-FFdkosrna	AAwt-TTround-FFdkosrna	OK	6.33904	11.8283	-0.899784	1.6729	0.01895	0.401063	downregulated
6533	XLOC_006533	XLOC_006533	Prps1l1	chr12:35669432-35671108	AAko-TTround-FFdkosrna	AAwt-TTround-FFdkosrna	OK	95.1332	158.538	-0.736799	1.85583	0.00895	0.276457	downregulated
6535	XLOC_006535	XLOC_006535	Agr3	chr12:36652207-36676317	AAko-TTround-FFdkosrna	AAwt-TTround-FFdkosrna	OK	1.9825	3.93915	-0.990197	1.57944	0.0316	0.497822	downregulated
6538	XLOC_006538	XLOC_006538	Ankmy2	chr12:36883710-36923878	AAko-TTround-FFdkosrna	AAwt-TTround-FFdkosrna	OK	0.629931	0.179286	1.821	-2.23102	0.0083	0.263997	upregulated
6582	XLOC_006582	XLOC_006582	Brms1l	chr12:56937352-56970722	AAko-TTround-FFdkosrna	AAwt-TTround-FFdkosrna	OK	2.85326	1.65542	0.786286	-1.52591	0.03145	0.497321	upregulated
6627	XLOC_006627	XLOC_006627	2700049A03Rik	chr12:72237834-72344290	AAko-TTround-FFdkosrna	AAwt-TTround-FFdkosrna	OK	36.6855	56.5184	-0.623485	1.58472	0.02455	0.451289	downregulated
6643	XLOC_006643	XLOC_006643	Prkch	chr12:74686027-74879171	AAko-TTround-FFdkosrna	AAwt-TTround-FFdkosrna	OK	0.625544	1.22204	-0.964927	1.73484	0.01495	0.359925	downregulated
6644	XLOC_006644	XLOC_006644	Hif1a	chr12:75008853-75048517	AAko-TTround-FFdkosrna	AAwt-TTround-FFdkosrna	OK	5.08147	3.03328	0.744843	-1.59115	0.027	0.465574	upregulated
6649	XLOC_006649	XLOC_006649	non-annotated transcript	chr12:75949383-75950657	AAko-TTround-FFdkosrna	AAwt-TTround-FFdkosrna	OK	2.96394	7.62634	-1.36329	2.35844	0.00175	0.0987916	downregulated
6664	XLOC_006664	XLOC_006664	non-annotated transcript	chr12:78784077-78790479	AAko-TTround-FFdkosrna	AAwt-TTround-FFdkosrna	OK	2.38835	4.44481	-0.895783	1.65563	0.0213	0.422825	downregulated
6722	XLOC_006722	XLOC_006722	Fos	chr12:86814850-86818237	AAko-TTround-FFdkosrna	AAwt-TTround-FFdkosrna	OK	9.35233	3.81305	1.29476	-2.62647	4e-04	0.0339402	upregulated
6723	XLOC_006723	XLOC_006723	non-annotated transcript	chr12:86879168-86882893	AAko-TTround-FFdkosrna	AAwt-TTround-FFdkosrna	OK	7.42756	3.93026	0.918631	-1.63007	0.0232	0.439238	upregulated
6774	XLOC_006774	XLOC_006774	non-annotated transcript	chr12:102456390-102483991	AAko-TTround-FFdkosrna	AAwt-TTround-FFdkosrna	OK	5.89812	13.9291	-1.23967	1.57024	0.0357	0.522105	downregulated
6775	XLOC_006775	XLOC_006775	non-annotated transcript	chr12:102503078-102519610	AAko-TTround-FFdkosrna	AAwt-TTround-FFdkosrna	OK	2.24855	6.57379	-1.54751	1.53852	0.04205	0.550209	downregulated
6787	XLOC_006787	XLOC_006787	Cox8c	chr12:104137515-104138744	AAko-TTround-FFdkosrna	AAwt-TTround-FFdkosrna	OK	283.119	466.759	-0.721266	1.80555	0.00955	0.285178	downregulated
6791	XLOC_006791	XLOC_006791	Ifi27l1	chr12:104672398-104678455	AAko-TTround-FFdkosrna	AAwt-TTround-FFdkosrna	OK	5.96426	3.30785	0.850886	-1.5527	0.02865	0.47746	upregulated
6794	XLOC_006794	XLOC_006794	Serpina5	chr12:105339322-105344347	AAko-TTround-FFdkosrna	AAwt-TTround-FFdkosrna	OK	10.4549	1.26518	3.04791	-5.45391	5e-05	0.00702803	upregulated
6795	XLOC_006795	XLOC_006795	Serpina3a	chr12:105350933-105360106	AAko-TTround-FFdkosrna	AAwt-TTround-FFdkosrna	OK	1.75162	0.249963	2.81469	-3.53463	0.00065	0.0494266	upregulated
6797	XLOC_006797	XLOC_006797	Serpina3f,Serpina3g	chr12:105452753-105480205	AAko-TTround-FFdkosrna	AAwt-TTround-FFdkosrna	OK	4.97912	0.502922	3.31036	-4.86753	5e-05	0.00702803	upregulated
6803	XLOC_006803	XLOC_006803	Serpina3n	chr12:105644917-105652539	AAko-TTround-FFdkosrna	AAwt-TTround-FFdkosrna	OK	3.39754	0.243531	3.80825	-4.96093	5e-05	0.00702803	upregulated
6814	XLOC_006814	XLOC_006814	non-annotated transcript	chr12:106487216-106490914	AAko-TTround-FFdkosrna	AAwt-TTround-FFdkosrna	OK	2.73909	1.32875	1.04471	-1.60741	0.0299	0.487124	upregulated
6890	XLOC_006890	XLOC_006890	Mir369,Mir410,Mir412,Mir496,Mirg	chr12:110973190-110987667	AAko-TTround-FFdkosrna	AAwt-TTround-FFdkosrna	OK	11.1747	18.9721	-0.763567	1.74223	0.03025	0.48947	downregulated
6897	XLOC_006897	XLOC_006897	non-annotated transcript	chr12:111150066-111151777	AAko-TTround-FFdkosrna	AAwt-TTround-FFdkosrna	OK	1.92772	3.82376	-0.987719	1.81419	0.01365	0.340711	downregulated
6932	XLOC_006932	XLOC_006932	Zbtb42	chr12:113917050-113920958	AAko-TTround-FFdkosrna	AAwt-TTround-FFdkosrna	OK	8.04777	16.3664	-1.02399	2.31392	0.00175	0.0987916	downregulated
6968	XLOC_006968	XLOC_006968	Ubxn2a	chr12:4883927-4914326	AAko-TTround-FFdkosrna	AAwt-TTround-FFdkosrna	OK	3.49649	1.9851	0.817423	-1.56918	0.0258	0.459693	upregulated
6980	XLOC_006980	XLOC_006980	Rhob	chr12:8504564-8506791	AAko-TTround-FFdkosrna	AAwt-TTround-FFdkosrna	OK	4.54637	1.9787	1.20089	-2.32025	0.00105	0.0684369	upregulated
6981	XLOC_006981	XLOC_006981	Slc7a15	chr12:8535288-8605872	AAko-TTround-FFdkosrna	AAwt-TTround-FFdkosrna	OK	0.12903	0.370223	-1.51679	1.55691	0.03915	0.538864	downregulated
6998	XLOC_006998	XLOC_006998	Pqlc3	chr12:16995453-17006924	AAko-TTround-FFdkosrna	AAwt-TTround-FFdkosrna	OK	0.380524	0.11882	1.6914	-1.56613	0.02475	0.452277	upregulated
7002	XLOC_007002	XLOC_007002	non-annotated transcript	chr12:17350534-17355179	AAko-TTround-FFdkosrna	AAwt-TTround-FFdkosrna	OK	2.69784	5.37514	-0.994229	1.86624	0.0146	0.355808	downregulated
7047	XLOC_007047	XLOC_007047	non-annotated transcript	chr12:34448968-34452181	AAko-TTround-FFdkosrna	AAwt-TTround-FFdkosrna	OK	12.507	32.223	-1.36531	2.17386	0.0032	0.148928	downregulated
7063	XLOC_007063	XLOC_007063	Scin	chr12:40786357-40860815	AAko-TTround-FFdkosrna	AAwt-TTround-FFdkosrna	OK	0.378534	0.0801968	2.25691	-2.19489	0.0058	0.214369	upregulated
7086	XLOC_007086	XLOC_007086	non-annotated transcript	chr12:53697700-53699988	AAko-TTround-FFdkosrna	AAwt-TTround-FFdkosrna	OK	6.85884	3.99742	0.779256	-1.41019	0.0442	0.559914	upregulated
7099	XLOC_007099	XLOC_007099	Nfkbia	chr12:56590395-56593634	AAko-TTround-FFdkosrna	AAwt-TTround-FFdkosrna	OK	2.71837	0.973288	1.48329	-2.49671	0.00095	0.063404	upregulated
7122	XLOC_007122	XLOC_007122	Rps29	chr12:70258708-70260173	AAko-TTround-FFdkosrna	AAwt-TTround-FFdkosrna	OK	335.748	506.417	-0.592944	1.46315	0.0398	0.541121	downregulated
7129	XLOC_007129	XLOC_007129	Sos2	chr12:70684747-70782839	AAko-TTround-FFdkosrna	AAwt-TTround-FFdkosrna	OK	1.07181	0.414236	1.37501	-2.46071	0.0012	0.0753887	upregulated
7147	XLOC_007147	XLOC_007147	Dhrs7	chr12:73751339-73765815	AAko-TTround-FFdkosrna	AAwt-TTround-FFdkosrna	OK	2.07974	0.511301	2.02698	-2.77051	0.0014	0.0836124	upregulated
7149	XLOC_007149	XLOC_007149	4930447C04Rik	chr12:73982095-74018752	AAko-TTround-FFdkosrna	AAwt-TTround-FFdkosrna	OK	28.6287	14.7732	0.954577	-2.05859	0.00485	0.192829	upregulated
7151	XLOC_007151	XLOC_007151	Six4	chr12:74201245-74214232	AAko-TTround-FFdkosrna	AAwt-TTround-FFdkosrna	OK	0.230006	0.631612	-1.45508	2.45086	0.00055	0.0433627	downregulated
7158	XLOC_007158	XLOC_007158	Wdr89	chr12:76731580-76770524	AAko-TTround-FFdkosrna	AAwt-TTround-FFdkosrna	OK	1.94868	0.785197	1.31321	-1.54459	0.0325	0.502225	upregulated
7166	XLOC_007166	XLOC_007166	Sptb	chr12:77681474-77811534	AAko-TTround-FFdkosrna	AAwt-TTround-FFdkosrna	OK	6.4025	2.85894	1.16366	-2.58252	4e-04	0.0339402	upregulated
7228	XLOC_007228	XLOC_007228	Angel1	chr12:88041451-88069319	AAko-TTround-FFdkosrna	AAwt-TTround-FFdkosrna	OK	35.4668	52.5958	-0.568451	1.43977	0.0439	0.559424	downregulated
7268	XLOC_007268	XLOC_007268	Ttc7b	chr12:101514818-101759032	AAko-TTround-FFdkosrna	AAwt-TTround-FFdkosrna	OK	1.49412	0.623194	1.26386	-1.94358	0.00815	0.261618	upregulated
7279	XLOC_007279	XLOC_007279	Lgmn	chr12:103632307-103677907	AAko-TTround-FFdkosrna	AAwt-TTround-FFdkosrna	OK	8.515	3.62787	1.23128	-2.56132	3e-04	0.0271081	upregulated
7288	XLOC_007288	XLOC_007288	Ifi27l2a	chr12:104680376-104681890	AAko-TTround-FFdkosrna	AAwt-TTround-FFdkosrna	OK	0.580343	0.13612	2.10266	-0.911468	0.04525	0.56332	upregulated
7292	XLOC_007292	XLOC_007292	Serpina1f	chr12:104926253-104933739	AAko-TTround-FFdkosrna	AAwt-TTround-FFdkosrna	OK	0.506585	0.253102	1.0068	-1.35655	0.0479	0.574862	upregulated
7301	XLOC_007301	XLOC_007301	Serpina3c	chr12:105385116-105392082	AAko-TTround-FFdkosrna	AAwt-TTround-FFdkosrna	OK	3.54065	0.456565	2.95829	-4.20132	5e-05	0.00702803	upregulated
7343	XLOC_007343	XLOC_007343	5033406O09Rik	chr12:113180201-113182693	AAko-TTround-FFdkosrna	AAwt-TTround-FFdkosrna	OK	0.808912	0.335933	1.27211	-1.75121	0.01885	0.400614	upregulated
7358	XLOC_007358	XLOC_007358	non-annotated transcript	chr12:114383825-114387603	AAko-TTround-FFdkosrna	AAwt-TTround-FFdkosrna	OK	1.57915	2.95164	-0.90188	1.61115	0.0261	0.460046	downregulated
7360	XLOC_007360	XLOC_007360	non-annotated transcript	chr12:114659653-114660904	AAko-TTround-FFdkosrna	AAwt-TTround-FFdkosrna	OK	2.79178	0.349706	3.0011	-3.06255	0.003	0.144953	upregulated
7361	XLOC_007361	XLOC_007361	non-annotated transcript	chr12:115081864-115083384	AAko-TTround-FFdkosrna	AAwt-TTround-FFdkosrna	OK	0.001	20.6964	-14.337	NA	2e-04	0.0206156	downregulated
7410	XLOC_007410	XLOC_007410	non-annotated transcript	chr12:12912868-12913666	AAko-TTround-FFdkosrna	AAwt-TTround-FFdkosrna	OK	2.51221	1.14729	1.13198	-1.54914	0.03425	0.514138	upregulated
7444	XLOC_007444	XLOC_007444	non-annotated transcript	chr12:25515499-25515643	AAko-TTround-FFdkosrna	AAwt-TTround-FFdkosrna	OK	20.5972	4.31012	2.25698	-1.0919	0.0496	0.581228	upregulated
7614	XLOC_007614	XLOC_007614	non-annotated transcript	chr12:92829123-92830079	AAko-TTround-FFdkosrna	AAwt-TTround-FFdkosrna	OK	1.36031	0.588327	1.2117	-1.42442	0.04645	0.568242	upregulated
7623	XLOC_007623	XLOC_007623	non-annotated transcript	chr12:99407426-99408361	AAko-TTround-FFdkosrna	AAwt-TTround-FFdkosrna	OK	1.56232	0.634202	1.30295	-1.59711	0.02895	0.479588	upregulated
7625	XLOC_007625	XLOC_007625	non-annotated transcript	chr12:99617081-99627159	AAko-TTround-FFdkosrna	AAwt-TTround-FFdkosrna	OK	15.6534	8.60691	0.863076	-1.85187	0.0121	0.323181	upregulated
7626	XLOC_007626	XLOC_007626	non-annotated transcript	chr12:99627255-99648735	AAko-TTround-FFdkosrna	AAwt-TTround-FFdkosrna	OK	12.6802	7.04751	0.847597	-1.83674	0.01145	0.314886	upregulated
7627	XLOC_007627	XLOC_007627	non-annotated transcript	chr12:99648881-99650704	AAko-TTround-FFdkosrna	AAwt-TTround-FFdkosrna	OK	6.64714	3.66983	0.857414	-1.48392	0.03795	0.53532	upregulated
7628	XLOC_007628	XLOC_007628	non-annotated transcript	chr12:99650898-99658215	AAko-TTround-FFdkosrna	AAwt-TTround-FFdkosrna	OK	12.3587	7.1219	0.795395	-1.6131	0.02575	0.459096	upregulated
7633	XLOC_007633	XLOC_007633	non-annotated transcript	chr12:100428303-100430900	AAko-TTround-FFdkosrna	AAwt-TTround-FFdkosrna	OK	1.92723	0.820738	1.23329	-2.18467	0.00285	0.140635	upregulated
7660	XLOC_007660	XLOC_007660	non-annotated transcript	chr12:106116207-106116668	AAko-TTround-FFdkosrna	AAwt-TTround-FFdkosrna	OK	0.951745	0.139982	2.77568	-1.24772	0.01965	0.408119	upregulated
7665	XLOC_007665	XLOC_007665	non-annotated transcript	chr12:106752615-106752826	AAko-TTround-FFdkosrna	AAwt-TTround-FFdkosrna	OK	22.3027	2.09597	3.41222	-2.45096	0.03995	0.541837	upregulated
7727	XLOC_007727	XLOC_007727	non-annotated transcript	chr12:114387898-114388636	AAko-TTround-FFdkosrna	AAwt-TTround-FFdkosrna	OK	0.96144	2.11152	-1.13433	1.41702	0.04975	0.581761	downregulated
7752	XLOC_007752	XLOC_007752	Tubal3	chr13:3923940-3934523	AAko-TTround-FFdkosrna	AAwt-TTround-FFdkosrna	OK	0.392098	0.817115	-1.05756	1.72285	0.0177	0.390031	downregulated
7799	XLOC_007799	XLOC_007799	Gpx6	chr13:21404071-21411552	AAko-TTround-FFdkosrna	AAwt-TTround-FFdkosrna	OK	42.9675	26.1209	0.718096	-1.37065	0.0499	0.582292	upregulated
7843	XLOC_007843	XLOC_007843	Hist1h3f	chr13:23635920-23636923	AAko-TTround-FFdkosrna	AAwt-TTround-FFdkosrna	OK	6.97849	4.11593	0.762047	-1.47654	0.03065	0.492506	upregulated
7850	XLOC_007850	XLOC_007850	Hist1h1t	chr13:23787679-23788591	AAko-TTround-FFdkosrna	AAwt-TTround-FFdkosrna	OK	248.632	136.353	0.866676	-1.91612	0.00825	0.263309	upregulated
7875	XLOC_007875	XLOC_007875	non-annotated transcript	chr13:26947179-26958274	AAko-TTround-FFdkosrna	AAwt-TTround-FFdkosrna	OK	7.5516	2.60489	1.53611	-2.19273	0.0054	0.207579	upregulated
7880	XLOC_007880	XLOC_007880	Prl3c1	chr13:27288528-27295618	AAko-TTround-FFdkosrna	AAwt-TTround-FFdkosrna	OK	2.8909	6.12774	-1.0836	1.87301	0.0083	0.263997	downregulated
7894	XLOC_007894	XLOC_007894	Agtr1a	chr13:30428224-30474736	AAko-TTround-FFdkosrna	AAwt-TTround-FFdkosrna	OK	4.93307	12.6803	-1.36192	2.90377	5e-05	0.00702803	downregulated
7902	XLOC_007902	XLOC_007902	Serpinb6b	chr13:33057381-33070906	AAko-TTround-FFdkosrna	AAwt-TTround-FFdkosrna	OK	0.742648	0.079228	3.24692	-2.85615	0.0048	0.192769	upregulated
7917	XLOC_007917	XLOC_007917	Pxdc1	chr13:34719709-34760297	AAko-TTround-FFdkosrna	AAwt-TTround-FFdkosrna	OK	8.13831	13.9691	-0.779335	1.53646	0.03415	0.512913	downregulated
7918	XLOC_007918	XLOC_007918	Fam50b	chr13:34826731-34839625	AAko-TTround-FFdkosrna	AAwt-TTround-FFdkosrna	OK	147.626	245.707	-0.734986	1.83945	0.01065	0.301833	downregulated
7929	XLOC_007929	XLOC_007929	Ly86	chr13:37437213-37510905	AAko-TTround-FFdkosrna	AAwt-TTround-FFdkosrna	OK	0.825882	0.110742	2.91182	-2.2217	0.0339	0.512597	upregulated
7978	XLOC_007978	XLOC_007978	Ninj1	chr13:49282915-49291620	AAko-TTround-FFdkosrna	AAwt-TTround-FFdkosrna	OK	2.36977	1.16461	1.02614	-1.65942	0.0257	0.459086	upregulated
8005	XLOC_008005	XLOC_008005	Nxnl2	chr13:51266393-51270556	AAko-TTround-FFdkosrna	AAwt-TTround-FFdkosrna	OK	0.503435	0.0851168	2.58134	-2.07839	0.03805	0.535374	upregulated
8011	XLOC_008011	XLOC_008011	Gadd45g	chr13:51942043-51943843	AAko-TTround-FFdkosrna	AAwt-TTround-FFdkosrna	OK	2.69372	1.48501	0.860099	-1.44481	0.04655	0.568715	upregulated
8016	XLOC_008016	XLOC_008016	Sfxn1	chr13:54167213-54203714	AAko-TTround-FFdkosrna	AAwt-TTround-FFdkosrna	OK	0.570742	0.213856	1.42296	-1.87808	0.0147	0.357585	upregulated
8085	XLOC_008085	XLOC_008085	Cdk20	chr13:64533860-64541031	AAko-TTround-FFdkosrna	AAwt-TTround-FFdkosrna	OK	13.7298	21.2546	-0.630397	1.38227	0.047	0.570705	downregulated
8107	XLOC_008107	XLOC_008107	Nsun2	chr13:69712326-69774657	AAko-TTround-FFdkosrna	AAwt-TTround-FFdkosrna	OK	50.0649	76.0216	-0.602591	1.54136	0.0271	0.465856	downregulated
8133	XLOC_008133	XLOC_008133	Pcsk1	chr13:75227434-75269946	AAko-TTround-FFdkosrna	AAwt-TTround-FFdkosrna	OK	0.178911	0.650773	-1.86069	2.14778	0.00595	0.217316	downregulated
8134	XLOC_008134	XLOC_008134	Mir682	chr13:75782493-75782589	AAko-TTround-FFdkosrna	AAwt-TTround-FFdkosrna	OK	0.001	45.9698	-15.4884	NA	0.01915	0.402541	downregulated
8136	XLOC_008136	XLOC_008136	Glrx	chr13:75977333-75987599	AAko-TTround-FFdkosrna	AAwt-TTround-FFdkosrna	OK	0.840732	0.253908	1.73303	-1.82953	0.02195	0.426898	upregulated
8139	XLOC_008139	XLOC_008139	non-annotated transcript	chr13:76438298-76446556	AAko-TTround-FFdkosrna	AAwt-TTround-FFdkosrna	OK	1.23643	3.75054	-1.60053	2.1117	0.0076	0.251206	downregulated
8148	XLOC_008148	XLOC_008148	Mblac2	chr13:81850415-81892274	AAko-TTround-FFdkosrna	AAwt-TTround-FFdkosrna	OK	0.632226	0.290663	1.12606	-1.75032	0.01815	0.394327	upregulated
8157	XLOC_008157	XLOC_008157	Hapln1	chr13:89680240-89751437	AAko-TTround-FFdkosrna	AAwt-TTround-FFdkosrna	OK	0.81415	0.286701	1.51079	-2.19654	0.00175	0.0987916	upregulated
8176	XLOC_008176	XLOC_008176	non-annotated transcript	chr13:95064059-95071397	AAko-TTround-FFdkosrna	AAwt-TTround-FFdkosrna	OK	8.88977	17.2771	-0.95856	1.81249	0.0134	0.336888	downregulated
8190	XLOC_008190	XLOC_008190	Enc1	chr13:98011059-98022995	AAko-TTround-FFdkosrna	AAwt-TTround-FFdkosrna	OK	1.06738	0.414421	1.36839	-2.4845	0.0012	0.0753887	upregulated
8218	XLOC_008218	XLOC_008218	non-annotated transcript	chr13:106252110-106254897	AAko-TTround-FFdkosrna	AAwt-TTround-FFdkosrna	OK	24.3354	9.93895	1.29204	-1.8239	0.01105	0.309078	upregulated
8224	XLOC_008224	XLOC_008224	1700006H21Rik	chr13:108477377-108486272	AAko-TTround-FFdkosrna	AAwt-TTround-FFdkosrna	OK	6.4251	11.554	-0.846477	1.4275	0.04555	0.563674	downregulated
8235	XLOC_008235	XLOC_008235	non-annotated transcript	chr13:111365266-111368569	AAko-TTround-FFdkosrna	AAwt-TTround-FFdkosrna	OK	6.88629	2.69828	1.35222	-1.56026	0.0306	0.491986	upregulated
8240	XLOC_008240	XLOC_008240	Il6st	chr13:113254277-113297502	AAko-TTround-FFdkosrna	AAwt-TTround-FFdkosrna	OK	3.50646	2.07796	0.755542	-1.59053	0.0277	0.470072	upregulated
8251	XLOC_008251	XLOC_008251	non-annotated transcript	chr13:113865170-113881383	AAko-TTround-FFdkosrna	AAwt-TTround-FFdkosrna	OK	8.30435	5.19648	0.67661	-1.48827	0.03635	0.524896	upregulated
8258	XLOC_008258	XLOC_008258	Emb	chr13:118009379-118063222	AAko-TTround-FFdkosrna	AAwt-TTround-FFdkosrna	OK	1.72013	0.492574	1.80704	-2.72026	0.00065	0.0494266	upregulated
8262	XLOC_008262	XLOC_008262	Paip1	chr13:120217406-120249127	AAko-TTround-FFdkosrna	AAwt-TTround-FFdkosrna	OK	12.5546	7.48042	0.747218	-1.63322	0.0267	0.463272	upregulated
8263	XLOC_008263	XLOC_008263	4833420G17Rik	chr13:120251565-120275040	AAko-TTround-FFdkosrna	AAwt-TTround-FFdkosrna	OK	5.70424	10.3307	-0.856692	1.57586	0.023	0.436937	downregulated
8264	XLOC_008264	XLOC_008264	Gm7120	chr13:120276063-120284312	AAko-TTround-FFdkosrna	AAwt-TTround-FFdkosrna	OK	76.0365	149.889	-0.979121	2.00467	0.00495	0.194307	downregulated
8280	XLOC_008280	XLOC_008280	Pfkp	chr13:6547402-6647989	AAko-TTround-FFdkosrna	AAwt-TTround-FFdkosrna	OK	51.7098	80.6849	-0.641843	1.43853	0.04485	0.561744	downregulated
8289	XLOC_008289	XLOC_008289	Actn2	chr13:12361693-12432999	AAko-TTround-FFdkosrna	AAwt-TTround-FFdkosrna	OK	1.57737	2.8968	-0.876441	1.55281	0.03285	0.505251	downregulated
8381	XLOC_008381	XLOC_008381	Hfe	chr13:23795709-23802680	AAko-TTround-FFdkosrna	AAwt-TTround-FFdkosrna	OK	1.72739	0.505681	1.77515	-2.68144	0.00095	0.063404	upregulated
8387	XLOC_008387	XLOC_008387	Hist1h2ba	chr13:24024950-24027395	AAko-TTround-FFdkosrna	AAwt-TTround-FFdkosrna	OK	2189.58	1197.37	0.870786	-1.53189	0.03965	0.540818	upregulated
8421	XLOC_008421	XLOC_008421	Gmds	chr13:31911450-32430416	AAko-TTround-FFdkosrna	AAwt-TTround-FFdkosrna	OK	7.0969	12.9296	-0.865305	1.44135	0.04255	0.553627	downregulated
8423	XLOC_008423	XLOC_008423	Serpinb1a	chr13:32933960-32943054	AAko-TTround-FFdkosrna	AAwt-TTround-FFdkosrna	OK	2.04253	0.21554	3.25104	-4.01586	5e-05	0.00702803	upregulated
8437	XLOC_008437	XLOC_008437	Eci2	chr13:35069616-35086013	AAko-TTround-FFdkosrna	AAwt-TTround-FFdkosrna	OK	3.36902	1.15783	1.54215	-2.64073	0.00035	0.0307282	upregulated
8442	XLOC_008442	XLOC_008442	non-annotated transcript	chr13:36049399-36056017	AAko-TTround-FFdkosrna	AAwt-TTround-FFdkosrna	OK	2.95524	1.30121	1.18453	-1.60316	0.03095	0.493621	upregulated
8445	XLOC_008445	XLOC_008445	F13a1	chr13:36956475-37142113	AAko-TTround-FFdkosrna	AAwt-TTround-FFdkosrna	OK	1.9125	0.785942	1.2848	-2.32	0.001	0.0657943	upregulated
8452	XLOC_008452	XLOC_008452	Txndc5	chr13:38592143-38620329	AAko-TTround-FFdkosrna	AAwt-TTround-FFdkosrna	OK	3.31606	1.23719	1.42357	-2.70799	0.00015	0.0169701	upregulated
8476	XLOC_008476	XLOC_008476	Tpmt	chr13:47118911-47138586	AAko-TTround-FFdkosrna	AAwt-TTround-FFdkosrna	OK	0.709586	0.37299	0.931714	-1.3992	0.0497	0.581666	upregulated
8483	XLOC_008483	XLOC_008483	Ptpdc1	chr13:48673236-48720951	AAko-TTround-FFdkosrna	AAwt-TTround-FFdkosrna	OK	86.3231	127.447	-0.562068	1.43923	0.0379	0.53532	downregulated
8488	XLOC_008488	XLOC_008488	Susd3	chr13:49326199-49344075	AAko-TTround-FFdkosrna	AAwt-TTround-FFdkosrna	OK	10.5748	1.57804	2.74534	-4.85768	5e-05	0.00702803	upregulated
8507	XLOC_008507	XLOC_008507	Shc3	chr13:51526410-51662453	AAko-TTround-FFdkosrna	AAwt-TTround-FFdkosrna	OK	0.656389	1.89331	-1.52753	2.27588	0.00355	0.158333	downregulated
8516	XLOC_008516	XLOC_008516	Nfil3	chr13:53062577-53076408	AAko-TTround-FFdkosrna	AAwt-TTround-FFdkosrna	OK	2.2327	1.27365	0.810954	-1.43559	0.04485	0.561744	upregulated
8529	XLOC_008529	XLOC_008529	Cltb	chr13:54694299-54712633	AAko-TTround-FFdkosrna	AAwt-TTround-FFdkosrna	OK	2.61196	1.20925	1.11221	-1.95755	0.00785	0.256424	upregulated
8537	XLOC_008537	XLOC_008537	Rab24	chr13:55420583-55423341	AAko-TTround-FFdkosrna	AAwt-TTround-FFdkosrna	OK	5.09091	3.01927	0.754202	-1.48197	0.0362	0.524896	upregulated
8585	XLOC_008585	XLOC_008585	4930486L24Rik	chr13:60943972-60965777	AAko-TTround-FFdkosrna	AAwt-TTround-FFdkosrna	OK	2.8056	0.727799	1.94868	-2.87258	3e-04	0.0271081	upregulated
8603	XLOC_008603	XLOC_008603	Gm5141	chr13:62873559-62887168	AAko-TTround-FFdkosrna	AAwt-TTround-FFdkosrna	OK	1.21074	0.642961	0.915332	-1.54655	0.0351	0.519059	upregulated
8605	XLOC_008605	XLOC_008605	Fbp1	chr13:62966112-62989642	AAko-TTround-FFdkosrna	AAwt-TTround-FFdkosrna	OK	324.172	491.791	-0.601283	1.60335	0.02385	0.443736	downregulated
8612	XLOC_008612	XLOC_008612	Hsd17b3	chr13:64159581-64190509	AAko-TTround-FFdkosrna	AAwt-TTround-FFdkosrna	OK	9.19299	0.606854	3.92349	-5.78287	5e-05	0.00702803	upregulated
8617	XLOC_008617	XLOC_008617	Ctsl	chr13:64464521-64471614	AAko-TTround-FFdkosrna	AAwt-TTround-FFdkosrna	OK	34.5524	10.0118	1.78723	-3.94539	5e-05	0.00702803	upregulated
8622	XLOC_008622	XLOC_008622	Hiatl1	chr13:65166337-65214290	AAko-TTround-FFdkosrna	AAwt-TTround-FFdkosrna	OK	3.30931	2.06456	0.681395	-1.38827	0.04855	0.576941	upregulated
8653	XLOC_008653	XLOC_008653	non-annotated transcript	chr13:69909846-69911633	AAko-TTround-FFdkosrna	AAwt-TTround-FFdkosrna	OK	8.95188	16.3298	-0.867156	1.83979	0.0098	0.287099	downregulated
8654	XLOC_008654	XLOC_008654	1700084F23Rik	chr13:70142703-70167226	AAko-TTround-FFdkosrna	AAwt-TTround-FFdkosrna	OK	9.48348	29.3144	-1.62807	3.17324	5e-05	0.00702803	downregulated
8656	XLOC_008656	XLOC_008656	BC018507	chr13:70727566-70776512	AAko-TTround-FFdkosrna	AAwt-TTround-FFdkosrna	OK	2.52545	1.34474	0.910286	-1.8665	0.00865	0.269584	upregulated
8684	XLOC_008684	XLOC_008684	Arsk	chr13:76197869-76236108	AAko-TTround-FFdkosrna	AAwt-TTround-FFdkosrna	OK	1.1831	1.95411	-0.723201	1.40068	0.04665	0.569187	downregulated
8693	XLOC_008693	XLOC_008693	non-annotated transcript	chr13:81964459-81965707	AAko-TTround-FFdkosrna	AAwt-TTround-FFdkosrna	OK	10.0032	1.26438	2.9851	-3.54137	0.00055	0.0433627	upregulated
8717	XLOC_008717	XLOC_008717	Bhmt	chr13:94386845-94407713	AAko-TTround-FFdkosrna	AAwt-TTround-FFdkosrna	OK	25.3942	3.33798	2.92788	-5.62395	5e-05	0.00702803	upregulated
8730	XLOC_008730	XLOC_008730	Sv2c	chr13:96729397-96902532	AAko-TTround-FFdkosrna	AAwt-TTround-FFdkosrna	OK	0.39307	0.879003	-1.15944	2.10339	0.004	0.170481	downregulated
8737	XLOC_008737	XLOC_008737	non-annotated transcript	chr13:97995082-97997590	AAko-TTround-FFdkosrna	AAwt-TTround-FFdkosrna	OK	3.99464	1.14293	1.80659	-2.04522	0.0121	0.323181	upregulated
8746	XLOC_008746	XLOC_008746	Fcho2	chr13:99493360-99585404	AAko-TTround-FFdkosrna	AAwt-TTround-FFdkosrna	OK	3.40542	1.93638	0.815216	-1.71389	0.0172	0.387606	upregulated
8752	XLOC_008752	XLOC_008752	Map1b	chr13:100191418-100286557	AAko-TTround-FFdkosrna	AAwt-TTround-FFdkosrna	OK	2.32387	1.32257	0.814277	-1.69827	0.0159	0.370304	upregulated
8761	XLOC_008761	XLOC_008761	Ocln	chr13:101267321-101322453	AAko-TTround-FFdkosrna	AAwt-TTround-FFdkosrna	OK	0.72462	0.257278	1.49951	-2.1213	0.00695	0.237623	upregulated
8772	XLOC_008772	XLOC_008772	Pik3r1	chr13:102450717-102538172	AAko-TTround-FFdkosrna	AAwt-TTround-FFdkosrna	OK	0.617459	0.351682	0.81618	-1.51327	0.03395	0.512597	upregulated
8791	XLOC_008791	XLOC_008791	Gapt	chr13:111142822-111147380	AAko-TTround-FFdkosrna	AAwt-TTround-FFdkosrna	OK	1.44406	0.806909	0.841442	-1.44483	0.0451	0.562608	upregulated
8799	XLOC_008799	XLOC_008799	Skiv2l2	chr13:113590711-113717588	AAko-TTround-FFdkosrna	AAwt-TTround-FFdkosrna	OK	53.5267	102.053	-0.930974	1.90272	0.00665	0.231635	downregulated
8800	XLOC_008800	XLOC_008800	non-annotated transcript	chr13:113828077-113829343	AAko-TTround-FFdkosrna	AAwt-TTround-FFdkosrna	OK	2.99269	1.26973	1.23806	-1.99757	0.0076	0.251206	upregulated
8801	XLOC_008801	XLOC_008801	Gpx8	chr13:113832970-113836596	AAko-TTround-FFdkosrna	AAwt-TTround-FFdkosrna	OK	2.45298	1.16527	1.07511	-1.70724	0.01785	0.391476	upregulated
8812	XLOC_008812	XLOC_008812	Itga2	chr13:115626119-115722249	AAko-TTround-FFdkosrna	AAwt-TTround-FFdkosrna	OK	0.920378	1.61003	-0.805893	1.55266	0.02755	0.468957	downregulated
8816	XLOC_008816	XLOC_008816	non-annotated transcript	chr13:117590887-117593121	AAko-TTround-FFdkosrna	AAwt-TTround-FFdkosrna	OK	0.001	3.79567	-11.8898	NA	5e-05	0.00702803	downregulated
8818	XLOC_008818	XLOC_008818	4933413L06Rik	chr13:118391126-118769835	AAko-TTround-FFdkosrna	AAwt-TTround-FFdkosrna	OK	0.893191	30.5299	-5.09506	3.89201	3e-04	0.0271081	downregulated
8820	XLOC_008820	XLOC_008820	Nnt	chr13:120123123-120198231	AAko-TTround-FFdkosrna	AAwt-TTround-FFdkosrna	OK	11.5179	26.1074	-1.18053	2.68	0.00025	0.0240753	downregulated
8882	XLOC_008882	XLOC_008882	non-annotated transcript	chr13:22028815-22028989	AAko-TTround-FFdkosrna	AAwt-TTround-FFdkosrna	OK	112.724	48.5904	1.21408	-1.75398	0.0182	0.394489	upregulated
8887	XLOC_008887	XLOC_008887	non-annotated transcript	chr13:22114206-22114325	AAko-TTround-FFdkosrna	AAwt-TTround-FFdkosrna	OK	262.638	526.261	-1.0027	1.50777	0.0332	0.507686	downregulated
8963	XLOC_008963	XLOC_008963	non-annotated transcript	chr13:39973246-39973718	AAko-TTround-FFdkosrna	AAwt-TTround-FFdkosrna	OK	0.868908	2.57915	-1.56906	1.541	0.03965	0.540818	downregulated
9025	XLOC_009025	XLOC_009025	non-annotated transcript	chr13:50431897-50432465	AAko-TTround-FFdkosrna	AAwt-TTround-FFdkosrna	OK	1.24189	0.197258	2.66171	-1.87031	0.0455	0.563556	upregulated
9077	XLOC_009077	XLOC_009077	non-annotated transcript	chr13:57383136-57383577	AAko-TTround-FFdkosrna	AAwt-TTround-FFdkosrna	OK	5.36283	10.5378	-0.97437	1.47609	0.0432	0.557653	downregulated
9097	XLOC_009097	XLOC_009097	non-annotated transcript	chr13:59519450-59520576	AAko-TTround-FFdkosrna	AAwt-TTround-FFdkosrna	OK	2.66814	1.33155	1.00381	-1.59513	0.02775	0.470634	upregulated
9102	XLOC_009102	XLOC_009102	non-annotated transcript	chr13:62771357-62771942	AAko-TTround-FFdkosrna	AAwt-TTround-FFdkosrna	OK	1.31629	0.374055	1.81902	-1.56933	0.04325	0.557781	upregulated
9110	XLOC_009110	XLOC_009110	non-annotated transcript	chr13:64378632-64379224	AAko-TTround-FFdkosrna	AAwt-TTround-FFdkosrna	OK	2.91046	5.52265	-0.923852	1.44166	0.04205	0.550209	downregulated
9120	XLOC_009120	XLOC_009120	non-annotated transcript	chr13:66381258-66381920	AAko-TTround-FFdkosrna	AAwt-TTround-FFdkosrna	OK	1.19924	0.1586	2.92778	-2.0992	0.0458	0.565009	upregulated
9148	XLOC_009148	XLOC_009148	non-annotated transcript	chr13:70168725-70169292	AAko-TTround-FFdkosrna	AAwt-TTround-FFdkosrna	OK	0.20381	1.56312	-2.93821	1.90687	0.0399	0.541837	downregulated
9170	XLOC_009170	XLOC_009170	non-annotated transcript	chr13:78667500-78667691	AAko-TTround-FFdkosrna	AAwt-TTround-FFdkosrna	OK	11.8422	41.443	-1.80716	1.92678	0.0169	0.383954	downregulated
9193	XLOC_009193	XLOC_009193	non-annotated transcript	chr13:93780071-93780451	AAko-TTround-FFdkosrna	AAwt-TTround-FFdkosrna	OK	4.97977	0.923601	2.4323	-2.17437	0.0201	0.412235	upregulated
9201	XLOC_009201	XLOC_009201	non-annotated transcript	chr13:96197853-96198336	AAko-TTround-FFdkosrna	AAwt-TTround-FFdkosrna	OK	2.17065	4.99392	-1.20176	1.59434	0.0304	0.491325	downregulated
9211	XLOC_009211	XLOC_009211	non-annotated transcript	chr13:98312837-98313427	AAko-TTround-FFdkosrna	AAwt-TTround-FFdkosrna	OK	2.18564	0.828058	1.402	-1.51957	0.0451	0.562608	upregulated
9228	XLOC_009228	XLOC_009228	non-annotated transcript	chr13:102900298-102900451	AAko-TTround-FFdkosrna	AAwt-TTround-FFdkosrna	OK	20.2365	70.3617	-1.79781	1.72989	0.0366	0.526144	downregulated
9241	XLOC_009241	XLOC_009241	non-annotated transcript	chr13:105307034-105308487	AAko-TTround-FFdkosrna	AAwt-TTround-FFdkosrna	OK	1.20327	0.543783	1.14851	-1.57586	0.0354	0.520453	upregulated
9249	XLOC_009249	XLOC_009249	non-annotated transcript	chr13:109252190-109252467	AAko-TTround-FFdkosrna	AAwt-TTround-FFdkosrna	OK	0.001	2.63485	-11.363	NA	3e-04	0.0271081	downregulated
9251	XLOC_009251	XLOC_009251	non-annotated transcript	chr13:112282590-112282947	AAko-TTround-FFdkosrna	AAwt-TTround-FFdkosrna	OK	0.001	1.37683	-10.4261	NA	2e-04	0.0206156	downregulated
9252	XLOC_009252	XLOC_009252	non-annotated transcript	chr13:112283002-112283476	AAko-TTround-FFdkosrna	AAwt-TTround-FFdkosrna	OK	0.001	1.45345	-10.5043	NA	5e-05	0.00702803	downregulated
9255	XLOC_009255	XLOC_009255	non-annotated transcript	chr13:113562412-113562760	AAko-TTround-FFdkosrna	AAwt-TTround-FFdkosrna	OK	0.001	1.62172	-10.6624	NA	1e-04	0.0123693	downregulated
9260	XLOC_009260	XLOC_009260	non-annotated transcript	chr13:113830141-113830933	AAko-TTround-FFdkosrna	AAwt-TTround-FFdkosrna	OK	1.62145	0.387652	2.06818	-2.21096	0.02015	0.412349	upregulated
9261	XLOC_009261	XLOC_009261	non-annotated transcript	chr13:113846125-113846428	AAko-TTround-FFdkosrna	AAwt-TTround-FFdkosrna	OK	10.0211	1.70642	2.55484	-3.50057	0.02305	0.43729	upregulated
9263	XLOC_009263	XLOC_009263	non-annotated transcript	chr13:113910499-113911226	AAko-TTround-FFdkosrna	AAwt-TTround-FFdkosrna	OK	2.15947	0.753687	1.52056	-1.80089	0.01955	0.407563	upregulated
9298	XLOC_009298	XLOC_009298	Gm5796	chr14:4126976-4144402	AAko-TTround-FFdkosrna	AAwt-TTround-FFdkosrna	OK	0.728928	1.57859	-1.11387	1.82645	0.01505	0.361971	downregulated
9333	XLOC_009333	XLOC_009333	Top2b	chr14:17197719-17263301	AAko-TTround-FFdkosrna	AAwt-TTround-FFdkosrna	OK	10.8813	5.50631	0.982955	-2.22928	0.0025	0.128135	upregulated
9390	XLOC_009390	XLOC_009390	Tkt	chr14:31362334-31387908	AAko-TTround-FFdkosrna	AAwt-TTround-FFdkosrna	OK	3.1338	1.21266	1.37093	-1.46781	0.00645	0.227805	upregulated
9413	XLOC_009413	XLOC_009413	Ogdhl	chr14:33135204-33161013	AAko-TTround-FFdkosrna	AAwt-TTround-FFdkosrna	OK	3.30257	0.997486	1.72867	-3.30297	5e-05	0.00702803	upregulated
9416	XLOC_009416	XLOC_009416	1810011H11Rik	chr14:33599148-33631154	AAko-TTround-FFdkosrna	AAwt-TTround-FFdkosrna	OK	0.425561	0.0568457	2.92985	-2.15123	0.0288	0.478242	upregulated
9418	XLOC_009418	XLOC_009418	Vstm4	chr14:33669941-33752675	AAko-TTround-FFdkosrna	AAwt-TTround-FFdkosrna	OK	1.21851	0.514604	1.24639	-2.05576	0.00565	0.211351	upregulated
9429	XLOC_009429	XLOC_009429	Glud1	chr14:35123912-35158219	AAko-TTround-FFdkosrna	AAwt-TTround-FFdkosrna	OK	4.63023	2.92444	0.663417	-1.39379	0.049	0.577847	upregulated
9469	XLOC_009469	XLOC_009469	non-annotated transcript	chr14:45555096-45570564	AAko-TTround-FFdkosrna	AAwt-TTround-FFdkosrna	OK	3.83112	1.64286	1.22244	-2.42774	0.00145	0.0856793	upregulated
9475	XLOC_009475	XLOC_009475	Gm1821	chr14:46703701-46704632	AAko-TTround-FFdkosrna	AAwt-TTround-FFdkosrna	OK	72.655	171.404	-1.23826	2.87512	0.00015	0.0169701	downregulated
9487	XLOC_009487	XLOC_009487	non-annotated transcript	chr14:48377326-48378872	AAko-TTround-FFdkosrna	AAwt-TTround-FFdkosrna	OK	0.753305	1.47431	-0.967755	1.49475	0.04295	0.555714	downregulated
9489	XLOC_009489	XLOC_009489	4930447J18Rik	chr14:48518538-48563864	AAko-TTround-FFdkosrna	AAwt-TTround-FFdkosrna	OK	9.42583	16.0137	-0.764525	1.46177	0.0404	0.542389	downregulated
9490	XLOC_009490	XLOC_009490	Peli2	chr14:48740543-48927775	AAko-TTround-FFdkosrna	AAwt-TTround-FFdkosrna	OK	34.4401	74.9009	-1.12087	2.12662	0.0031	0.147481	downregulated
9518	XLOC_009518	XLOC_009518	Ang,Rnase4	chr14:51710751-51725826	AAko-TTround-FFdkosrna	AAwt-TTround-FFdkosrna	OK	1.75972	0.279109	2.66162	-3.09231	0.00025	0.0240753	upregulated
9545	XLOC_009545	XLOC_009545	Mmp14	chr14:55050440-55060728	AAko-TTround-FFdkosrna	AAwt-TTround-FFdkosrna	OK	1.33526	0.645365	1.05117	-1.81046	0.0122	0.32337	upregulated
9546	XLOC_009546	XLOC_009546	Lrp10	chr14:55082983-55089128	AAko-TTround-FFdkosrna	AAwt-TTround-FFdkosrna	OK	1.34244	0.569205	1.24037	-2.19339	0.0034	0.154617	upregulated
9552	XLOC_009552	XLOC_009552	Bcl2l2	chr14:55502261-55507084	AAko-TTround-FFdkosrna	AAwt-TTround-FFdkosrna	OK	1.53768	0.663005	1.21584	-2.26252	0.0014	0.0836124	upregulated
9562	XLOC_009562	XLOC_009562	Dhrs4	chr14:56097594-56109177	AAko-TTround-FFdkosrna	AAwt-TTround-FFdkosrna	OK	13.6186	25.795	-0.921457	2.05351	0.00495	0.194307	downregulated
9574	XLOC_009574	XLOC_009574	Nop9	chr14:56364529-56377261	AAko-TTround-FFdkosrna	AAwt-TTround-FFdkosrna	OK	29.3915	46.6502	-0.666453	1.66915	0.0187	0.399723	downregulated
9607	XLOC_009607	XLOC_009607	non-annotated transcript	chr14:60962500-60969786	AAko-TTround-FFdkosrna	AAwt-TTround-FFdkosrna	OK	2.26259	0.820925	1.46441	-1.44413	0.04005	0.541872	upregulated
9620	XLOC_009620	XLOC_009620	Fam124a	chr14:63174573-63227322	AAko-TTround-FFdkosrna	AAwt-TTround-FFdkosrna	OK	0.419511	1.82818	-2.12284	3.48428	5e-05	0.00702803	downregulated
9645	XLOC_009645	XLOC_009645	non-annotated transcript	chr14:65792910-65795633	AAko-TTround-FFdkosrna	AAwt-TTround-FFdkosrna	OK	37.2119	15.8769	1.22893	-2.40216	0.00105	0.0684369	upregulated
9649	XLOC_009649	XLOC_009649	Nuggc	chr14:66224103-66267294	AAko-TTround-FFdkosrna	AAwt-TTround-FFdkosrna	OK	15.4516	47.23	-1.61192	3.45368	5e-05	0.00702803	downregulated
9650	XLOC_009650	XLOC_009650	Scara5	chr14:66285239-66383663	AAko-TTround-FFdkosrna	AAwt-TTround-FFdkosrna	OK	4.04549	1.93995	1.06104	-2.19732	0.00305	0.14585	upregulated
9653	XLOC_009653	XLOC_009653	Clu	chr14:66587319-66600386	AAko-TTround-FFdkosrna	AAwt-TTround-FFdkosrna	OK	148.125	18.1722	3.02709	-6.35216	5e-05	0.00702803	upregulated
9685	XLOC_009685	XLOC_009685	Reep4	chr14:70945057-70948742	AAko-TTround-FFdkosrna	AAwt-TTround-FFdkosrna	OK	18.096	29.1262	-0.686597	1.57157	0.02595	0.460046	downregulated
9687	XLOC_009687	XLOC_009687	Nudt18	chr14:70977653-70982378	AAko-TTround-FFdkosrna	AAwt-TTround-FFdkosrna	OK	18.6032	28.6939	-0.625143	1.50627	0.03465	0.515692	downregulated
9690	XLOC_009690	XLOC_009690	non-annotated transcript	chr14:71190956-71201781	AAko-TTround-FFdkosrna	AAwt-TTround-FFdkosrna	OK	1.84445	4.65007	-1.33375	1.61438	0.03125	0.495566	downregulated
9712	XLOC_009712	XLOC_009712	Lcp1	chr14:75530929-75630649	AAko-TTround-FFdkosrna	AAwt-TTround-FFdkosrna	OK	1.08075	0.196749	2.46496	-3.64475	5e-05	0.00702803	upregulated
9728	XLOC_009728	XLOC_009728	non-annotated transcript	chr14:78181772-78190489	AAko-TTround-FFdkosrna	AAwt-TTround-FFdkosrna	OK	7.59115	2.81123	1.43363	-1.57707	0.03675	0.527483	upregulated
9741	XLOC_009741	XLOC_009741	Pcdh8	chr14:80166578-80172582	AAko-TTround-FFdkosrna	AAwt-TTround-FFdkosrna	OK	30.8436	79.7463	-1.37043	2.32006	0.00145	0.0856793	downregulated
9743	XLOC_009743	XLOC_009743	non-annotated transcript	chr14:80654037-80660676	AAko-TTround-FFdkosrna	AAwt-TTround-FFdkosrna	OK	5.85426	17.3948	-1.57101	1.74323	0.0186	0.398811	downregulated
9745	XLOC_009745	XLOC_009745	non-annotated transcript	chr14:86572804-86579528	AAko-TTround-FFdkosrna	AAwt-TTround-FFdkosrna	OK	43.9692	74.2202	-0.755299	1.55556	0.0291	0.480357	downregulated
9764	XLOC_009764	XLOC_009764	Cln5	chr14:103469432-103476847	AAko-TTround-FFdkosrna	AAwt-TTround-FFdkosrna	OK	1.08153	0.375614	1.5296	-2.39842	0.0022	0.116848	upregulated
9782	XLOC_009782	XLOC_009782	non-annotated transcript	chr14:111749980-111767583	AAko-TTround-FFdkosrna	AAwt-TTround-FFdkosrna	OK	3.10487	9.03359	-1.54061	2.27282	0.009	0.276467	downregulated
9786	XLOC_009786	XLOC_009786	Mir17	chr14:115440244-115442976	AAko-TTround-FFdkosrna	AAwt-TTround-FFdkosrna	OK	3.70807	1.73156	1.09943	-1.5185	0.0177	0.390031	upregulated
9790	XLOC_009790	XLOC_009790	Mir17hg,Mir19b-1	chr14:115443526-115446785	AAko-TTround-FFdkosrna	AAwt-TTround-FFdkosrna	OK	4.87703	2.59147	0.912789	-1.55174	0.01985	0.409522	upregulated
9824	XLOC_009824	XLOC_009824	Gm10406	chr14:7838628-7859963	AAko-TTround-FFdkosrna	AAwt-TTround-FFdkosrna	OK	1.84165	3.85436	-1.06512	2.0322	0.0055	0.208827	downregulated
9853	XLOC_009853	XLOC_009853	Nr1d2	chr14:19036569-19071620	AAko-TTround-FFdkosrna	AAwt-TTround-FFdkosrna	OK	6.06432	3.40825	0.831738	-1.76403	0.01365	0.340711	upregulated
9857	XLOC_009857	XLOC_009857	non-annotated transcript	chr14:20234144-20237532	AAko-TTround-FFdkosrna	AAwt-TTround-FFdkosrna	OK	0.574159	1.53223	-1.41517	1.84136	0.01565	0.36842	downregulated
9887	XLOC_009887	XLOC_009887	non-annotated transcript	chr14:24884444-24916986	AAko-TTround-FFdkosrna	AAwt-TTround-FFdkosrna	OK	11.6694	6.68268	0.804448	-1.31431	0.03075	0.49269	upregulated
9911	XLOC_009911	XLOC_009911	Appl1	chr14:27732173-27783737	AAko-TTround-FFdkosrna	AAwt-TTround-FFdkosrna	OK	5.08097	3.2236	0.656879	-1.44499	0.04445	0.560014	upregulated
9915	XLOC_009915	XLOC_009915	Il17rb	chr14:30809353-30822082	AAko-TTround-FFdkosrna	AAwt-TTround-FFdkosrna	OK	0.836681	0.224529	1.90422	-2.35265	0.0031	0.147481	upregulated
9918	XLOC_009918	XLOC_009918	Itih3	chr14:31721759-31736773	AAko-TTround-FFdkosrna	AAwt-TTround-FFdkosrna	OK	0.583271	0.174784	1.74687	-2.15398	0.0078	0.255993	upregulated
9937	XLOC_009937	XLOC_009937	1700024G13Rik	chr14:33189687-33201559	AAko-TTround-FFdkosrna	AAwt-TTround-FFdkosrna	OK	108.862	185.935	-0.77229	1.68862	0.02075	0.416963	downregulated
9954	XLOC_009954	XLOC_009954	Bmpr1a	chr14:35224253-35315732	AAko-TTround-FFdkosrna	AAwt-TTround-FFdkosrna	OK	5.26103	3.07189	0.776688	-1.67179	0.0194	0.406261	upregulated
9960	XLOC_009960	XLOC_009960	non-annotated transcript	chr14:36902117-36903928	AAko-TTround-FFdkosrna	AAwt-TTround-FFdkosrna	OK	0.421558	1.44897	-1.78023	1.4838	0.04695	0.570705	downregulated
10038	XLOC_010038	XLOC_010038	Ccnb1ip1	chr14:51408923-51415403	AAko-TTround-FFdkosrna	AAwt-TTround-FFdkosrna	OK	5.91565	3.07934	0.942384	-1.71867	0.0194	0.406261	upregulated
10039	XLOC_010039	XLOC_010039	Rpph1	chr14:51427121-51427446	AAko-TTround-FFdkosrna	AAwt-TTround-FFdkosrna	OK	12002.6	7574.79	0.664069	-1.87017	0.00935	0.281623	upregulated
10056	XLOC_010056	XLOC_010056	Ndrg2	chr14:52524945-52533163	AAko-TTround-FFdkosrna	AAwt-TTround-FFdkosrna	OK	2.21554	0.885205	1.32521	-2.48716	5e-04	0.04057	upregulated
10073	XLOC_010073	XLOC_010073	non-annotated transcript	chr14:54727865-54743319	AAko-TTround-FFdkosrna	AAwt-TTround-FFdkosrna	OK	5.47575	1.93826	1.49904	-1.67249	0.04025	0.542241	upregulated
10085	XLOC_010085	XLOC_010085	Slc7a8	chr14:55341051-55400723	AAko-TTround-FFdkosrna	AAwt-TTround-FFdkosrna	OK	0.904386	0.218765	2.05417	-3.19801	2e-04	0.0206156	upregulated
10107	XLOC_010107	XLOC_010107	Dhrs1	chr14:56357856-56364521	AAko-TTround-FFdkosrna	AAwt-TTround-FFdkosrna	OK	61.0487	94.2498	-0.626514	1.55266	0.0283	0.475327	downregulated
10115	XLOC_010115	XLOC_010115	Gm5801	chr14:56629128-56630317	AAko-TTround-FFdkosrna	AAwt-TTround-FFdkosrna	OK	0.088545	2.2781	-4.68464	3.9007	0.01995	0.410672	downregulated
10159	XLOC_010159	XLOC_010159	non-annotated transcript	chr14:62148978-62149640	AAko-TTround-FFdkosrna	AAwt-TTround-FFdkosrna	OK	3.17997	6.96868	-1.13167	1.76487	0.0159	0.370304	downregulated
10169	XLOC_010169	XLOC_010169	Fdft1	chr14:63741298-63796630	AAko-TTround-FFdkosrna	AAwt-TTround-FFdkosrna	OK	132.391	195.411	-0.561699	1.46407	0.03875	0.537613	downregulated
10171	XLOC_010171	XLOC_010171	Gata4	chr14:63817751-63875367	AAko-TTround-FFdkosrna	AAwt-TTround-FFdkosrna	OK	0.855327	0.10867	2.98986	-3.98565	5e-05	0.00702803	upregulated
10176	XLOC_010176	XLOC_010176	Mtmr9	chr14:64139376-64162804	AAko-TTround-FFdkosrna	AAwt-TTround-FFdkosrna	OK	30.8327	47.1175	-0.611771	1.41906	0.0424	0.552192	downregulated
10179	XLOC_010179	XLOC_010179	non-annotated transcript	chr14:64666991-64674260	AAko-TTround-FFdkosrna	AAwt-TTround-FFdkosrna	OK	33.2637	11.0263	1.59313	-1.69559	0.0317	0.497822	upregulated
10182	XLOC_010182	XLOC_010182	Msra	chr14:64741457-65074740	AAko-TTround-FFdkosrna	AAwt-TTround-FFdkosrna	OK	2.60766	6.27222	-1.26599	2.27678	0.001	0.0657943	downregulated
10190	XLOC_010190	XLOC_010190	Esco2	chr14:66437215-66452824	AAko-TTround-FFdkosrna	AAwt-TTround-FFdkosrna	OK	14.0411	7.66504	0.873479	-1.89768	0.00705	0.239571	upregulated
10191	XLOC_010191	XLOC_010191	Scara3	chr14:66538231-66572581	AAko-TTround-FFdkosrna	AAwt-TTround-FFdkosrna	OK	0.657531	0.129553	2.3547	-2.60279	0.00295	0.143785	upregulated
10193	XLOC_010193	XLOC_010193	Adam2	chr14:66646164-66696834	AAko-TTround-FFdkosrna	AAwt-TTround-FFdkosrna	OK	195.058	281.673	-0.530113	1.40539	0.0432	0.557653	downregulated
10194	XLOC_010194	XLOC_010194	Ephx2	chr14:66703208-66743359	AAko-TTround-FFdkosrna	AAwt-TTround-FFdkosrna	OK	0.508128	0.118606	2.11123	-1.85009	0.00965	0.285712	upregulated
10200	XLOC_010200	XLOC_010200	non-annotated transcript	chr14:67784715-67785357	AAko-TTround-FFdkosrna	AAwt-TTround-FFdkosrna	OK	6.39522	1.66055	1.9462	-2.03115	0.02095	0.418865	upregulated
10222	XLOC_010222	XLOC_010222	Pdlim2	chr14:70564024-70577479	AAko-TTround-FFdkosrna	AAwt-TTround-FFdkosrna	OK	1.05005	0.236255	2.15816	-2.35585	0.00555	0.210045	upregulated
10232	XLOC_010232	XLOC_010232	Fam160b2	chr14:70983101-70999642	AAko-TTround-FFdkosrna	AAwt-TTround-FFdkosrna	OK	3.51406	6.76505	-0.944748	2.06109	0.00455	0.186496	downregulated
10241	XLOC_010241	XLOC_010241	non-annotated transcript	chr14:72055634-72066579	AAko-TTround-FFdkosrna	AAwt-TTround-FFdkosrna	OK	0.172098	11.442	-6.05484	6.89958	5e-05	0.00702803	downregulated
10282	XLOC_010282	XLOC_010282	non-annotated transcript	chr14:81703678-81776086	AAko-TTround-FFdkosrna	AAwt-TTround-FFdkosrna	OK	15.5482	2.27419	2.77396	-1.61949	0.0068	0.233932	upregulated
10284	XLOC_010284	XLOC_010284	non-annotated transcript	chr14:84331450-84339974	AAko-TTround-FFdkosrna	AAwt-TTround-FFdkosrna	OK	0.722391	7.63581	-3.40174	3.17075	0.00055	0.0433627	downregulated
10287	XLOC_010287	XLOC_010287	non-annotated transcript	chr14:84448024-84467768	AAko-TTround-FFdkosrna	AAwt-TTround-FFdkosrna	OK	34.7283	11.128	1.64205	-1.8918	0.01655	0.380349	upregulated
10305	XLOC_010305	XLOC_010305	Tbc1d4	chr14:101841576-102008408	AAko-TTround-FFdkosrna	AAwt-TTround-FFdkosrna	OK	0.497836	0.173583	1.52838	-2.48835	0.0013	0.0802224	upregulated
10306	XLOC_010306	XLOC_010306	Commd6	chr14:102032982-102039688	AAko-TTround-FFdkosrna	AAwt-TTround-FFdkosrna	OK	5.69387	2.9516	0.948401	-1.58416	0.0239	0.443736	upregulated
10309	XLOC_010309	XLOC_010309	Kctd12	chr14:103375797-103381854	AAko-TTround-FFdkosrna	AAwt-TTround-FFdkosrna	OK	1.10014	0.338314	1.70552	-3.04297	0.00015	0.0169701	upregulated
10344	XLOC_010344	XLOC_010344	Stk24	chr14:121684380-121778452	AAko-TTround-FFdkosrna	AAwt-TTround-FFdkosrna	OK	1.98169	1.10102	0.849202	-1.6	0.0237	0.443574	upregulated
10393	XLOC_010393	XLOC_010393	non-annotated transcript	chr14:20444251-20444796	AAko-TTround-FFdkosrna	AAwt-TTround-FFdkosrna	OK	23.2306	12.2023	0.928992	-1.69374	0.01715	0.386792	upregulated
10415	XLOC_010415	XLOC_010415	non-annotated transcript	chr14:25180062-25180560	AAko-TTround-FFdkosrna	AAwt-TTround-FFdkosrna	OK	3.06158	1.0717	1.51572	-1.85984	0.04885	0.577747	upregulated
10452	XLOC_010452	XLOC_010452	non-annotated transcript	chr14:32405856-32405978	AAko-TTround-FFdkosrna	AAwt-TTround-FFdkosrna	OK	46.4361	164.276	-1.82279	1.72242	0.0336	0.510995	downregulated
10466	XLOC_010466	XLOC_010466	non-annotated transcript	chr14:35582360-35582457	AAko-TTround-FFdkosrna	AAwt-TTround-FFdkosrna	OK	0.001	110.178	-16.7495	NA	0.00095	0.063404	downregulated
10481	XLOC_010481	XLOC_010481	non-annotated transcript	chr14:40467448-40467909	AAko-TTround-FFdkosrna	AAwt-TTround-FFdkosrna	OK	0.71368	2.16245	-1.59865	1.46818	0.0495	0.580546	downregulated
10539	XLOC_010539	XLOC_010539	non-annotated transcript	chr14:47291479-47291729	AAko-TTround-FFdkosrna	AAwt-TTround-FFdkosrna	OK	10.8466	2.10824	2.36382	-1.95932	0.03195	0.498593	upregulated
10540	XLOC_010540	XLOC_010540	non-annotated transcript	chr14:47300820-47301015	AAko-TTround-FFdkosrna	AAwt-TTround-FFdkosrna	OK	26.4122	8.35961	1.65987	-1.58742	0.04945	0.580545	upregulated
10552	XLOC_010552	XLOC_010552	non-annotated transcript	chr14:50426223-50426948	AAko-TTround-FFdkosrna	AAwt-TTround-FFdkosrna	OK	0.38192	1.38501	-1.85751	1.76017	0.0322	0.500368	downregulated
10553	XLOC_010553	XLOC_010553	non-annotated transcript	chr14:50992555-50992719	AAko-TTround-FFdkosrna	AAwt-TTround-FFdkosrna	OK	6.78587	97.7355	-3.84826	2.85	0.02585	0.459701	downregulated
10616	XLOC_010616	XLOC_010616	non-annotated transcript	chr14:65803783-65804274	AAko-TTround-FFdkosrna	AAwt-TTround-FFdkosrna	OK	34.6782	13.9762	1.31116	-2.5481	0.00085	0.0589934	upregulated
10625	XLOC_010625	XLOC_010625	non-annotated transcript	chr14:68696092-68697529	AAko-TTround-FFdkosrna	AAwt-TTround-FFdkosrna	OK	1.38128	2.91217	-1.07559	1.85134	0.0111	0.309233	downregulated
10631	XLOC_010631	XLOC_010631	non-annotated transcript	chr14:69991894-69992360	AAko-TTround-FFdkosrna	AAwt-TTround-FFdkosrna	OK	2.63987	0.682651	1.95336	-1.79648	0.0305	0.491799	upregulated
10641	XLOC_010641	XLOC_010641	non-annotated transcript	chr14:72384485-72384998	AAko-TTround-FFdkosrna	AAwt-TTround-FFdkosrna	OK	0.001	1.8999	-10.8909	NA	5e-05	0.00702803	downregulated
10659	XLOC_010659	XLOC_010659	non-annotated transcript	chr14:76643356-76643716	AAko-TTround-FFdkosrna	AAwt-TTround-FFdkosrna	OK	0.001	1.69094	-10.7228	NA	5e-05	0.00702803	downregulated
10701	XLOC_010701	XLOC_010701	non-annotated transcript	chr14:95819901-95821094	AAko-TTround-FFdkosrna	AAwt-TTround-FFdkosrna	OK	6.3768	3.24962	0.973006	-1.82415	0.01195	0.321334	upregulated
10702	XLOC_010702	XLOC_010702	non-annotated transcript	chr14:96999820-97000169	AAko-TTround-FFdkosrna	AAwt-TTround-FFdkosrna	OK	4.60079	1.22571	1.90944	-1.75445	0.032	0.498593	upregulated
10706	XLOC_010706	XLOC_010706	non-annotated transcript	chr14:99287166-99287537	AAko-TTround-FFdkosrna	AAwt-TTround-FFdkosrna	OK	2.95307	0.750268	1.97866	-1.64337	0.04605	0.566086	upregulated
10741	XLOC_010741	XLOC_010741	non-annotated transcript	chr14:105912157-105913952	AAko-TTround-FFdkosrna	AAwt-TTround-FFdkosrna	OK	5.40332	9.68403	-0.841612	1.73443	0.01175	0.319662	downregulated
10768	XLOC_010768	XLOC_010768	non-annotated transcript	chr14:118575217-118576582	AAko-TTround-FFdkosrna	AAwt-TTround-FFdkosrna	OK	1.5744	0.592953	1.41125	-1.90492	0.01205	0.322775	upregulated
10792	XLOC_010792	XLOC_010792	Sepp1	chr15:3220766-3253526	AAko-TTround-FFdkosrna	AAwt-TTround-FFdkosrna	OK	23.5821	5.61074	2.07169	-3.92442	5e-05	0.00702803	upregulated
10802	XLOC_010802	XLOC_010802	Dab2	chr15:6249788-6390709	AAko-TTround-FFdkosrna	AAwt-TTround-FFdkosrna	OK	0.473745	0.099942	2.25946	-2.83474	0.00075	0.0542162	upregulated
10816	XLOC_010816	XLOC_010816	Prlr	chr15:10106992-10278935	AAko-TTround-FFdkosrna	AAwt-TTround-FFdkosrna	OK	1.43854	0.226631	2.67257	-3.04024	5e-05	0.00702803	upregulated
10844	XLOC_010844	XLOC_010844	March11	chr15:26238633-26339328	AAko-TTround-FFdkosrna	AAwt-TTround-FFdkosrna	OK	76.7664	120.828	-0.654396	1.64904	0.02005	0.412121	downregulated
10846	XLOC_010846	XLOC_010846	Ank	chr15:27396431-27524662	AAko-TTround-FFdkosrna	AAwt-TTround-FFdkosrna	OK	0.678577	0.260126	1.38886	-2.1183	0.0037	0.162421	upregulated
10854	XLOC_010854	XLOC_010854	Cmbl	chr15:31498666-31519874	AAko-TTround-FFdkosrna	AAwt-TTround-FFdkosrna	OK	2.25008	0.38834	2.5383	-3.22427	6e-04	0.0462565	upregulated
10857	XLOC_010857	XLOC_010857	non-annotated transcript	chr15:31900750-31905898	AAko-TTround-FFdkosrna	AAwt-TTround-FFdkosrna	OK	2.40223	5.84897	-1.28356	1.71186	0.01635	0.377624	downregulated
10869	XLOC_010869	XLOC_010869	Osr2	chr15:35225866-35233060	AAko-TTround-FFdkosrna	AAwt-TTround-FFdkosrna	OK	0.799626	0.10039	3.00815	-2.72982	0.007	0.238454	upregulated
10870	XLOC_010870	XLOC_010870	non-annotated transcript	chr15:35258963-35270166	AAko-TTround-FFdkosrna	AAwt-TTround-FFdkosrna	OK	77.1451	35.0192	1.13947	-2.06132	0.0062	0.223224	upregulated
10890	XLOC_010890	XLOC_010890	non-annotated transcript	chr15:42782312-42794116	AAko-TTround-FFdkosrna	AAwt-TTround-FFdkosrna	OK	1.89983	3.99836	-1.07318	1.48531	0.04525	0.56332	downregulated
10906	XLOC_010906	XLOC_010906	Aard	chr15:51871652-51877269	AAko-TTround-FFdkosrna	AAwt-TTround-FFdkosrna	OK	13.1833	3.08012	2.09812	-4.18244	5e-05	0.00702803	upregulated
10913	XLOC_010913	XLOC_010913	Col14a1	chr15:55139304-55352358	AAko-TTround-FFdkosrna	AAwt-TTround-FFdkosrna	OK	2.85251	4.62809	-0.697873	1.48013	0.03715	0.530488	downregulated
10916	XLOC_010916	XLOC_010916	non-annotated transcript	chr15:57309307-57326636	AAko-TTround-FFdkosrna	AAwt-TTround-FFdkosrna	OK	0.822922	2.56627	-1.64028	1.64288	0.03165	0.497822	downregulated
10929	XLOC_010929	XLOC_010929	non-annotated transcript	chr15:59112633-59125542	AAko-TTround-FFdkosrna	AAwt-TTround-FFdkosrna	OK	4.45567	2.52108	0.822173	-1.53466	0.02635	0.460356	upregulated
10962	XLOC_010962	XLOC_010962	non-annotated transcript	chr15:71558890-71559851	AAko-TTround-FFdkosrna	AAwt-TTround-FFdkosrna	OK	7.7679	2.2045	1.81773	-1.89234	0.0175	0.388701	upregulated
10973	XLOC_010973	XLOC_010973	Them6	chr15:74551663-74554803	AAko-TTround-FFdkosrna	AAwt-TTround-FFdkosrna	OK	7.59512	12.2224	-0.686265	1.44856	0.038	0.535374	downregulated
10975	XLOC_010975	XLOC_010975	Ly6e	chr15:74785480-74790335	AAko-TTround-FFdkosrna	AAwt-TTround-FFdkosrna	OK	5.44836	1.17697	2.21197	-3.79665	5e-05	0.00702803	upregulated
10998	XLOC_010998	XLOC_010998	Fam203a	chr15:76199327-76202041	AAko-TTround-FFdkosrna	AAwt-TTround-FFdkosrna	OK	6.8136	13.4159	-0.977347	2.09126	0.00395	0.169127	downregulated
11027	XLOC_011027	XLOC_011027	Cyth4	chr15:78427476-78452449	AAko-TTround-FFdkosrna	AAwt-TTround-FFdkosrna	OK	0.409387	0.0640948	2.69787	-2.61633	0.0075	0.249084	upregulated
11037	XLOC_011037	XLOC_011037	H1f0	chr15:78858641-78860930	AAko-TTround-FFdkosrna	AAwt-TTround-FFdkosrna	OK	6.35925	3.62125	0.812767	-1.68867	0.0181	0.394327	upregulated
11051	XLOC_011051	XLOC_011051	Apobec3	chr15:79719961-79738859	AAko-TTround-FFdkosrna	AAwt-TTround-FFdkosrna	OK	0.401523	0.104645	1.95383	-1.87204	0.0183	0.395732	upregulated
11071	XLOC_011071	XLOC_011071	Zc3h7b	chr15:81575277-81626699	AAko-TTround-FFdkosrna	AAwt-TTround-FFdkosrna	OK	2.5051	1.3589	0.883491	-1.81352	0.0093	0.281335	upregulated
11095	XLOC_011095	XLOC_011095	Tspo	chr15:83394002-83404633	AAko-TTround-FFdkosrna	AAwt-TTround-FFdkosrna	OK	1.42886	0.57515	1.31536	-1.62215	0.0256	0.458182	upregulated
11096	XLOC_011096	XLOC_011096	Mpped1	chr15:83610452-83688915	AAko-TTround-FFdkosrna	AAwt-TTround-FFdkosrna	OK	2.86307	1.71593	0.739413	-1.42211	0.04575	0.565009	upregulated
11100	XLOC_011100	XLOC_011100	Parvg	chr15:84155149-84173408	AAko-TTround-FFdkosrna	AAwt-TTround-FFdkosrna	OK	19.052	10.0283	0.926009	-2.08925	0.00365	0.160988	upregulated
11132	XLOC_011132	XLOC_011132	Mov10l1	chr15:88813321-88885661	AAko-TTround-FFdkosrna	AAwt-TTround-FFdkosrna	OK	44.0264	20.7474	1.08551	-2.54583	0.00015	0.0169701	upregulated
11149	XLOC_011149	XLOC_011149	Alg10b	chr15:90054741-90063633	AAko-TTround-FFdkosrna	AAwt-TTround-FFdkosrna	OK	3.13981	1.72158	0.867782	-1.73051	0.01525	0.363065	upregulated
11152	XLOC_011152	XLOC_011152	non-annotated transcript	chr15:91029999-91079007	AAko-TTround-FFdkosrna	AAwt-TTround-FFdkosrna	OK	8.11206	4.36595	0.894103	-1.657	0.02145	0.424026	upregulated
11153	XLOC_011153	XLOC_011153	non-annotated transcript	chr15:91083293-91092025	AAko-TTround-FFdkosrna	AAwt-TTround-FFdkosrna	OK	6.6337	3.84114	0.788655	-1.50108	0.03435	0.514447	upregulated
11171	XLOC_011171	XLOC_011171	Slc48a1	chr15:97614795-97674933	AAko-TTround-FFdkosrna	AAwt-TTround-FFdkosrna	OK	1.1193	0.285515	1.97602	-2.74783	0.00125	0.078177	upregulated
11197	XLOC_011197	XLOC_011197	Aqp2	chr15:99409486-99414976	AAko-TTround-FFdkosrna	AAwt-TTround-FFdkosrna	OK	0.929398	0.227101	2.03933	-2.01304	0.00865	0.269584	upregulated
11198	XLOC_011198	XLOC_011198	Aqp5	chr15:99421458-99425260	AAko-TTround-FFdkosrna	AAwt-TTround-FFdkosrna	OK	0.44614	0.0633912	2.83808	-2.36352	0.02495	0.454737	upregulated
11202	XLOC_011202	XLOC_011202	Gpd1	chr15:99548023-99555438	AAko-TTround-FFdkosrna	AAwt-TTround-FFdkosrna	OK	1.83915	0.479411	1.94272	-3.24883	5e-05	0.00702803	upregulated
11209	XLOC_011209	XLOC_011209	Mettl7a1	chr15:100135247-100144779	AAko-TTround-FFdkosrna	AAwt-TTround-FFdkosrna	OK	0.908946	0.289355	1.65635	-2.24702	0.0028	0.139404	upregulated
11216	XLOC_011216	XLOC_011216	Scn8a	chr15:100701113-100877805	AAko-TTround-FFdkosrna	AAwt-TTround-FFdkosrna	OK	1.22344	2.17544	-0.829701	1.79856	0.0096	0.285712	downregulated
11236	XLOC_011236	XLOC_011236	Igfbp6	chr15:101974616-101979943	AAko-TTround-FFdkosrna	AAwt-TTround-FFdkosrna	OK	1.35179	0.644731	1.07034	-1.60069	0.02845	0.475551	upregulated
11240	XLOC_011240	XLOC_011240	Espl1	chr15:102126723-102154813	AAko-TTround-FFdkosrna	AAwt-TTround-FFdkosrna	OK	16.9722	27.7842	-0.711039	1.73821	0.01455	0.355808	downregulated
11245	XLOC_011245	XLOC_011245	Amhr2	chr15:102275797-102285070	AAko-TTround-FFdkosrna	AAwt-TTround-FFdkosrna	OK	12.4304	2.13083	2.54506	-4.8027	5e-05	0.00702803	upregulated
11248	XLOC_011248	XLOC_011248	Tarbp2	chr15:102348622-102354128	AAko-TTround-FFdkosrna	AAwt-TTround-FFdkosrna	OK	56.8274	86.6331	-0.608315	1.49986	0.03455	0.51503	downregulated
11254	XLOC_011254	XLOC_011254	Hoxc9	chr15:102807462-102814875	AAko-TTround-FFdkosrna	AAwt-TTround-FFdkosrna	OK	0.339035	0.709682	-1.0637	1.5632	0.03865	0.537297	downregulated
11277	XLOC_011277	XLOC_011277	Osmr	chr15:6763576-6824313	AAko-TTround-FFdkosrna	AAwt-TTround-FFdkosrna	OK	1.00433	0.488441	1.04293	-1.86795	0.01185	0.320503	upregulated
11296	XLOC_011296	XLOC_011296	6030458C11Rik	chr15:12737931-12754412	AAko-TTround-FFdkosrna	AAwt-TTround-FFdkosrna	OK	2.34966	1.42163	0.725921	-1.42391	0.04405	0.559914	upregulated
11304	XLOC_011304	XLOC_011304	non-annotated transcript	chr15:24184638-24192224	AAko-TTround-FFdkosrna	AAwt-TTround-FFdkosrna	OK	4.87502	8.56453	-0.812797	1.46387	0.0396	0.540818	downregulated
11306	XLOC_011306	XLOC_011306	non-annotated transcript	chr15:25034571-25051827	AAko-TTround-FFdkosrna	AAwt-TTround-FFdkosrna	OK	3.54993	1.31153	1.43764	-1.98849	0.0084	0.265057	upregulated
11308	XLOC_011308	XLOC_011308	Basp1	chr15:25293031-25343519	AAko-TTround-FFdkosrna	AAwt-TTround-FFdkosrna	OK	3.45839	0.684693	2.33868	-3.92552	5e-05	0.00702803	upregulated
11320	XLOC_011320	XLOC_011320	Ankrd33b	chr15:31221234-31297514	AAko-TTround-FFdkosrna	AAwt-TTround-FFdkosrna	OK	0.16349	0.42906	-1.38861	1.76567	0.01155	0.316386	downregulated
11321	XLOC_011321	XLOC_011321	Ropn1l	chr15:31369664-31383444	AAko-TTround-FFdkosrna	AAwt-TTround-FFdkosrna	OK	764.431	1153.13	-0.593097	1.6173	0.02165	0.424026	downregulated
11328	XLOC_011328	XLOC_011328	non-annotated transcript	chr15:32686788-32697265	AAko-TTround-FFdkosrna	AAwt-TTround-FFdkosrna	OK	8.49334	15.3403	-0.852829	1.65415	0.0204	0.413814	downregulated
11333	XLOC_011333	XLOC_011333	non-annotated transcript	chr15:33956253-33981990	AAko-TTround-FFdkosrna	AAwt-TTround-FFdkosrna	OK	3.10853	6.71183	-1.11026	1.52696	0.03705	0.529604	downregulated
11337	XLOC_011337	XLOC_011337	Hrsp12	chr15:34413776-34425001	AAko-TTround-FFdkosrna	AAwt-TTround-FFdkosrna	OK	2.28366	1.16217	0.975769	-1.41236	0.0472	0.571638	upregulated
11340	XLOC_011340	XLOC_011340	BC048602	chr15:35236764-35258290	AAko-TTround-FFdkosrna	AAwt-TTround-FFdkosrna	OK	2.0459	0.835003	1.29461	-1.51109	0.04125	0.54616	upregulated
11358	XLOC_011358	XLOC_011358	Rrm2b	chr15:37853707-37890810	AAko-TTround-FFdkosrna	AAwt-TTround-FFdkosrna	OK	0.952212	0.416033	1.19806	-2.09729	0.0049	0.193435	upregulated
11369	XLOC_011369	XLOC_011369	non-annotated transcript	chr15:40474715-40485219	AAko-TTround-FFdkosrna	AAwt-TTround-FFdkosrna	OK	1.82218	7.09742	-1.96143	2.18574	0.0165	0.380142	downregulated
11378	XLOC_011378	XLOC_011378	Nudcd1	chr15:44206772-44269231	AAko-TTround-FFdkosrna	AAwt-TTround-FFdkosrna	OK	15.0704	24.5509	-0.703999	1.4578	0.03855	0.537138	downregulated
11379	XLOC_011379	XLOC_011379	Sybu	chr15:44503402-44637375	AAko-TTround-FFdkosrna	AAwt-TTround-FFdkosrna	OK	0.385101	0.109031	1.83379	-1.74135	0.02765	0.46951	upregulated
11395	XLOC_011395	XLOC_011395	Enpp2	chr15:54670452-54751701	AAko-TTround-FFdkosrna	AAwt-TTround-FFdkosrna	OK	1.40468	0.23167	2.60634	-3.64183	1e-04	0.0123693	upregulated
11398	XLOC_011398	XLOC_011398	Dscc1	chr15:54907639-54922054	AAko-TTround-FFdkosrna	AAwt-TTround-FFdkosrna	OK	9.67095	16.0959	-0.734874	1.42385	0.04295	0.555714	downregulated
11405	XLOC_011405	XLOC_011405	Slc22a22	chr15:57075325-57309180	AAko-TTround-FFdkosrna	AAwt-TTround-FFdkosrna	OK	0.581296	4.25	-2.86978	2.34742	0.003	0.144953	downregulated
11424	XLOC_011424	XLOC_011424	non-annotated transcript	chr15:62898900-62972065	AAko-TTround-FFdkosrna	AAwt-TTround-FFdkosrna	OK	8.31254	17.7155	-1.09157	1.76796	0.0145	0.355808	downregulated
11443	XLOC_011443	XLOC_011443	Ndrg1	chr15:66760879-66801203	AAko-TTround-FFdkosrna	AAwt-TTround-FFdkosrna	OK	1.86321	1.01918	0.871798	-1.6334	0.02025	0.412575	upregulated
11454	XLOC_011454	XLOC_011454	Eif2c2	chr15:72929778-73015377	AAko-TTround-FFdkosrna	AAwt-TTround-FFdkosrna	OK	1.71536	1.03608	0.728769	-1.3874	0.0484	0.576389	upregulated
11460	XLOC_011460	XLOC_011460	Arc	chr15:74499510-74503000	AAko-TTround-FFdkosrna	AAwt-TTround-FFdkosrna	OK	59.0763	111.059	-0.910662	2.33946	0.0011	0.0705394	downregulated
11469	XLOC_011469	XLOC_011469	Gml	chr15:74643652-74649400	AAko-TTround-FFdkosrna	AAwt-TTround-FFdkosrna	OK	46.2646	29.3914	0.654564	-1.37169	0.0487	0.577692	upregulated
11485	XLOC_011485	XLOC_011485	Tsta3	chr15:75755018-75760248	AAko-TTround-FFdkosrna	AAwt-TTround-FFdkosrna	OK	29.592	46.5749	-0.654314	1.50593	0.03585	0.524024	downregulated
11486	XLOC_011486	XLOC_011486	Ccdc166	chr15:75810301-75812715	AAko-TTround-FFdkosrna	AAwt-TTround-FFdkosrna	OK	5.26178	9.62107	-0.870496	1.83298	0.01155	0.316386	downregulated
11489	XLOC_011489	XLOC_011489	Nrbp2	chr15:75916023-75920443	AAko-TTround-FFdkosrna	AAwt-TTround-FFdkosrna	OK	1.64677	0.754766	1.12745	-1.94854	0.00845	0.265431	upregulated
11534	XLOC_011534	XLOC_011534	Tst	chr15:78229985-78236289	AAko-TTround-FFdkosrna	AAwt-TTround-FFdkosrna	OK	2.79914	0.483448	2.53654	-3.45082	5e-05	0.00702803	upregulated
11540	XLOC_011540	XLOC_011540	non-annotated transcript	chr15:78469071-78475800	AAko-TTround-FFdkosrna	AAwt-TTround-FFdkosrna	OK	4.59757	1.83183	1.32837	-2.17367	0.00295	0.143785	upregulated
11559	XLOC_011559	XLOC_011559	Dmc1	chr15:79391929-79435514	AAko-TTround-FFdkosrna	AAwt-TTround-FFdkosrna	OK	11.1947	6.1234	0.870647	-1.81768	0.0098	0.287099	upregulated
11563	XLOC_011563	XLOC_011563	Sun2	chr15:79554497-79572966	AAko-TTround-FFdkosrna	AAwt-TTround-FFdkosrna	OK	3.87136	2.2204	0.802671	-1.65157	0.0205	0.414935	upregulated
11596	XLOC_011596	XLOC_011596	Ndufa6	chr15:82180568-82184721	AAko-TTround-FFdkosrna	AAwt-TTround-FFdkosrna	OK	111.093	186.695	-0.748908	1.75611	0.0134	0.336888	downregulated
11617	XLOC_011617	XLOC_011617	Ttll1	chr15:83314198-83341337	AAko-TTround-FFdkosrna	AAwt-TTround-FFdkosrna	OK	7.79826	12.6963	-0.70307	1.53103	0.03285	0.505251	downregulated
11618	XLOC_011618	XLOC_011618	Mcat	chr15:83377209-83386141	AAko-TTround-FFdkosrna	AAwt-TTround-FFdkosrna	OK	23.0474	41.1014	-0.834548	1.88331	0.009	0.276467	downregulated
11623	XLOC_011623	XLOC_011623	Sult4a1	chr15:83906383-83936184	AAko-TTround-FFdkosrna	AAwt-TTround-FFdkosrna	OK	0.630534	1.26177	-0.999659	1.74472	0.0191	0.402097	downregulated
11637	XLOC_011637	XLOC_011637	Pkdrej	chr15:85644997-85652163	AAko-TTround-FFdkosrna	AAwt-TTround-FFdkosrna	OK	11.2076	17.1808	-0.616236	1.50064	0.0326	0.503212	downregulated
11639	XLOC_011639	XLOC_011639	Cerk	chr15:85969420-86016571	AAko-TTround-FFdkosrna	AAwt-TTround-FFdkosrna	OK	16.3566	25.039	-0.614246	1.46274	0.03615	0.524896	downregulated
11643	XLOC_011643	XLOC_011643	B230214G05Rik	chr15:88053074-88203081	AAko-TTround-FFdkosrna	AAwt-TTround-FFdkosrna	OK	10.8972	23.9051	-1.1333	1.82157	0.0128	0.328935	downregulated
11644	XLOC_011644	XLOC_011644	non-annotated transcript	chr15:88217291-88217957	AAko-TTround-FFdkosrna	AAwt-TTround-FFdkosrna	OK	7.76518	0.679745	3.51608	-2.26954	0.00115	0.0727401	upregulated
11655	XLOC_011655	XLOC_011655	Mapk11	chr15:88972913-88980036	AAko-TTround-FFdkosrna	AAwt-TTround-FFdkosrna	OK	0.606016	1.1703	-0.948217	1.5971	0.02875	0.477696	downregulated
11664	XLOC_011664	XLOC_011664	Arsa	chr15:89302906-89315699	AAko-TTround-FFdkosrna	AAwt-TTround-FFdkosrna	OK	33.0028	52.5082	-0.669927	1.66631	0.0212	0.421441	downregulated
11671	XLOC_011671	XLOC_011671	Kif21a	chr15:90763706-90880379	AAko-TTround-FFdkosrna	AAwt-TTround-FFdkosrna	OK	3.14365	1.55774	1.01391	-2.09221	0.0034	0.154617	upregulated
11672	XLOC_011672	XLOC_011672	Abcd2	chr15:90976301-91022238	AAko-TTround-FFdkosrna	AAwt-TTround-FFdkosrna	OK	0.39355	0.169741	1.22174	-1.8047	0.01555	0.367691	upregulated
11677	XLOC_011677	XLOC_011677	Prickle1	chr15:93329544-93426322	AAko-TTround-FFdkosrna	AAwt-TTround-FFdkosrna	OK	0.855523	0.434123	0.98203	-1.69864	0.01835	0.396505	upregulated
11731	XLOC_011731	XLOC_011731	Lmbr1l	chr15:98734351-98749486	AAko-TTround-FFdkosrna	AAwt-TTround-FFdkosrna	OK	52.7929	80.0907	-0.601273	1.48391	0.0382	0.536942	downregulated
11734	XLOC_011734	XLOC_011734	Tuba1a	chr15:98780277-98783932	AAko-TTround-FFdkosrna	AAwt-TTround-FFdkosrna	OK	3.61421	1.22097	1.56683	-2.64221	0.00075	0.0542162	upregulated
11744	XLOC_011744	XLOC_011744	Cers5	chr15:99565962-99602946	AAko-TTround-FFdkosrna	AAwt-TTround-FFdkosrna	OK	6.72329	3.78712	0.828447	-1.70457	0.0169	0.383954	upregulated
11803	XLOC_011803	XLOC_011803	Hotair	chr15:102773740-102778377	AAko-TTround-FFdkosrna	AAwt-TTround-FFdkosrna	OK	0.633936	1.49855	-1.2402	2.12796	0.00345	0.154617	downregulated
11837	XLOC_011837	XLOC_011837	non-annotated transcript	chr15:11837379-11838170	AAko-TTround-FFdkosrna	AAwt-TTround-FFdkosrna	OK	0.978957	2.31207	-1.23924	1.55979	0.04035	0.542241	downregulated
11892	XLOC_011892	XLOC_011892	non-annotated transcript	chr15:32686269-32686622	AAko-TTround-FFdkosrna	AAwt-TTround-FFdkosrna	OK	0.59491	4.6509	-2.96646	2.27682	0.03345	0.509829	downregulated
11902	XLOC_011902	XLOC_011902	non-annotated transcript	chr15:34100967-34101132	AAko-TTround-FFdkosrna	AAwt-TTround-FFdkosrna	OK	18.0355	104.42	-2.53347	2.72791	0.003	0.144953	downregulated
11938	XLOC_011938	XLOC_011938	non-annotated transcript	chr15:43892907-43893634	AAko-TTround-FFdkosrna	AAwt-TTround-FFdkosrna	OK	7.18024	3.5843	1.00274	-1.57025	0.028	0.473719	upregulated
11974	XLOC_011974	XLOC_011974	non-annotated transcript	chr15:57327094-57328214	AAko-TTround-FFdkosrna	AAwt-TTround-FFdkosrna	OK	0.758935	1.66402	-1.13176	1.53756	0.03745	0.5315	downregulated
11976	XLOC_011976	XLOC_011976	non-annotated transcript	chr15:57806943-57809065	AAko-TTround-FFdkosrna	AAwt-TTround-FFdkosrna	OK	3.34262	5.75164	-0.782743	1.56945	0.03	0.487124	downregulated
11983	XLOC_011983	XLOC_011983	non-annotated transcript	chr15:58393027-58393675	AAko-TTround-FFdkosrna	AAwt-TTround-FFdkosrna	OK	11.9309	7.02772	0.76378	-1.4338	0.04495	0.561744	upregulated
11986	XLOC_011986	XLOC_011986	non-annotated transcript	chr15:58503171-58503664	AAko-TTround-FFdkosrna	AAwt-TTround-FFdkosrna	OK	2.76998	0.626676	2.14639	-1.93072	0.02875	0.477696	upregulated
11987	XLOC_011987	XLOC_011987	non-annotated transcript	chr15:58534396-58534937	AAko-TTround-FFdkosrna	AAwt-TTround-FFdkosrna	OK	1.95977	0.691041	1.50593	-1.4758	0.0477	0.574443	upregulated
11988	XLOC_011988	XLOC_011988	non-annotated transcript	chr15:58543441-58544320	AAko-TTround-FFdkosrna	AAwt-TTround-FFdkosrna	OK	5.36287	1.14478	2.2292	-3.24251	0.00025	0.0240753	upregulated
11993	XLOC_011993	XLOC_011993	non-annotated transcript	chr15:59078441-59094698	AAko-TTround-FFdkosrna	AAwt-TTround-FFdkosrna	OK	11.0193	6.2105	0.827484	-1.77525	0.01385	0.343853	upregulated
11994	XLOC_011994	XLOC_011994	non-annotated transcript	chr15:59094758-59098643	AAko-TTround-FFdkosrna	AAwt-TTround-FFdkosrna	OK	8.68582	4.76454	0.866628	-1.6139	0.0236	0.442595	upregulated
11995	XLOC_011995	XLOC_011995	non-annotated transcript	chr15:59098744-59112573	AAko-TTround-FFdkosrna	AAwt-TTround-FFdkosrna	OK	11.9604	7.21191	0.730012	-1.54735	0.0309	0.49339	upregulated
11996	XLOC_011996	XLOC_011996	non-annotated transcript	chr15:59128683-59131035	AAko-TTround-FFdkosrna	AAwt-TTround-FFdkosrna	OK	1.95635	0.717488	1.44915	-2.24671	0.0048	0.192769	upregulated
12017	XLOC_012017	XLOC_012017	non-annotated transcript	chr15:68174814-68177055	AAko-TTround-FFdkosrna	AAwt-TTround-FFdkosrna	OK	1.79978	0.980646	0.877488	-1.48094	0.03765	0.53325	upregulated
12020	XLOC_012020	XLOC_012020	non-annotated transcript	chr15:68183823-68185212	AAko-TTround-FFdkosrna	AAwt-TTround-FFdkosrna	OK	2.05788	1.04599	0.97767	-1.52546	0.0374	0.5315	upregulated
12055	XLOC_012055	XLOC_012055	non-annotated transcript	chr15:74467689-74468262	AAko-TTround-FFdkosrna	AAwt-TTround-FFdkosrna	OK	35.0206	19.7611	0.825614	-1.4568	0.04	0.541872	upregulated
12060	XLOC_012060	XLOC_012060	non-annotated transcript	chr15:74471952-74472532	AAko-TTround-FFdkosrna	AAwt-TTround-FFdkosrna	OK	20.8791	10.6412	0.972534	-1.67208	0.02155	0.424026	upregulated
12063	XLOC_012063	XLOC_012063	non-annotated transcript	chr15:74476353-74478874	AAko-TTround-FFdkosrna	AAwt-TTround-FFdkosrna	OK	12.7436	7.50309	0.764408	-1.42948	0.0462	0.566928	upregulated
12064	XLOC_012064	XLOC_012064	non-annotated transcript	chr15:74479074-74479938	AAko-TTround-FFdkosrna	AAwt-TTround-FFdkosrna	OK	3.188	1.40764	1.1804	-1.60734	0.034	0.512597	upregulated
12065	XLOC_012065	XLOC_012065	non-annotated transcript	chr15:74480026-74490283	AAko-TTround-FFdkosrna	AAwt-TTround-FFdkosrna	OK	4.35979	2.28044	0.935579	-1.80908	0.0134	0.336888	upregulated
12074	XLOC_012074	XLOC_012074	non-annotated transcript	chr15:74756751-74757944	AAko-TTround-FFdkosrna	AAwt-TTround-FFdkosrna	OK	2.40903	4.46175	-0.888834	1.56763	0.0243	0.44847	downregulated
12087	XLOC_012087	XLOC_012087	non-annotated transcript	chr15:76820870-76821098	AAko-TTround-FFdkosrna	AAwt-TTround-FFdkosrna	OK	4.29088	0.816932	2.39475	-1.14546	0.0409	0.544896	upregulated
12092	XLOC_012092	XLOC_012092	non-annotated transcript	chr15:78475912-78476473	AAko-TTround-FFdkosrna	AAwt-TTround-FFdkosrna	OK	4.03579	1.56858	1.36431	-1.92223	0.026	0.460046	upregulated
12109	XLOC_012109	XLOC_012109	non-annotated transcript	chr15:79776356-79780295	AAko-TTround-FFdkosrna	AAwt-TTround-FFdkosrna	OK	1.17628	0.60373	0.964648	-1.57214	0.03015	0.488135	upregulated
12114	XLOC_012114	XLOC_012114	non-annotated transcript	chr15:79786457-79787288	AAko-TTround-FFdkosrna	AAwt-TTround-FFdkosrna	OK	1.39474	0.476356	1.55292	-1.58633	0.0363	0.524896	upregulated
12115	XLOC_012115	XLOC_012115	non-annotated transcript	chr15:79787758-79788827	AAko-TTround-FFdkosrna	AAwt-TTround-FFdkosrna	OK	1.13791	0.18468	2.63112	-2.35903	0.0157	0.36842	upregulated
12148	XLOC_012148	XLOC_012148	non-annotated transcript	chr15:83004358-83005237	AAko-TTround-FFdkosrna	AAwt-TTround-FFdkosrna	OK	1.57752	0.553888	1.5126	-1.76047	0.0215	0.424026	upregulated
12154	XLOC_012154	XLOC_012154	non-annotated transcript	chr15:84149842-84152353	AAko-TTround-FFdkosrna	AAwt-TTround-FFdkosrna	OK	2.62282	1.46062	0.845526	-1.60491	0.02165	0.424026	upregulated
12155	XLOC_012155	XLOC_012155	non-annotated transcript	chr15:84153289-84154249	AAko-TTround-FFdkosrna	AAwt-TTround-FFdkosrna	OK	3.59814	1.69113	1.09012	-1.7526	0.01535	0.363889	upregulated
12176	XLOC_012176	XLOC_012176	non-annotated transcript	chr15:87009992-87010364	AAko-TTround-FFdkosrna	AAwt-TTround-FFdkosrna	OK	4.02389	0.750293	2.42499	-1.96182	0.02875	0.477696	upregulated
12211	XLOC_012211	XLOC_012211	non-annotated transcript	chr15:90959167-90960793	AAko-TTround-FFdkosrna	AAwt-TTround-FFdkosrna	OK	2.15653	1.17088	0.882351	-1.48887	0.03995	0.541836	upregulated
12224	XLOC_012224	XLOC_012224	non-annotated transcript	chr15:93509323-93509405	AAko-TTround-FFdkosrna	AAwt-TTround-FFdkosrna	OK	1124.81	151.427	2.893	-2.18071	0.0352	0.519158	upregulated
12242	XLOC_012242	XLOC_012242	non-annotated transcript	chr15:97447584-97450510	AAko-TTround-FFdkosrna	AAwt-TTround-FFdkosrna	OK	1.85934	0.899257	1.04959	-1.77207	0.01405	0.347888	upregulated
12263	XLOC_012263	XLOC_012263	non-annotated transcript	chr15:101112680-101114350	AAko-TTround-FFdkosrna	AAwt-TTround-FFdkosrna	OK	2.41718	4.70811	-0.961517	1.84341	0.01045	0.298904	downregulated
12320	XLOC_012320	XLOC_012320	non-annotated transcript	chr16:7768034-7771807	AAko-TTround-FFdkosrna	AAwt-TTround-FFdkosrna	OK	4.24686	2.11976	1.00318	-1.93738	0.00865	0.269584	upregulated
12322	XLOC_012322	XLOC_012322	Abat	chr16:8513521-8621660	AAko-TTround-FFdkosrna	AAwt-TTround-FFdkosrna	OK	2.22571	0.576467	1.95146	-3.55428	5e-05	0.00702803	upregulated
12356	XLOC_012356	XLOC_012356	Abcc1	chr16:14361650-14474998	AAko-TTround-FFdkosrna	AAwt-TTround-FFdkosrna	OK	4.18203	2.31633	0.852986	-1.79102	0.01225	0.323861	upregulated
12369	XLOC_012369	XLOC_012369	Ydjc	chr16:17147059-17148950	AAko-TTround-FFdkosrna	AAwt-TTround-FFdkosrna	OK	6.44046	10.6014	-0.718883	1.49087	0.03905	0.538553	downregulated
12370	XLOC_012370	XLOC_012370	Rimbp3	chr16:17208227-17214075	AAko-TTround-FFdkosrna	AAwt-TTround-FFdkosrna	OK	123.947	181.531	-0.550485	1.50124	0.0329	0.505251	downregulated
12387	XLOC_012387	XLOC_012387	Dgcr6	chr16:18052952-18071788	AAko-TTround-FFdkosrna	AAwt-TTround-FFdkosrna	OK	68.4466	110.696	-0.693539	1.65803	0.0183	0.395732	downregulated
12426	XLOC_012426	XLOC_012426	Fetub	chr16:22918454-22939841	AAko-TTround-FFdkosrna	AAwt-TTround-FFdkosrna	OK	0.631277	0.159008	1.99828	-1.83849	0.01475	0.357585	upregulated
12433	XLOC_012433	XLOC_012433	St6gal1	chr16:23224812-23360423	AAko-TTround-FFdkosrna	AAwt-TTround-FFdkosrna	OK	0.955046	0.178699	2.42613	-3.49232	5e-05	0.00702803	upregulated
12449	XLOC_012449	XLOC_012449	Hrasls	chr16:29209780-29230616	AAko-TTround-FFdkosrna	AAwt-TTround-FFdkosrna	OK	43.451	71.6663	-0.721885	1.78329	0.01145	0.314886	downregulated
12484	XLOC_012484	XLOC_012484	Heg1	chr16:33684551-33768281	AAko-TTround-FFdkosrna	AAwt-TTround-FFdkosrna	OK	2.18919	0.868121	1.33609	-2.61308	3e-04	0.0271081	upregulated
12486	XLOC_012486	XLOC_012486	Itgb5	chr16:33829750-33949424	AAko-TTround-FFdkosrna	AAwt-TTround-FFdkosrna	OK	1.59511	0.613767	1.38025	-2.48923	0.00085	0.0589934	upregulated
12494	XLOC_012494	XLOC_012494	Hspbap1	chr16:35770471-35828548	AAko-TTround-FFdkosrna	AAwt-TTround-FFdkosrna	OK	3.61408	6.38264	-0.820299	1.75257	0.01385	0.343853	downregulated
12503	XLOC_012503	XLOC_012503	Stfa1	chr16:36275535-36312805	AAko-TTround-FFdkosrna	AAwt-TTround-FFdkosrna	OK	10.3378	5.07402	1.02701	-1.36794	0.04595	0.565606	upregulated
12506	XLOC_012506	XLOC_012506	Iqcb1	chr16:36792969-36874912	AAko-TTround-FFdkosrna	AAwt-TTround-FFdkosrna	OK	35.1723	20.3827	0.787165	-1.60395	0.02625	0.460343	upregulated
12542	XLOC_012542	XLOC_012542	Ccdc80	chr16:45094165-45128037	AAko-TTround-FFdkosrna	AAwt-TTround-FFdkosrna	OK	0.573165	0.174389	1.72494	-2.26229	0.0044	0.183593	upregulated
12563	XLOC_012563	XLOC_012563	non-annotated transcript	chr16:50783470-50784206	AAko-TTround-FFdkosrna	AAwt-TTround-FFdkosrna	OK	14.6467	26.6452	-0.863246	1.72182	0.0171	0.385977	downregulated
12564	XLOC_012564	XLOC_012564	non-annotated transcript	chr16:50793418-50800888	AAko-TTround-FFdkosrna	AAwt-TTround-FFdkosrna	OK	1.17482	4.51622	-1.94236	1.59946	0.0473	0.571853	downregulated
12577	XLOC_012577	XLOC_012577	Cmss1	chr16:57302112-57607994	AAko-TTround-FFdkosrna	AAwt-TTround-FFdkosrna	OK	1268.76	2083.64	-0.715686	1.96886	0.00515	0.200181	downregulated
12580	XLOC_012580	XLOC_012580	non-annotated transcript	chr16:58351193-58352496	AAko-TTround-FFdkosrna	AAwt-TTround-FFdkosrna	OK	0.8283	2.8005	-1.75694	1.90742	0.0189	0.400614	downregulated
12592	XLOC_012592	XLOC_012592	Pros1	chr16:62854159-62929166	AAko-TTround-FFdkosrna	AAwt-TTround-FFdkosrna	OK	3.72952	1.5651	1.25366	-2.39248	0.00165	0.0948784	upregulated
12612	XLOC_012612	XLOC_012612	non-annotated transcript	chr16:76550022-76550933	AAko-TTround-FFdkosrna	AAwt-TTround-FFdkosrna	OK	0.001	2.16695	-11.0808	NA	5e-05	0.00702803	downregulated
12664	XLOC_012664	XLOC_012664	Ifnar2	chr16:91373027-91405832	AAko-TTround-FFdkosrna	AAwt-TTround-FFdkosrna	OK	1.14819	0.123801	3.22497	-3.08281	2e-04	0.0206156	upregulated
12665	XLOC_012665	XLOC_012665	Il10rb	chr16:91406479-91426079	AAko-TTround-FFdkosrna	AAwt-TTround-FFdkosrna	OK	1.27324	0.22456	2.50977	-3.2249	1e-04	0.0123693	upregulated
12683	XLOC_012683	XLOC_012683	non-annotated transcript	chr16:93696974-93697102	AAko-TTround-FFdkosrna	AAwt-TTround-FFdkosrna	OK	0.001	52.1714	-15.6709	NA	1e-04	0.0123693	downregulated
12727	XLOC_012727	XLOC_012727	AU021092	chr16:5211911-5222392	AAko-TTround-FFdkosrna	AAwt-TTround-FFdkosrna	OK	3.99624	0.789419	2.34161	-3.48622	0.00015	0.0169701	upregulated
12729	XLOC_012729	XLOC_012729	Cldn26	chr16:8409368-8425229	AAko-TTround-FFdkosrna	AAwt-TTround-FFdkosrna	OK	1.00155	0.238662	2.07525	-2.48371	0.00305	0.14585	upregulated
12743	XLOC_012743	XLOC_012743	Litaf	chr16:10959365-10993214	AAko-TTround-FFdkosrna	AAwt-TTround-FFdkosrna	OK	1.81176	0.721826	1.32967	-2.34223	0.0012	0.0753887	upregulated
12765	XLOC_012765	XLOC_012765	Mzt2	chr16:15848533-15863415	AAko-TTround-FFdkosrna	AAwt-TTround-FFdkosrna	OK	78.8493	121.727	-0.626468	1.50002	0.0376	0.532813	downregulated
12786	XLOC_012786	XLOC_012786	Slc7a4	chr16:17572110-17576764	AAko-TTround-FFdkosrna	AAwt-TTround-FFdkosrna	OK	1.77221	0.447739	1.98805	-3.43982	5e-05	0.00702803	upregulated
12791	XLOC_012791	XLOC_012791	Gsc2	chr16:17913052-17915152	AAko-TTround-FFdkosrna	AAwt-TTround-FFdkosrna	OK	1.12942	2.76303	-1.29015	1.86649	0.01035	0.297573	downregulated
12793	XLOC_012793	XLOC_012793	Prodh	chr16:18071818-18089283	AAko-TTround-FFdkosrna	AAwt-TTround-FFdkosrna	OK	0.839964	0.235084	1.8433	-2.4499	0.0033	0.152057	upregulated
12801	XLOC_012801	XLOC_012801	Gp1bb,Sept5	chr16:18620411-18630031	AAko-TTround-FFdkosrna	AAwt-TTround-FFdkosrna	OK	12.6687	20.0862	-0.664864	1.45542	0.0405	0.542684	downregulated
12848	XLOC_012848	XLOC_012848	Gmnc	chr16:26957320-26990060	AAko-TTround-FFdkosrna	AAwt-TTround-FFdkosrna	OK	0.682529	0.152941	2.16738	-3.02374	0.00025	0.0240753	upregulated
12868	XLOC_012868	XLOC_012868	0610012G03Rik	chr16:31947136-31948607	AAko-TTround-FFdkosrna	AAwt-TTround-FFdkosrna	OK	10.5162	16.91	-0.685178	1.48288	0.03835	0.537138	downregulated
12884	XLOC_012884	XLOC_012884	non-annotated transcript	chr16:33768477-33772971	AAko-TTround-FFdkosrna	AAwt-TTround-FFdkosrna	OK	1.98411	1.0542	0.913713	-1.70438	0.01525	0.363065	upregulated
12886	XLOC_012886	XLOC_012886	Kalrn	chr16:33969158-34514113	AAko-TTround-FFdkosrna	AAwt-TTround-FFdkosrna	OK	0.565388	0.32317	0.811419	-1.49307	0.03175	0.497822	upregulated
12892	XLOC_012892	XLOC_012892	Pdia5	chr16:35397397-35490959	AAko-TTround-FFdkosrna	AAwt-TTround-FFdkosrna	OK	2.09922	1.1567	0.861086	-1.53868	0.0282	0.475061	upregulated
12917	XLOC_012917	XLOC_012917	Pla1a	chr16:38396202-38433225	AAko-TTround-FFdkosrna	AAwt-TTround-FFdkosrna	OK	1.26298	0.697176	0.859308	-1.42908	0.04705	0.570815	upregulated
12921	XLOC_012921	XLOC_012921	Arhgap31	chr16:38598455-38713148	AAko-TTround-FFdkosrna	AAwt-TTround-FFdkosrna	OK	0.648749	0.224276	1.53883	-1.9062	0.0204	0.413814	upregulated
12963	XLOC_012963	XLOC_012963	Alcam	chr16:52249108-52453110	AAko-TTround-FFdkosrna	AAwt-TTround-FFdkosrna	OK	1.34392	0.776502	0.793245	-1.53555	0.0311	0.494597	upregulated
13044	XLOC_013044	XLOC_013044	D16Ertd472e	chr16:78540580-78576933	AAko-TTround-FFdkosrna	AAwt-TTround-FFdkosrna	OK	9.5863	15.9521	-0.73461	1.69099	0.01445	0.355577	downregulated
13045	XLOC_013045	XLOC_013045	non-annotated transcript	chr16:78618919-78619681	AAko-TTround-FFdkosrna	AAwt-TTround-FFdkosrna	OK	4.16502	2.13405	0.965406	-1.466	0.04075	0.5442	upregulated
13052	XLOC_013052	XLOC_013052	Adamts1	chr16:85794072-85803360	AAko-TTround-FFdkosrna	AAwt-TTround-FFdkosrna	OK	0.823736	0.369119	1.16201	-1.83338	0.01245	0.324434	upregulated
13057	XLOC_013057	XLOC_013057	non-annotated transcript	chr16:87034994-87049483	AAko-TTround-FFdkosrna	AAwt-TTround-FFdkosrna	OK	4.97022	8.36502	-0.750887	1.43745	0.0445	0.560014	downregulated
13089	XLOC_013089	XLOC_013089	non-annotated transcript	chr16:89411634-89412836	AAko-TTround-FFdkosrna	AAwt-TTround-FFdkosrna	OK	3.3006	14.3508	-2.12023	1.87955	0.0347	0.51616	downregulated
13133	XLOC_013133	XLOC_013133	Dscam	chr16:96813686-97392342	AAko-TTround-FFdkosrna	AAwt-TTround-FFdkosrna	OK	0.235115	0.521002	-1.14515	1.95659	0.0074	0.246351	downregulated
13134	XLOC_013134	XLOC_013134	Mx1	chr16:97668638-97684513	AAko-TTround-FFdkosrna	AAwt-TTround-FFdkosrna	OK	1.09056	2.67862	-1.29588	2.38148	9e-04	0.0607959	downregulated
13146	XLOC_013146	XLOC_013146	non-annotated transcript	chr16:3642128-3642834	AAko-TTround-FFdkosrna	AAwt-TTround-FFdkosrna	OK	3.18355	5.80079	-0.865364	1.45733	0.0472	0.571638	downregulated
13157	XLOC_013157	XLOC_013157	non-annotated transcript	chr16:5771416-5773481	AAko-TTround-FFdkosrna	AAwt-TTround-FFdkosrna	OK	2.01577	0.827538	1.28618	-2.17932	0.0032	0.148928	upregulated
13285	XLOC_013285	XLOC_013285	non-annotated transcript	chr16:48890369-48890856	AAko-TTround-FFdkosrna	AAwt-TTround-FFdkosrna	OK	2.57727	0.565029	2.192	-1.93556	0.01875	0.400484	upregulated
13361	XLOC_013361	XLOC_013361	non-annotated transcript	chr16:76546716-76546857	AAko-TTround-FFdkosrna	AAwt-TTround-FFdkosrna	OK	0.001	23.8799	-14.5434	NA	9e-04	0.0607959	downregulated
13362	XLOC_013362	XLOC_013362	non-annotated transcript	chr16:76548965-76549121	AAko-TTround-FFdkosrna	AAwt-TTround-FFdkosrna	OK	0.001	25.8566	-14.6582	NA	1e-04	0.0123693	downregulated
13434	XLOC_013434	XLOC_013434	non-annotated transcript	chr16:89222724-89222960	AAko-TTround-FFdkosrna	AAwt-TTround-FFdkosrna	OK	6.91325	19.605	-1.50371	1.64992	0.02415	0.44659	downregulated
13492	XLOC_013492	XLOC_013492	non-annotated transcript	chr16:93466474-93466861	AAko-TTround-FFdkosrna	AAwt-TTround-FFdkosrna	OK	6.20293	2.33707	1.40887	-1.68477	0.0266	0.463269	upregulated
13495	XLOC_013495	XLOC_013495	non-annotated transcript	chr16:93532699-93535671	AAko-TTround-FFdkosrna	AAwt-TTround-FFdkosrna	OK	3.14307	5.40128	-0.78086	1.59978	0.0239	0.443736	downregulated
13503	XLOC_013503	XLOC_013503	non-annotated transcript	chr16:95372043-95372460	AAko-TTround-FFdkosrna	AAwt-TTround-FFdkosrna	OK	0.001	1.19912	-10.2266	NA	1e-04	0.0123693	downregulated
13504	XLOC_013504	XLOC_013504	non-annotated transcript	chr16:95378357-95379012	AAko-TTround-FFdkosrna	AAwt-TTround-FFdkosrna	OK	0.001	2.7077	-11.4023	NA	5e-05	0.00702803	downregulated
13533	XLOC_013533	XLOC_013533	Dynlt1b	chr17:6429259-6435443	AAko-TTround-FFdkosrna	AAwt-TTround-FFdkosrna	OK	0.924921	3.37329	-1.86633	2.6104	0.00115	0.0727401	downregulated
13537	XLOC_013537	XLOC_013537	Sytl3	chr17:6877959-6942393	AAko-TTround-FFdkosrna	AAwt-TTround-FFdkosrna	OK	0.493557	0.940248	-0.928289	1.41935	0.0471	0.571172	downregulated
13541	XLOC_013541	XLOC_013541	Rps6ka2	chr17:7374463-7507664	AAko-TTround-FFdkosrna	AAwt-TTround-FFdkosrna	OK	1.68029	0.873226	0.945936	-1.88156	0.0101	0.29403	upregulated
13547	XLOC_013547	XLOC_013547	Ccr6	chr17:8428907-8450180	AAko-TTround-FFdkosrna	AAwt-TTround-FFdkosrna	OK	1.72213	3.53278	-1.0362	1.87051	0.0071	0.239806	downregulated
13559	XLOC_013559	XLOC_013559	Agpat4	chr17:12312149-12412506	AAko-TTround-FFdkosrna	AAwt-TTround-FFdkosrna	OK	0.72714	0.233404	1.6456	-2.16576	0.0064	0.227482	upregulated
13575	XLOC_013575	XLOC_013575	Smok2b	chr17:13427736-13429320	AAko-TTround-FFdkosrna	AAwt-TTround-FFdkosrna	OK	2.12662	0.891236	1.2563	-2.07946	0.0045	0.185815	upregulated
13639	XLOC_013639	XLOC_013639	Zfp229	chr17:21870690-21885936	AAko-TTround-FFdkosrna	AAwt-TTround-FFdkosrna	OK	0.977136	0.456087	1.10242	-1.95112	0.00835	0.26468	upregulated
13644	XLOC_013644	XLOC_013644	Zfp946	chr17:22561234-22593656	AAko-TTround-FFdkosrna	AAwt-TTround-FFdkosrna	OK	0.67483	0.243841	1.47451	-1.94416	0.01065	0.301833	upregulated
13660	XLOC_013660	XLOC_013660	Prss21	chr17:24005038-24010080	AAko-TTround-FFdkosrna	AAwt-TTround-FFdkosrna	OK	59.2452	101.36	-0.774704	1.83707	0.0118	0.319772	downregulated
13669	XLOC_013669	XLOC_013669	Bricd5,Pgp	chr17:24606157-24616023	AAko-TTround-FFdkosrna	AAwt-TTround-FFdkosrna	OK	199.815	406.235	-1.02365	2.51522	5e-04	0.04057	downregulated
13681	XLOC_013681	XLOC_013681	Meiob	chr17:24941326-24976852	AAko-TTround-FFdkosrna	AAwt-TTround-FFdkosrna	OK	18.1896	8.93784	1.02528	-2.10727	0.00245	0.126976	upregulated
13685	XLOC_013685	XLOC_013685	Mrps34	chr17:25032064-25033218	AAko-TTround-FFdkosrna	AAwt-TTround-FFdkosrna	OK	6.17139	10.0425	-0.702307	1.4004	0.04905	0.578192	downregulated
13701	XLOC_013701	XLOC_013701	Tekt4	chr17:25608534-25613539	AAko-TTround-FFdkosrna	AAwt-TTround-FFdkosrna	OK	292.305	420.719	-0.525379	1.39328	0.0499	0.582292	downregulated
13717	XLOC_013717	XLOC_013717	Rgs11	chr17:26339906-26348269	AAko-TTround-FFdkosrna	AAwt-TTround-FFdkosrna	OK	0.969747	0.449486	1.11255	-1.63271	0.02825	0.475061	upregulated
13733	XLOC_013733	XLOC_013733	non-annotated transcript	chr17:27497670-27504428	AAko-TTround-FFdkosrna	AAwt-TTround-FFdkosrna	OK	8.8848	3.34123	1.41139	-2.69933	2e-04	0.0206156	upregulated
13736	XLOC_013736	XLOC_013736	Snrpc	chr17:27977031-27988912	AAko-TTround-FFdkosrna	AAwt-TTround-FFdkosrna	OK	116.621	182.524	-0.646251	1.5492	0.02925	0.481406	downregulated
13758	XLOC_013758	XLOC_013758	Pi16	chr17:29455826-29465847	AAko-TTround-FFdkosrna	AAwt-TTround-FFdkosrna	OK	1.89963	3.84957	-1.0186	1.53845	0.03205	0.498593	downregulated
13837	XLOC_013837	XLOC_013837	Ehmt2	chr17:35035443-35050992	AAko-TTround-FFdkosrna	AAwt-TTround-FFdkosrna	OK	46.5994	84.6492	-0.861168	2.23677	0.00245	0.126976	downregulated
13877	XLOC_013877	XLOC_013877	Dhx16	chr17:36016722-36029613	AAko-TTround-FFdkosrna	AAwt-TTround-FFdkosrna	OK	24.7491	37.5471	-0.601287	1.46111	0.0397	0.540818	downregulated
13890	XLOC_013890	XLOC_013890	Trim26	chr17:36974085-36996325	AAko-TTround-FFdkosrna	AAwt-TTround-FFdkosrna	OK	2.73222	1.65695	0.722415	-1.43552	0.0434	0.558675	upregulated
13940	XLOC_013940	XLOC_013940	Tnfrsf21	chr17:43153503-43226137	AAko-TTround-FFdkosrna	AAwt-TTround-FFdkosrna	OK	0.54162	0.134543	2.01998	-2.69097	0.0017	0.0971513	upregulated
13946	XLOC_013946	XLOC_013946	Enpp5	chr17:44215794-44223510	AAko-TTround-FFdkosrna	AAwt-TTround-FFdkosrna	OK	2.45014	0.643018	1.93218	-3.32804	5e-05	0.00702803	upregulated
13952	XLOC_013952	XLOC_013952	Tcte1	chr17:45660382-45686626	AAko-TTround-FFdkosrna	AAwt-TTround-FFdkosrna	OK	31.7019	57.7952	-0.866355	1.92132	0.00705	0.239571	downregulated
13954	XLOC_013954	XLOC_013954	Slc35b2	chr17:45701100-45704618	AAko-TTround-FFdkosrna	AAwt-TTround-FFdkosrna	OK	2.25525	1.33642	0.755994	-1.4445	0.047	0.570705	upregulated
13970	XLOC_013970	XLOC_013970	Pex6	chr17:46848411-46862490	AAko-TTround-FFdkosrna	AAwt-TTround-FFdkosrna	OK	6.94236	12.4155	-0.838528	1.88492	0.0082	0.262617	downregulated
13973	XLOC_013973	XLOC_013973	Tbcc	chr17:47027569-47029412	AAko-TTround-FFdkosrna	AAwt-TTround-FFdkosrna	OK	22.2817	36.6372	-0.717411	1.64422	0.0205	0.414935	downregulated
13974	XLOC_013974	XLOC_013974	Prph2	chr17:47047433-47061875	AAko-TTround-FFdkosrna	AAwt-TTround-FFdkosrna	OK	0.596156	0.295956	1.01519	-1.44923	0.04895	0.577747	upregulated
13984	XLOC_013984	XLOC_013984	Tfeb	chr17:47873985-47929365	AAko-TTround-FFdkosrna	AAwt-TTround-FFdkosrna	OK	0.678698	0.272663	1.32095	-1.74036	0.02165	0.424026	upregulated
14028	XLOC_014028	XLOC_014028	Rpl36	chr17:56752817-56753669	AAko-TTround-FFdkosrna	AAwt-TTround-FFdkosrna	OK	410.01	798.407	-0.961463	2.42535	0.0013	0.0802224	downregulated
14033	XLOC_014033	XLOC_014033	Dus3l,Prr22	chr17:56904173-56911696	AAko-TTround-FFdkosrna	AAwt-TTround-FFdkosrna	OK	37.1217	57.6683	-0.635491	1.43701	0.04765	0.57409	downregulated
14039	XLOC_014039	XLOC_014039	Crb3	chr17:57201699-57205337	AAko-TTround-FFdkosrna	AAwt-TTround-FFdkosrna	OK	0.628839	0.248838	1.34329	-1.53704	0.04375	0.559424	upregulated
14041	XLOC_014041	XLOC_014041	Trip10	chr17:57388873-57403120	AAko-TTround-FFdkosrna	AAwt-TTround-FFdkosrna	OK	4.28575	1.6235	1.40133	-2.72491	2e-04	0.0206156	upregulated
14057	XLOC_014057	XLOC_014057	Lama1	chr17:68046604-68171985	AAko-TTround-FFdkosrna	AAwt-TTround-FFdkosrna	OK	0.626074	0.176183	1.83747	-3.19706	5e-05	0.00702803	upregulated
14059	XLOC_014059	XLOC_014059	L3mbtl4	chr17:68623136-69129426	AAko-TTround-FFdkosrna	AAwt-TTround-FFdkosrna	OK	0.707748	0.218782	1.70035	-2.68055	0.00135	0.0822141	upregulated
14076	XLOC_014076	XLOC_014076	Lbh	chr17:73267644-73291286	AAko-TTround-FFdkosrna	AAwt-TTround-FFdkosrna	OK	0.78947	0.386746	1.03323	-1.79556	0.0137	0.341653	upregulated
14086	XLOC_014086	XLOC_014086	Ltbp1	chr17:75404868-75792307	AAko-TTround-FFdkosrna	AAwt-TTround-FFdkosrna	OK	0.904005	0.389347	1.21898	-2.27127	0.00275	0.13716	upregulated
14095	XLOC_014095	XLOC_014095	Qpct	chr17:79451245-79489583	AAko-TTround-FFdkosrna	AAwt-TTround-FFdkosrna	OK	2.51863	0.456723	2.46641	-3.79454	5e-05	0.00702803	upregulated
14105	XLOC_014105	XLOC_014105	Pkdcc	chr17:83614622-83624409	AAko-TTround-FFdkosrna	AAwt-TTround-FFdkosrna	OK	2.83028	0.444572	2.6737	-4.53709	5e-05	0.00702803	upregulated
14112	XLOC_014112	XLOC_014112	Abcg8	chr17:85082470-85099673	AAko-TTround-FFdkosrna	AAwt-TTround-FFdkosrna	OK	0.615666	1.14953	-0.899569	1.60867	0.02255	0.432522	downregulated
14129	XLOC_014129	XLOC_014129	Foxn2	chr17:88840051-88889873	AAko-TTround-FFdkosrna	AAwt-TTround-FFdkosrna	OK	2.73868	1.7009	0.688031	-1.41314	0.0444	0.560014	upregulated
14131	XLOC_014131	XLOC_014131	Ston1	chr17:89025894-89047681	AAko-TTround-FFdkosrna	AAwt-TTround-FFdkosrna	OK	3.72206	6.25785	-0.749335	1.56143	0.0282	0.475061	downregulated
14146	XLOC_014146	XLOC_014146	4930548J01Rik	chr17:4119444-4122194	AAko-TTround-FFdkosrna	AAwt-TTround-FFdkosrna	OK	36.212	57.5345	-0.667934	1.42273	0.04695	0.570705	downregulated
14149	XLOC_014149	XLOC_014149	Ldhal6b	chr17:5410863-5440260	AAko-TTround-FFdkosrna	AAwt-TTround-FFdkosrna	OK	499.845	728.231	-0.542913	1.44215	0.0415	0.547128	downregulated
14154	XLOC_014154	XLOC_014154	Dynlt1a	chr17:6310544-6317474	AAko-TTround-FFdkosrna	AAwt-TTround-FFdkosrna	OK	73.0029	114.29	-0.646661	1.46593	0.0384	0.537138	downregulated
14173	XLOC_014173	XLOC_014173	Pabpc6	chr17:9859361-9862569	AAko-TTround-FFdkosrna	AAwt-TTround-FFdkosrna	OK	141.601	208.368	-0.557295	1.48198	0.0362	0.524896	downregulated
14175	XLOC_014175	XLOC_014175	non-annotated transcript	chr17:10204633-10206994	AAko-TTround-FFdkosrna	AAwt-TTround-FFdkosrna	OK	12.4999	4.1622	1.58685	-2.27389	0.0036	0.159795	upregulated
14189	XLOC_014189	XLOC_014189	Gpr31b	chr17:13244169-13253870	AAko-TTround-FFdkosrna	AAwt-TTround-FFdkosrna	OK	0.917033	2.02515	-1.14227	1.44576	0.0419	0.549417	downregulated
14242	XLOC_014242	XLOC_014242	Zfp40	chr17:23310835-23330195	AAko-TTround-FFdkosrna	AAwt-TTround-FFdkosrna	OK	0.874644	0.41782	1.06927	-1.7553	0.0156	0.368247	upregulated
14246	XLOC_014246	XLOC_014246	Zfp13	chr17:23711758-23736454	AAko-TTround-FFdkosrna	AAwt-TTround-FFdkosrna	OK	21.1769	32.7187	-0.62758	1.41461	0.0454	0.56332	downregulated
14284	XLOC_014284	XLOC_014284	Snhg9	chr17:24856475-24856910	AAko-TTround-FFdkosrna	AAwt-TTround-FFdkosrna	OK	18.4343	49.7282	-1.43164	1.60323	0.0362	0.524896	downregulated
14298	XLOC_014298	XLOC_014298	Cacna1h	chr17:25507497-25571016	AAko-TTround-FFdkosrna	AAwt-TTround-FFdkosrna	OK	14.2244	25.9893	-0.869494	2.11531	0.00185	0.102157	downregulated
14300	XLOC_014300	XLOC_014300	Sox8	chr17:25702837-25707631	AAko-TTround-FFdkosrna	AAwt-TTround-FFdkosrna	OK	0.537913	0.0989859	2.45673	-2.83154	0.0023	0.121004	upregulated
14347	XLOC_014347	XLOC_014347	Fkbp5	chr17:28536039-28644546	AAko-TTround-FFdkosrna	AAwt-TTround-FFdkosrna	OK	4.03365	2.35618	0.776249	-1.54146	0.02995	0.487124	upregulated
14351	XLOC_014351	XLOC_014351	non-annotated transcript	chr17:28809677-28827305	AAko-TTround-FFdkosrna	AAwt-TTround-FFdkosrna	OK	17.8997	28.2862	-0.660112	1.44795	0.04425	0.560014	downregulated
14393	XLOC_014393	XLOC_014393	Cyp4f13	chr17:33061632-33084306	AAko-TTround-FFdkosrna	AAwt-TTround-FFdkosrna	OK	0.685476	0.183934	1.90578	-2.07781	0.0147	0.357585	upregulated
14403	XLOC_014403	XLOC_014403	Angptl4	chr17:33911844-33918520	AAko-TTround-FFdkosrna	AAwt-TTround-FFdkosrna	OK	2.35825	0.633687	1.89815	-2.96028	0.00025	0.0240753	upregulated
14409	XLOC_014409	XLOC_014409	B3galt4	chr17:34086856-34088433	AAko-TTround-FFdkosrna	AAwt-TTround-FFdkosrna	OK	1.95898	3.51119	-0.841446	1.58041	0.02845	0.475551	downregulated
14420	XLOC_014420	XLOC_014420	H2-Aa	chr17:34419695-34424716	AAko-TTround-FFdkosrna	AAwt-TTround-FFdkosrna	OK	1.72015	0.790418	1.12367	-1.58294	0.0354	0.520453	upregulated
14429	XLOC_014429	XLOC_014429	C4b	chr17:34865325-34880842	AAko-TTround-FFdkosrna	AAwt-TTround-FFdkosrna	OK	6.63135	4.19486	0.661024	-1.45808	0.03665	0.526591	upregulated
14430	XLOC_014430	XLOC_014430	Cyp21a1	chr17:34938292-34941371	AAko-TTround-FFdkosrna	AAwt-TTround-FFdkosrna	OK	2.24778	0.35227	2.67785	-3.85934	5e-05	0.00702803	upregulated
14435	XLOC_014435	XLOC_014435	C2	chr17:34999546-35019045	AAko-TTround-FFdkosrna	AAwt-TTround-FFdkosrna	OK	2.74318	0.689494	1.99433	-3.56108	5e-05	0.00702803	upregulated
14449	XLOC_014449	XLOC_014449	Prrc2a	chr17:35286030-35302041	AAko-TTround-FFdkosrna	AAwt-TTround-FFdkosrna	OK	13.7122	20.4268	-0.574933	1.39251	0.04375	0.559424	downregulated
14454	XLOC_014454	XLOC_014454	Nfkbil1	chr17:35357119-35372760	AAko-TTround-FFdkosrna	AAwt-TTround-FFdkosrna	OK	8.70103	15.7208	-0.853325	1.83372	0.01195	0.321334	downregulated
14460	XLOC_014460	XLOC_014460	Ddr1	chr17:35818511-35841084	AAko-TTround-FFdkosrna	AAwt-TTround-FFdkosrna	OK	1.51034	0.72038	1.07005	-1.88528	0.00905	0.277085	upregulated
14536	XLOC_014536	XLOC_014536	Tdrd6	chr17:43752217-43767883	AAko-TTround-FFdkosrna	AAwt-TTround-FFdkosrna	OK	154.882	226.541	-0.548596	1.51446	0.0305	0.491799	downregulated
14538	XLOC_014538	XLOC_014538	Enpp4	chr17:44233258-44242808	AAko-TTround-FFdkosrna	AAwt-TTround-FFdkosrna	OK	3.4796	5.94441	-0.772369	1.65251	0.01885	0.400614	downregulated
14564	XLOC_014564	XLOC_014564	Ttbk1	chr17:46577566-46624624	AAko-TTround-FFdkosrna	AAwt-TTround-FFdkosrna	OK	10.4031	17.0289	-0.710887	1.02519	0.03635	0.524896	downregulated
14570	XLOC_014570	XLOC_014570	Klhdc3	chr17:46811499-46817879	AAko-TTround-FFdkosrna	AAwt-TTround-FFdkosrna	OK	42.6728	79.1094	-0.890514	2.23707	0.0023	0.121004	downregulated
14597	XLOC_014597	XLOC_014597	Daam2	chr17:49595346-49703662	AAko-TTround-FFdkosrna	AAwt-TTround-FFdkosrna	OK	1.99947	0.581738	1.78366	-3.4478	5e-05	0.00702803	upregulated
14600	XLOC_014600	XLOC_014600	Dazl	chr17:50418478-50432924	AAko-TTround-FFdkosrna	AAwt-TTround-FFdkosrna	OK	89.5178	53.1623	0.751798	-1.89779	0.00845	0.265431	upregulated
14620	XLOC_014620	XLOC_014620	Sh3gl1	chr17:56148623-56176060	AAko-TTround-FFdkosrna	AAwt-TTround-FFdkosrna	OK	40.5894	61.7302	-0.60485	1.44442	0.0424	0.552192	downregulated
14624	XLOC_014624	XLOC_014624	Lrg1	chr17:56259100-56261369	AAko-TTround-FFdkosrna	AAwt-TTround-FFdkosrna	OK	1.57634	0.181014	3.1304	-2.91446	0.00175	0.0987916	upregulated
14632	XLOC_014632	XLOC_014632	Znrf4	chr17:56650670-56651906	AAko-TTround-FFdkosrna	AAwt-TTround-FFdkosrna	OK	147.884	222.038	-0.586334	1.52283	0.04225	0.551529	downregulated
14635	XLOC_014635	XLOC_014635	Lonp1	chr17:56753721-56766326	AAko-TTround-FFdkosrna	AAwt-TTround-FFdkosrna	OK	7.53474	4.52449	0.736121	-1.52529	0.03105	0.494084	upregulated
14639	XLOC_014639	XLOC_014639	Acsbg2	chr17:56981577-57013870	AAko-TTround-FFdkosrna	AAwt-TTround-FFdkosrna	OK	36.4578	58.1148	-0.672653	1.57017	0.0301	0.487893	downregulated
14652	XLOC_014652	XLOC_014652	C3	chr17:57343395-57367559	AAko-TTround-FFdkosrna	AAwt-TTround-FFdkosrna	OK	4.73918	0.668691	2.82738	-5.36057	5e-05	0.00702803	upregulated
14655	XLOC_014655	XLOC_014655	2610034M16Rik	chr17:59018230-59130798	AAko-TTround-FFdkosrna	AAwt-TTround-FFdkosrna	OK	18.0532	31.6604	-0.810379	1.69207	0.0158	0.368901	downregulated
14672	XLOC_014672	XLOC_014672	Twsg1	chr17:66272404-66300527	AAko-TTround-FFdkosrna	AAwt-TTround-FFdkosrna	OK	3.10918	1.80908	0.782076	-1.59778	0.02385	0.443736	upregulated
14676	XLOC_014676	XLOC_014676	Soga2	chr17:66686321-66799090	AAko-TTround-FFdkosrna	AAwt-TTround-FFdkosrna	OK	0.919282	0.442882	1.05685	-1.98659	0.0068	0.233932	upregulated
14677	XLOC_014677	XLOC_014677	Rab12	chr17:66843851-66869010	AAko-TTround-FFdkosrna	AAwt-TTround-FFdkosrna	OK	1.43494	0.562031	1.35484	-2.22165	0.00315	0.148338	upregulated
14679	XLOC_014679	XLOC_014679	Ptprm	chr17:67016187-67703799	AAko-TTround-FFdkosrna	AAwt-TTround-FFdkosrna	OK	5.34519	1.88939	1.50108	-2.42214	0.0016	0.0925771	upregulated
14697	XLOC_014697	XLOC_014697	BC027072	chr17:72092894-72102225	AAko-TTround-FFdkosrna	AAwt-TTround-FFdkosrna	OK	0.5333	0.912615	-0.773477	1.39649	0.0499	0.582292	downregulated
14712	XLOC_014712	XLOC_014712	Fez2	chr17:78777224-78817443	AAko-TTround-FFdkosrna	AAwt-TTround-FFdkosrna	OK	1.51287	0.83161	0.865045	-1.43457	0.0419	0.549417	upregulated
14716	XLOC_014716	XLOC_014716	Gm6548	chr17:79249844-79251884	AAko-TTround-FFdkosrna	AAwt-TTround-FFdkosrna	OK	2.92955	4.93127	-0.750988	1.45191	0.03795	0.53532	downregulated
14739	XLOC_014739	XLOC_014739	non-annotated transcript	chr17:83340207-83349899	AAko-TTround-FFdkosrna	AAwt-TTround-FFdkosrna	OK	16.8766	27.6417	-0.71177	1.52732	0.03295	0.505251	downregulated
14764	XLOC_014764	XLOC_014764	Kcnk12	chr17:88145160-88197334	AAko-TTround-FFdkosrna	AAwt-TTround-FFdkosrna	OK	0.540058	1.1571	-1.09808	1.69031	0.02255	0.432522	downregulated
14767	XLOC_014767	XLOC_014767	Lhcgr	chr17:89140888-89191316	AAko-TTround-FFdkosrna	AAwt-TTround-FFdkosrna	OK	0.809821	0.184546	2.14146	-2.63826	0.00325	0.15025	upregulated
14769	XLOC_014769	XLOC_014769	non-annotated transcript	chr17:89708667-89719461	AAko-TTround-FFdkosrna	AAwt-TTround-FFdkosrna	OK	3.20123	6.41796	-1.00326	1.98143	0.00465	0.189202	downregulated
14777	XLOC_014777	XLOC_014777	non-annotated transcript	chr17:4792404-4792813	AAko-TTround-FFdkosrna	AAwt-TTround-FFdkosrna	OK	1.19267	0.175201	2.77537	-1.24772	0.01965	0.408119	upregulated
14778	XLOC_014778	XLOC_014778	non-annotated transcript	chr17:4855811-4856209	AAko-TTround-FFdkosrna	AAwt-TTround-FFdkosrna	OK	0.829269	3.76411	-2.18201	1.94381	0.0194	0.406261	downregulated
14787	XLOC_014787	XLOC_014787	non-annotated transcript	chr17:6491711-6494178	AAko-TTround-FFdkosrna	AAwt-TTround-FFdkosrna	OK	1.603	3.86664	-1.26993	2.41632	8e-04	0.0570892	downregulated
14820	XLOC_014820	XLOC_014820	non-annotated transcript	chr17:13848252-13849340	AAko-TTround-FFdkosrna	AAwt-TTround-FFdkosrna	OK	1.97889	0.897139	1.1429	-1.56549	0.03155	0.497822	upregulated
14915	XLOC_014915	XLOC_014915	non-annotated transcript	chr17:27446370-27458828	AAko-TTround-FFdkosrna	AAwt-TTround-FFdkosrna	OK	12.2295	6.75421	0.85672	-1.83454	0.0123	0.323861	upregulated
14916	XLOC_014916	XLOC_014916	non-annotated transcript	chr17:27459155-27461106	AAko-TTround-FFdkosrna	AAwt-TTround-FFdkosrna	OK	6.26646	3.27598	0.936165	-1.65575	0.01905	0.401956	upregulated
14917	XLOC_014917	XLOC_014917	non-annotated transcript	chr17:27461163-27465572	AAko-TTround-FFdkosrna	AAwt-TTround-FFdkosrna	OK	16.687	8.81167	0.921401	-1.88087	0.00885	0.274893	upregulated
14918	XLOC_014918	XLOC_014918	non-annotated transcript	chr17:27465641-27472789	AAko-TTround-FFdkosrna	AAwt-TTround-FFdkosrna	OK	17.0894	9.27464	0.881894	-1.84857	0.01285	0.329308	upregulated
14919	XLOC_014919	XLOC_014919	non-annotated transcript	chr17:27472878-27479326	AAko-TTround-FFdkosrna	AAwt-TTround-FFdkosrna	OK	11.9473	6.4266	0.894782	-1.80627	0.01495	0.359925	upregulated
14920	XLOC_014920	XLOC_014920	non-annotated transcript	chr17:27479376-27488750	AAko-TTround-FFdkosrna	AAwt-TTround-FFdkosrna	OK	13.047	6.87163	0.925204	-1.95373	0.00715	0.24091	upregulated
14921	XLOC_014921	XLOC_014921	non-annotated transcript	chr17:27491259-27494992	AAko-TTround-FFdkosrna	AAwt-TTround-FFdkosrna	OK	10.2969	5.40537	0.930012	-1.7835	0.0127	0.327879	upregulated
14922	XLOC_014922	XLOC_014922	non-annotated transcript	chr17:27495043-27497620	AAko-TTround-FFdkosrna	AAwt-TTround-FFdkosrna	OK	7.95303	3.88335	1.03457	-1.87968	0.00955	0.285178	upregulated
14928	XLOC_014928	XLOC_014928	non-annotated transcript	chr17:27683442-27684474	AAko-TTround-FFdkosrna	AAwt-TTround-FFdkosrna	OK	1.41981	0.490383	1.53666	-1.77401	0.0223	0.430695	upregulated
14931	XLOC_014931	XLOC_014931	non-annotated transcript	chr17:27689161-27689626	AAko-TTround-FFdkosrna	AAwt-TTround-FFdkosrna	OK	2.91578	0.743734	1.97296	-1.79148	0.0362	0.524896	upregulated
14934	XLOC_014934	XLOC_014934	non-annotated transcript	chr17:27691058-27692077	AAko-TTround-FFdkosrna	AAwt-TTround-FFdkosrna	OK	2.13762	1.08668	0.977406	-1.40754	0.0472	0.571638	upregulated
14948	XLOC_014948	XLOC_014948	non-annotated transcript	chr17:29655620-29656757	AAko-TTround-FFdkosrna	AAwt-TTround-FFdkosrna	OK	1.12137	2.61675	-1.22196	1.89598	0.0107	0.302634	downregulated
15046	XLOC_015046	XLOC_015046	non-annotated transcript	chr17:56218752-56218976	AAko-TTround-FFdkosrna	AAwt-TTround-FFdkosrna	OK	3.52414	16.3843	-2.21688	1.90136	0.02295	0.436882	downregulated
15083	XLOC_015083	XLOC_015083	non-annotated transcript	chr17:66554102-66566725	AAko-TTround-FFdkosrna	AAwt-TTround-FFdkosrna	OK	9.28131	5.34596	0.796149	-1.63116	0.0248	0.452893	upregulated
15084	XLOC_015084	XLOC_015084	non-annotated transcript	chr17:66566901-66575984	AAko-TTround-FFdkosrna	AAwt-TTround-FFdkosrna	OK	4.98611	2.61017	0.934324	-1.77065	0.01625	0.375626	upregulated
15085	XLOC_015085	XLOC_015085	non-annotated transcript	chr17:66576081-66579570	AAko-TTround-FFdkosrna	AAwt-TTround-FFdkosrna	OK	2.51311	1.31315	0.937541	-1.5918	0.02605	0.460046	upregulated
15087	XLOC_015087	XLOC_015087	non-annotated transcript	chr17:66583428-66584285	AAko-TTround-FFdkosrna	AAwt-TTround-FFdkosrna	OK	1.32127	0.136046	3.2904	-2.53307	0.0225	0.432158	upregulated
15103	XLOC_015103	XLOC_015103	non-annotated transcript	chr17:74731529-74731673	AAko-TTround-FFdkosrna	AAwt-TTround-FFdkosrna	OK	53.0755	124.02	-1.22444	1.42494	0.0473	0.571853	downregulated
15147	XLOC_015147	XLOC_015147	non-annotated transcript	chr17:89007428-89007694	AAko-TTround-FFdkosrna	AAwt-TTround-FFdkosrna	OK	3.61688	0.001	11.8205	NA	5e-05	0.00702803	upregulated
15193	XLOC_015193	XLOC_015193	Impact	chr18:13130760-13151457	AAko-TTround-FFdkosrna	AAwt-TTround-FFdkosrna	OK	1.13488	0.493307	1.20491	-2.09478	0.0048	0.192769	upregulated
15200	XLOC_015200	XLOC_015200	non-annotated transcript	chr18:15918923-15921715	AAko-TTround-FFdkosrna	AAwt-TTround-FFdkosrna	OK	1.43506	4.7186	-1.71694	2.07994	0.011	0.308921	downregulated
15207	XLOC_015207	XLOC_015207	Dsg1c	chr18:20405840-20442424	AAko-TTround-FFdkosrna	AAwt-TTround-FFdkosrna	OK	0.913	0.394208	1.21532	-1.84393	0.0136	0.340379	upregulated
15220	XLOC_015220	XLOC_015220	Dtna	chr18:23573915-23818215	AAko-TTround-FFdkosrna	AAwt-TTround-FFdkosrna	OK	15.4909	3.59693	2.10698	-3.57738	5e-05	0.00702803	upregulated
15225	XLOC_015225	XLOC_015225	Galnt1	chr18:24363844-24445317	AAko-TTround-FFdkosrna	AAwt-TTround-FFdkosrna	OK	6.23677	2.82173	1.14473	-2.36955	6e-04	0.0462565	upregulated
15245	XLOC_015245	XLOC_015245	Map3k2	chr18:32322742-32396405	AAko-TTround-FFdkosrna	AAwt-TTround-FFdkosrna	OK	1.85515	1.0647	0.802445	-1.69334	0.02025	0.412575	upregulated
15324	XLOC_015324	XLOC_015324	Pabpc2	chr18:39933150-39938035	AAko-TTround-FFdkosrna	AAwt-TTround-FFdkosrna	OK	227.387	353.079	-0.634837	1.70637	0.0167	0.382533	downregulated
15338	XLOC_015338	XLOC_015338	Npy6r	chr18:44428732-44437354	AAko-TTround-FFdkosrna	AAwt-TTround-FFdkosrna	OK	0.226308	0.725794	-1.67928	2.162	0.0047	0.190125	downregulated
15376	XLOC_015376	XLOC_015376	non-annotated transcript	chr18:55164106-55168992	AAko-TTround-FFdkosrna	AAwt-TTround-FFdkosrna	OK	6.75106	1.60025	2.07772	-1.7296	0.0455	0.563556	upregulated
15390	XLOC_015390	XLOC_015390	Slc27a6	chr18:58715893-58772523	AAko-TTround-FFdkosrna	AAwt-TTround-FFdkosrna	OK	0.386989	0.0952962	2.03702	-2.09697	0.01255	0.32582	upregulated
15398	XLOC_015398	XLOC_015398	Iigp1	chr18:60535682-60552283	AAko-TTround-FFdkosrna	AAwt-TTround-FFdkosrna	OK	0.517261	0.239549	1.11661	-1.47634	0.0462	0.566928	upregulated
15407	XLOC_015407	XLOC_015407	Csf1r	chr18:61265225-61290793	AAko-TTround-FFdkosrna	AAwt-TTround-FFdkosrna	OK	1.28389	0.344654	1.90149	-3.20651	5e-05	0.00702803	upregulated
15421	XLOC_015421	XLOC_015421	non-annotated transcript	chr18:63564593-63580842	AAko-TTround-FFdkosrna	AAwt-TTround-FFdkosrna	OK	0.001	14.6956	-13.843	NA	1e-04	0.0123693	downregulated
15455	XLOC_015455	XLOC_015455	Mro	chr18:74019040-74038892	AAko-TTround-FFdkosrna	AAwt-TTround-FFdkosrna	OK	1.84163	0.391746	2.23668	-3.41716	0.00015	0.0169701	upregulated
15461	XLOC_015461	XLOC_015461	Acaa2	chr18:74938865-74965861	AAko-TTround-FFdkosrna	AAwt-TTround-FFdkosrna	OK	5.90144	1.61005	1.87486	-3.52349	5e-05	0.00702803	upregulated
15481	XLOC_015481	XLOC_015481	Epg5	chr18:78135205-78231766	AAko-TTround-FFdkosrna	AAwt-TTround-FFdkosrna	OK	2.0047	1.01432	0.984297	-2.01783	0.0043	0.180503	upregulated
15487	XLOC_015487	XLOC_015487	non-annotated transcript	chr18:81279846-81294937	AAko-TTround-FFdkosrna	AAwt-TTround-FFdkosrna	OK	7.09477	0.428594	4.05244	-4.99082	5e-05	0.00702803	upregulated
15488	XLOC_015488	XLOC_015488	non-annotated transcript	chr18:81462366-81462662	AAko-TTround-FFdkosrna	AAwt-TTround-FFdkosrna	OK	0.001	15.1133	-13.8834	NA	5e-05	0.00702803	downregulated
15489	XLOC_015489	XLOC_015489	non-annotated transcript	chr18:81524265-81526916	AAko-TTround-FFdkosrna	AAwt-TTround-FFdkosrna	OK	0.001	4.182	-12.0296	NA	5e-05	0.00702803	downregulated
15497	XLOC_015497	XLOC_015497	Zadh2	chr18:84257549-84266906	AAko-TTround-FFdkosrna	AAwt-TTround-FFdkosrna	OK	0.409236	0.0735771	2.49535	-2.77705	0.003	0.144953	upregulated
15500	XLOC_015500	XLOC_015500	Cyb5	chr18:85008066-85049255	AAko-TTround-FFdkosrna	AAwt-TTround-FFdkosrna	OK	18.7361	9.75668	0.941506	-1.72605	0.01205	0.322775	upregulated
15514	XLOC_015514	XLOC_015514	Kif5b	chr18:6201002-6241522	AAko-TTround-FFdkosrna	AAwt-TTround-FFdkosrna	OK	7.92726	4.53488	0.806076	-1.79048	0.0123	0.323861	upregulated
15517	XLOC_015517	XLOC_015517	Armc4	chr18:7088230-7297899	AAko-TTround-FFdkosrna	AAwt-TTround-FFdkosrna	OK	30.679	45.9319	-0.582214	1.42362	0.04495	0.561744	downregulated
15521	XLOC_015521	XLOC_015521	Cetn1	chr18:9615305-9619468	AAko-TTround-FFdkosrna	AAwt-TTround-FFdkosrna	OK	383.83	582.723	-0.60234	1.57757	0.02325	0.439288	downregulated
15540	XLOC_015540	XLOC_015540	Cdh2	chr18:16747385-16967558	AAko-TTround-FFdkosrna	AAwt-TTround-FFdkosrna	OK	9.65043	21.3585	-1.14608	2.68934	0.00025	0.0240753	downregulated
15547	XLOC_015547	XLOC_015547	non-annotated transcript	chr18:20442740-20445834	AAko-TTround-FFdkosrna	AAwt-TTround-FFdkosrna	OK	4.29304	1.14158	1.91223	-1.64029	0.0357	0.522105	upregulated
15552	XLOC_015552	XLOC_015552	Klhl14	chr18:21708877-21814608	AAko-TTround-FFdkosrna	AAwt-TTround-FFdkosrna	OK	0.565514	0.0492352	3.5514	-2.79585	0.00175	0.0987916	upregulated
15557	XLOC_015557	XLOC_015557	non-annotated transcript	chr18:24259053-24259870	AAko-TTround-FFdkosrna	AAwt-TTround-FFdkosrna	OK	5.90141	3.16896	0.897506	-1.47772	0.0438	0.559424	upregulated
15564	XLOC_015564	XLOC_015564	Celf4	chr18:25636081-25912484	AAko-TTround-FFdkosrna	AAwt-TTround-FFdkosrna	OK	1.72308	0.817956	1.07666	-2.07319	0.0034	0.154617	upregulated
15616	XLOC_015616	XLOC_015616	Ndufa2	chr18:36894723-36904202	AAko-TTround-FFdkosrna	AAwt-TTround-FFdkosrna	OK	77.7387	137.194	-0.819502	1.78369	0.0111	0.309233	downregulated
15662	XLOC_015662	XLOC_015662	Cdo1	chr18:46872858-46887996	AAko-TTround-FFdkosrna	AAwt-TTround-FFdkosrna	OK	0.852431	0.416635	1.03627	-1.4791	0.03725	0.531099	upregulated
15665	XLOC_015665	XLOC_015665	non-annotated transcript	chr18:47594184-47597274	AAko-TTround-FFdkosrna	AAwt-TTround-FFdkosrna	OK	0.988943	4.33547	-2.1319	2.14992	0.01125	0.311541	downregulated
15761	XLOC_015761	XLOC_015761	Lipg	chr18:75098975-75121210	AAko-TTround-FFdkosrna	AAwt-TTround-FFdkosrna	OK	3.63216	1.34498	1.43432	-2.71788	0.00015	0.0169701	upregulated
15769	XLOC_015769	XLOC_015769	Katnal2	chr18:77215722-77286589	AAko-TTround-FFdkosrna	AAwt-TTround-FFdkosrna	OK	53.5713	81.0385	-0.597129	1.39928	0.04935	0.580008	downregulated
15786	XLOC_015786	XLOC_015786	Sall3	chr18:81163112-81183317	AAko-TTround-FFdkosrna	AAwt-TTround-FFdkosrna	OK	0.581298	1.10221	-0.92174	1.78991	0.0127	0.327879	downregulated
15802	XLOC_015802	XLOC_015802	Tshz1	chr18:84181018-84255954	AAko-TTround-FFdkosrna	AAwt-TTround-FFdkosrna	OK	0.451427	0.166756	1.44543	-2.20203	0.00205	0.110784	upregulated
15958	XLOC_015958	XLOC_015958	non-annotated transcript	chr18:42326643-42326960	AAko-TTround-FFdkosrna	AAwt-TTround-FFdkosrna	OK	7.147	2.16183	1.72575	-1.77516	0.02385	0.443736	upregulated
16025	XLOC_016025	XLOC_016025	non-annotated transcript	chr18:67189088-67196215	AAko-TTround-FFdkosrna	AAwt-TTround-FFdkosrna	OK	5.87223	3.27857	0.841282	-1.68925	0.01775	0.390514	upregulated
16026	XLOC_016026	XLOC_016026	non-annotated transcript	chr18:67196805-67206605	AAko-TTround-FFdkosrna	AAwt-TTround-FFdkosrna	OK	10.5166	5.63304	0.900939	-1.8219	0.012	0.322056	upregulated
16033	XLOC_016033	XLOC_016033	non-annotated transcript	chr18:67228776-67232136	AAko-TTround-FFdkosrna	AAwt-TTround-FFdkosrna	OK	7.89374	4.14152	0.930897	-1.69872	0.01415	0.349431	upregulated
16034	XLOC_016034	XLOC_016034	non-annotated transcript	chr18:67232213-67234376	AAko-TTround-FFdkosrna	AAwt-TTround-FFdkosrna	OK	7.1355	3.28305	1.12042	-1.95505	0.0068	0.233932	upregulated
16073	XLOC_016073	XLOC_016073	non-annotated transcript	chr18:76892772-76894265	AAko-TTround-FFdkosrna	AAwt-TTround-FFdkosrna	OK	1.75121	4.11444	-1.23199	2.24114	0.0026	0.131804	downregulated
16128	XLOC_016128	XLOC_016128	Cpt1a	chr19:3323300-3386511	AAko-TTround-FFdkosrna	AAwt-TTround-FFdkosrna	OK	3.38988	1.2407	1.45124	-2.90411	5e-05	0.00702803	upregulated
16135	XLOC_016135	XLOC_016135	Unc93b1	chr19:3935185-3949340	AAko-TTround-FFdkosrna	AAwt-TTround-FFdkosrna	OK	1.20995	0.480745	1.33461	-2.08866	0.0048	0.192769	upregulated
16158	XLOC_016158	XLOC_016158	Ccdc87	chr19:4839365-4842528	AAko-TTround-FFdkosrna	AAwt-TTround-FFdkosrna	OK	11.018	17.9041	-0.700347	1.57628	0.02945	0.483839	downregulated
16159	XLOC_016159	XLOC_016159	Ctsf	chr19:4855128-4860912	AAko-TTround-FFdkosrna	AAwt-TTround-FFdkosrna	OK	6.57766	4.08174	0.688744	-1.41513	0.044	0.559914	upregulated
16163	XLOC_016163	XLOC_016163	B3gnt1,Brms1	chr19:5038762-5049917	AAko-TTround-FFdkosrna	AAwt-TTround-FFdkosrna	OK	97.094	149.632	-0.623955	1.51348	0.03145	0.497321	downregulated
16172	XLOC_016172	XLOC_016172	AI837181	chr19:5425143-5427316	AAko-TTround-FFdkosrna	AAwt-TTround-FFdkosrna	OK	15.6726	24.8135	-0.662823	1.50792	0.03315	0.5072	downregulated
16184	XLOC_016184	XLOC_016184	Slc25a45	chr19:5878465-5885768	AAko-TTround-FFdkosrna	AAwt-TTround-FFdkosrna	OK	0.927523	0.258856	1.84682	-2.32401	0.0043	0.180503	upregulated
16188	XLOC_016188	XLOC_016188	Znhit2	chr19:6061206-6062468	AAko-TTround-FFdkosrna	AAwt-TTround-FFdkosrna	OK	157.241	324.04	-1.04319	2.70832	1e-04	0.0123693	downregulated
16216	XLOC_016216	XLOC_016216	Pla2g16	chr19:7631948-7663035	AAko-TTround-FFdkosrna	AAwt-TTround-FFdkosrna	OK	0.409385	0.145403	1.50336	-1.98075	0.01105	0.309078	upregulated
16234	XLOC_016234	XLOC_016234	Tut1	chr19:9028339-9040700	AAko-TTround-FFdkosrna	AAwt-TTround-FFdkosrna	OK	17.8336	27.7229	-0.636428	1.48366	0.02995	0.487124	downregulated
16242	XLOC_016242	XLOC_016242	Fads1	chr19:10257377-10271362	AAko-TTround-FFdkosrna	AAwt-TTround-FFdkosrna	OK	4.80783	1.92652	1.32014	-2.63696	0.00035	0.0307282	upregulated
16244	XLOC_016244	XLOC_016244	Syt7	chr19:10463579-10527671	AAko-TTround-FFdkosrna	AAwt-TTround-FFdkosrna	OK	0.922902	0.447913	1.04618	-1.9954	0.0056	0.210045	upregulated
16265	XLOC_016265	XLOC_016265	Patl1	chr19:11986888-12019586	AAko-TTround-FFdkosrna	AAwt-TTround-FFdkosrna	OK	1.83487	1.11246	0.723222	-1.41278	0.0458	0.565009	upregulated
16274	XLOC_016274	XLOC_016274	Mpeg1	chr19:12535268-12539775	AAko-TTround-FFdkosrna	AAwt-TTround-FFdkosrna	OK	1.64633	0.151573	3.45072	-5.00204	5e-05	0.00702803	upregulated
16324	XLOC_016324	XLOC_016324	Aldh1a1	chr19:20567182-20718010	AAko-TTround-FFdkosrna	AAwt-TTround-FFdkosrna	OK	43.1907	6.01281	2.84485	-5.7232	5e-05	0.00702803	upregulated
16344	XLOC_016344	XLOC_016344	Dock8	chr19:25074018-25276922	AAko-TTround-FFdkosrna	AAwt-TTround-FFdkosrna	OK	0.72889	0.384659	0.925877	-1.7295	0.0158	0.368901	upregulated
16345	XLOC_016345	XLOC_016345	Kank1	chr19:25311691-25508986	AAko-TTround-FFdkosrna	AAwt-TTround-FFdkosrna	OK	1.22914	0.496953	1.30937	-2.4329	0.0011	0.0705394	upregulated
16348	XLOC_016348	XLOC_016348	Dmrt2	chr19:25746900-25753481	AAko-TTround-FFdkosrna	AAwt-TTround-FFdkosrna	OK	0.312019	0.723445	-1.21125	1.70795	0.02325	0.439288	downregulated
16366	XLOC_016366	XLOC_016366	Jak2	chr19:29326317-29387570	AAko-TTround-FFdkosrna	AAwt-TTround-FFdkosrna	OK	2.61317	1.60901	0.700525	-1.42159	0.04355	0.558801	upregulated
16379	XLOC_016379	XLOC_016379	Papss2	chr19:32670204-32741677	AAko-TTround-FFdkosrna	AAwt-TTround-FFdkosrna	OK	0.687618	0.219776	1.65215	-2.39784	0.00205	0.110784	upregulated
16381	XLOC_016381	XLOC_016381	non-annotated transcript	chr19:32905344-32907946	AAko-TTround-FFdkosrna	AAwt-TTround-FFdkosrna	OK	13.3113	1.79138	2.89431	-2.45383	0.01055	0.299915	upregulated
16399	XLOC_016399	XLOC_016399	Tnks2	chr19:36908721-36967967	AAko-TTround-FFdkosrna	AAwt-TTround-FFdkosrna	OK	6.27363	4.00986	0.646108	-1.42858	0.0439	0.559423	upregulated
16443	XLOC_016443	XLOC_016443	Ubtd1	chr19:42056252-42109131	AAko-TTround-FFdkosrna	AAwt-TTround-FFdkosrna	OK	66.0738	112.89	-0.772755	1.91302	0.0077	0.253308	downregulated
16448	XLOC_016448	XLOC_016448	Marveld1	chr19:42221878-42226193	AAko-TTround-FFdkosrna	AAwt-TTround-FFdkosrna	OK	0.394784	0.151909	1.38738	-1.70407	0.0221	0.428916	upregulated
16461	XLOC_016461	XLOC_016461	Scd2	chr19:44368165-44381352	AAko-TTround-FFdkosrna	AAwt-TTround-FFdkosrna	OK	5.62305	1.16221	2.27572	-2.51576	5e-05	0.00702803	upregulated
16471	XLOC_016471	XLOC_016471	Sfxn3	chr19:45122065-45130873	AAko-TTround-FFdkosrna	AAwt-TTround-FFdkosrna	OK	0.54736	0.173645	1.66468	-2.24075	0.0033	0.152057	upregulated
16474	XLOC_016474	XLOC_016474	Btrc	chr19:45438137-45607833	AAko-TTround-FFdkosrna	AAwt-TTround-FFdkosrna	OK	13.4326	20.0024	-0.574362	1.38551	0.0489	0.577747	downregulated
16487	XLOC_016487	XLOC_016487	Tmem180	chr19:46431369-46449744	AAko-TTround-FFdkosrna	AAwt-TTround-FFdkosrna	OK	0.617557	0.234892	1.40073	-1.81909	0.02395	0.444072	upregulated
16512	XLOC_016512	XLOC_016512	non-annotated transcript	chr19:53203259-53205728	AAko-TTround-FFdkosrna	AAwt-TTround-FFdkosrna	OK	2.95805	7.78012	-1.39496	1.92561	0.01195	0.321334	downregulated
16555	XLOC_016555	XLOC_016555	Emx2	chr19:59533179-59539847	AAko-TTround-FFdkosrna	AAwt-TTround-FFdkosrna	OK	0.428187	1.55932	-1.86368	3.06319	0.00015	0.0169701	downregulated
16569	XLOC_016569	XLOC_016569	Lrp5	chr19:3584824-3686564	AAko-TTround-FFdkosrna	AAwt-TTround-FFdkosrna	OK	12.9822	25.6066	-0.979924	2.33608	0.0016	0.0925771	downregulated
16573	XLOC_016573	XLOC_016573	Ndufv1	chr19:4007504-4012725	AAko-TTround-FFdkosrna	AAwt-TTround-FFdkosrna	OK	35.1098	52.4766	-0.579773	1.39781	0.04415	0.559914	downregulated
16579	XLOC_016579	XLOC_016579	Rps6kb2	chr19:4156976-4163245	AAko-TTround-FFdkosrna	AAwt-TTround-FFdkosrna	OK	1.51454	0.757007	1.00241	-1.50839	0.03565	0.522105	upregulated
16580	XLOC_016580	XLOC_016580	Carns1	chr19:4164323-4175479	AAko-TTround-FFdkosrna	AAwt-TTround-FFdkosrna	OK	0.4864	0.248657	0.9738	-1.44906	0.03915	0.538864	upregulated
16593	XLOC_016593	XLOC_016593	Ccs	chr19:4825365-4839322	AAko-TTround-FFdkosrna	AAwt-TTround-FFdkosrna	OK	21.3661	37.7024	-0.819295	1.8266	0.009	0.276467	downregulated
16599	XLOC_016599	XLOC_016599	non-annotated transcript	chr19:5070829-5072013	AAko-TTround-FFdkosrna	AAwt-TTround-FFdkosrna	OK	19.1182	8.90574	1.1023	-1.9183	0.0131	0.332652	upregulated
16611	XLOC_016611	XLOC_016611	Drap1	chr19:5406873-5424916	AAko-TTround-FFdkosrna	AAwt-TTround-FFdkosrna	OK	129.429	209.351	-0.693756	1.76662	0.01355	0.339739	downregulated
16623	XLOC_016623	XLOC_016623	Malat1	chr19:5795689-5802671	AAko-TTround-FFdkosrna	AAwt-TTround-FFdkosrna	OK	68.2148	44.4562	0.617733	-1.6088	0.0233	0.439635	upregulated
16624	XLOC_016624	XLOC_016624	Neat1	chr19:5840853-5845631	AAko-TTround-FFdkosrna	AAwt-TTround-FFdkosrna	OK	4.75437	2.40044	0.986556	-1.8424	0.0098	0.287099	upregulated
16625	XLOC_016625	XLOC_016625	Frmd8	chr19:5850973-5875208	AAko-TTround-FFdkosrna	AAwt-TTround-FFdkosrna	OK	11.5027	18.5543	-0.689703	1.57277	0.027	0.465574	downregulated
16631	XLOC_016631	XLOC_016631	Capn1	chr19:5988544-6018459	AAko-TTround-FFdkosrna	AAwt-TTround-FFdkosrna	OK	0.404141	0.150323	1.43642	-1.75949	0.0214	0.423601	upregulated
16642	XLOC_016642	XLOC_016642	Esrra,Tex40	chr19:6984187-6999870	AAko-TTround-FFdkosrna	AAwt-TTround-FFdkosrna	OK	506.12	749.332	-0.566124	1.373	0.04855	0.576941	downregulated
16677	XLOC_016677	XLOC_016677	Asrgl1	chr19:9184394-9210117	AAko-TTround-FFdkosrna	AAwt-TTround-FFdkosrna	OK	387.418	572.009	-0.562144	1.53943	0.0281	0.474258	downregulated
16681	XLOC_016681	XLOC_016681	Fads2	chr19:10137209-10176084	AAko-TTround-FFdkosrna	AAwt-TTround-FFdkosrna	OK	11.9973	4.16355	1.52717	-2.8221	5e-05	0.00702803	upregulated
16695	XLOC_016695	XLOC_016695	Tmem132a	chr19:10917033-10944269	AAko-TTround-FFdkosrna	AAwt-TTround-FFdkosrna	OK	0.402706	0.193054	1.06821	-1.48655	0.04075	0.5442	upregulated
16711	XLOC_016711	XLOC_016711	Ms4a7	chr19:11395528-11410636	AAko-TTround-FFdkosrna	AAwt-TTround-FFdkosrna	OK	0.394225	0.0979255	2.02407	-1.45841	0.0378	0.534831	upregulated
16712	XLOC_016712	XLOC_016712	Ms4a6d	chr19:11661095-11679294	AAko-TTround-FFdkosrna	AAwt-TTround-FFdkosrna	OK	0.637163	0.170515	1.91025	-1.74651	0.0297	0.485938	upregulated
16732	XLOC_016732	XLOC_016732	Dtx4	chr19:12540811-12576486	AAko-TTround-FFdkosrna	AAwt-TTround-FFdkosrna	OK	1.89788	0.614757	1.62865	-3.11715	5e-05	0.00702803	upregulated
16757	XLOC_016757	XLOC_016757	Ostf1	chr19:18654853-18706303	AAko-TTround-FFdkosrna	AAwt-TTround-FFdkosrna	OK	2.63503	1.52024	0.79447	-1.48875	0.03805	0.535374	upregulated
16762	XLOC_016762	XLOC_016762	Aldh1a7	chr19:20767442-20802046	AAko-TTround-FFdkosrna	AAwt-TTround-FFdkosrna	OK	2.144	0.541854	1.98699	-3.06469	0.00015	0.0169701	upregulated
16771	XLOC_016771	XLOC_016771	non-annotated transcript	chr19:23821115-23822542	AAko-TTround-FFdkosrna	AAwt-TTround-FFdkosrna	OK	1.55747	0.498553	1.64628	-1.7598	0.0256	0.458182	upregulated
16773	XLOC_016773	XLOC_016773	Tjp2	chr19:24168991-24299516	AAko-TTround-FFdkosrna	AAwt-TTround-FFdkosrna	OK	10.3536	15.8952	-0.618368	1.44274	0.04195	0.549417	downregulated
16792	XLOC_016792	XLOC_016792	Plgrkt	chr19:29423166-29436361	AAko-TTround-FFdkosrna	AAwt-TTround-FFdkosrna	OK	1.52322	0.650876	1.22889	-1.47176	0.0414	0.546586	upregulated
16799	XLOC_016799	XLOC_016799	Ppp1r2-ps3	chr19:30613365-30614169	AAko-TTround-FFdkosrna	AAwt-TTround-FFdkosrna	OK	112.025	176.628	-0.656885	1.55091	0.02875	0.477696	downregulated
16804	XLOC_016804	XLOC_016804	Asah2	chr19:32059140-32177630	AAko-TTround-FFdkosrna	AAwt-TTround-FFdkosrna	OK	0.432473	0.171734	1.34086	-1.95382	0.0082	0.262617	upregulated
16814	XLOC_016814	XLOC_016814	Lipa	chr19:34566805-34601964	AAko-TTround-FFdkosrna	AAwt-TTround-FFdkosrna	OK	1.08153	0.142567	2.93352	-3.86928	5e-05	0.00702803	upregulated
16825	XLOC_016825	XLOC_016825	Ppp1r3c	chr19:36806220-36811094	AAko-TTround-FFdkosrna	AAwt-TTround-FFdkosrna	OK	0.522321	0.232637	1.17307	-1.52836	0.03405	0.512913	upregulated
16833	XLOC_016833	XLOC_016833	Lgi1	chr19:38339022-38383429	AAko-TTround-FFdkosrna	AAwt-TTround-FFdkosrna	OK	15.352	5.63175	1.44703	-2.22936	0.0027	0.135638	upregulated
16852	XLOC_016852	XLOC_016852	Slit1	chr19:41674673-41818346	AAko-TTround-FFdkosrna	AAwt-TTround-FFdkosrna	OK	1.78535	1.05126	0.76546	-1.4977	0.0371	0.530046	upregulated
16854	XLOC_016854	XLOC_016854	Frat2	chr19:41920464-41922622	AAko-TTround-FFdkosrna	AAwt-TTround-FFdkosrna	OK	13.7403	24.2884	-0.821795	1.94022	0.0104	0.29778	downregulated
16880	XLOC_016880	XLOC_016880	Scd1	chr19:44468939-44482199	AAko-TTround-FFdkosrna	AAwt-TTround-FFdkosrna	OK	0.724453	0.152219	2.26025	-3.34956	2e-04	0.0206156	upregulated
16882	XLOC_016882	XLOC_016882	Ndufb8	chr19:44624743-44629905	AAko-TTround-FFdkosrna	AAwt-TTround-FFdkosrna	OK	150.669	236.068	-0.647814	1.58543	0.0261	0.460046	downregulated
16904	XLOC_016904	XLOC_016904	Arl3	chr19:46605598-46647575	AAko-TTround-FFdkosrna	AAwt-TTround-FFdkosrna	OK	140.247	220.298	-0.65148	1.59128	0.0262	0.460046	downregulated
16906	XLOC_016906	XLOC_016906	Cyp17a1	chr19:46741654-46747490	AAko-TTround-FFdkosrna	AAwt-TTround-FFdkosrna	OK	26.2043	6.18286	2.08369	-4.0797	5e-05	0.00702803	upregulated
16932	XLOC_016932	XLOC_016932	Gpam	chr19:55144223-55173937	AAko-TTround-FFdkosrna	AAwt-TTround-FFdkosrna	OK	2.54629	1.27291	1.0014	-1.98939	0.00635	0.226283	upregulated
16933	XLOC_016933	XLOC_016933	Gucy2g	chr19:55272587-55315726	AAko-TTround-FFdkosrna	AAwt-TTround-FFdkosrna	OK	0.755498	1.33599	-0.821329	1.54217	0.0314	0.497321	downregulated
16963	XLOC_016963	XLOC_016963	Prdx3	chr19:60939968-60950441	AAko-TTround-FFdkosrna	AAwt-TTround-FFdkosrna	OK	4.37543	1.11744	1.97052	-3.43784	5e-05	0.00702803	upregulated
16967	XLOC_016967	XLOC_016967	non-annotated transcript	chr19:3205910-3206522	AAko-TTround-FFdkosrna	AAwt-TTround-FFdkosrna	OK	5.10583	8.94716	-0.809123	1.41761	0.0469	0.570705	downregulated
16994	XLOC_016994	XLOC_016994	non-annotated transcript	chr19:5835866-5836749	AAko-TTround-FFdkosrna	AAwt-TTround-FFdkosrna	OK	1.57506	0.289787	2.44733	-2.39682	0.01035	0.297573	upregulated
16995	XLOC_016995	XLOC_016995	non-annotated transcript	chr19:5837446-5839462	AAko-TTround-FFdkosrna	AAwt-TTround-FFdkosrna	OK	1.63666	0.449893	1.86631	-2.72226	0.00115	0.0727401	upregulated
16996	XLOC_016996	XLOC_016996	non-annotated transcript	chr19:5846614-5847855	AAko-TTround-FFdkosrna	AAwt-TTround-FFdkosrna	OK	0.835805	0.275847	1.60454	-1.70254	0.0276	0.469234	upregulated
17022	XLOC_017022	XLOC_017022	non-annotated transcript	chr19:8707319-8708000	AAko-TTround-FFdkosrna	AAwt-TTround-FFdkosrna	OK	1.37744	0.490075	1.49386	-1.46423	0.04655	0.568715	upregulated
17026	XLOC_017026	XLOC_017026	non-annotated transcript	chr19:9358352-9358612	AAko-TTround-FFdkosrna	AAwt-TTround-FFdkosrna	OK	0.001	2.47511	-11.2727	NA	0.00075	0.0542162	downregulated
17028	XLOC_017028	XLOC_017028	non-annotated transcript	chr19:10762531-10763114	AAko-TTround-FFdkosrna	AAwt-TTround-FFdkosrna	OK	0.993848	2.68993	-1.43594	1.67824	0.02735	0.46698	downregulated
17043	XLOC_017043	XLOC_017043	non-annotated transcript	chr19:16154324-16155377	AAko-TTround-FFdkosrna	AAwt-TTround-FFdkosrna	OK	1.11702	2.33297	-1.06189	1.59114	0.0259	0.460002	downregulated
17057	XLOC_017057	XLOC_017057	non-annotated transcript	chr19:18969592-18970740	AAko-TTround-FFdkosrna	AAwt-TTround-FFdkosrna	OK	3.52491	0.907557	1.95912	-2.96891	4e-04	0.0339402	upregulated
17073	XLOC_017073	XLOC_017073	non-annotated transcript	chr19:23823088-23823869	AAko-TTround-FFdkosrna	AAwt-TTround-FFdkosrna	OK	2.04931	0.897986	1.19198	-1.50197	0.0429	0.555584	upregulated
17074	XLOC_017074	XLOC_017074	non-annotated transcript	chr19:23824599-23824875	AAko-TTround-FFdkosrna	AAwt-TTround-FFdkosrna	OK	7.7183	0.903795	3.09581	-2.21846	0.03545	0.520638	upregulated
17104	XLOC_017104	XLOC_017104	non-annotated transcript	chr19:36436192-36436369	AAko-TTround-FFdkosrna	AAwt-TTround-FFdkosrna	OK	73.9448	12.6951	2.54229	-2.61726	0.00545	0.208064	upregulated
17107	XLOC_017107	XLOC_017107	non-annotated transcript	chr19:37507106-37509180	AAko-TTround-FFdkosrna	AAwt-TTround-FFdkosrna	OK	1.14637	2.22534	-0.956305	1.71493	0.0148	0.358173	downregulated
17121	XLOC_017121	XLOC_017121	non-annotated transcript	chr19:41636781-41637505	AAko-TTround-FFdkosrna	AAwt-TTround-FFdkosrna	OK	2.55699	0.825293	1.63322	-1.97554	0.01365	0.340711	upregulated
17123	XLOC_017123	XLOC_017123	non-annotated transcript	chr19:41638592-41639641	AAko-TTround-FFdkosrna	AAwt-TTround-FFdkosrna	OK	2.55591	1.26125	1.02013	-1.56104	0.02905	0.480357	upregulated
17132	XLOC_017132	XLOC_017132	non-annotated transcript	chr19:44391479-44391794	AAko-TTround-FFdkosrna	AAwt-TTround-FFdkosrna	OK	15.0029	6.05815	1.30853	-1.74731	0.01795	0.392124	upregulated
17145	XLOC_017145	XLOC_017145	non-annotated transcript	chr19:47243269-47244266	AAko-TTround-FFdkosrna	AAwt-TTround-FFdkosrna	OK	2.14127	1.0755	0.994801	-1.42371	0.0495	0.580545	upregulated
17192	XLOC_017192	XLOC_017192	non-annotated transcript	chr19:56794635-56796438	AAko-TTround-FFdkosrna	AAwt-TTround-FFdkosrna	OK	2.48914	4.55097	-0.87021	1.68449	0.0187	0.399723	downregulated
17195	XLOC_017195	XLOC_017195	non-annotated transcript	chr19:56850519-56852569	AAko-TTround-FFdkosrna	AAwt-TTround-FFdkosrna	OK	1.92115	0.996695	0.948194	-1.5955	0.02785	0.472042	upregulated
17211	XLOC_017211	XLOC_017211	non-annotated transcript	chr19:58953863-58956041	AAko-TTround-FFdkosrna	AAwt-TTround-FFdkosrna	OK	1.3336	0.56839	1.23291	-1.70944	0.02895	0.479588	upregulated
17212	XLOC_017212	XLOC_017212	non-annotated transcript	chr19:58956157-58957676	AAko-TTround-FFdkosrna	AAwt-TTround-FFdkosrna	OK	1.50752	0.57344	1.39698	-1.83613	0.01565	0.36842	upregulated
17213	XLOC_017213	XLOC_017213	non-annotated transcript	chr19:58957828-58960803	AAko-TTround-FFdkosrna	AAwt-TTround-FFdkosrna	OK	1.47029	0.753663	0.966025	-1.52466	0.037	0.529604	upregulated
17264	XLOC_017264	XLOC_017264	Phyh	chr2:4840041-4859789	AAko-TTround-FFdkosrna	AAwt-TTround-FFdkosrna	OK	3.00741	0.684717	2.13705	-3.12672	0.00065	0.0494266	upregulated
17329	XLOC_017329	XLOC_017329	Vim	chr2:13495937-13504453	AAko-TTround-FFdkosrna	AAwt-TTround-FFdkosrna	OK	15.3695	8.17403	0.911127	-1.88089	0.00785	0.256424	upregulated
17333	XLOC_017333	XLOC_017333	Mrc1	chr2:14151040-14253650	AAko-TTround-FFdkosrna	AAwt-TTround-FFdkosrna	OK	2.285	0.518681	2.14206	-3.98921	5e-05	0.00702803	upregulated
17341	XLOC_017341	XLOC_017341	Plxdc2	chr2:16277948-16673742	AAko-TTround-FFdkosrna	AAwt-TTround-FFdkosrna	OK	0.631039	0.297744	1.08851	-1.65474	0.02545	0.456967	upregulated
17349	XLOC_017349	XLOC_017349	Armc3	chr2:19120744-19231977	AAko-TTround-FFdkosrna	AAwt-TTround-FFdkosrna	OK	88.0816	134.009	-0.605407	1.53103	0.03165	0.497822	downregulated
17350	XLOC_017350	XLOC_017350	Msrb2	chr2:19293262-19316597	AAko-TTround-FFdkosrna	AAwt-TTround-FFdkosrna	OK	3.05301	1.00649	1.60233	-2.58895	9e-04	0.0607959	upregulated
17354	XLOC_017354	XLOC_017354	Etl4	chr2:20211539-20732162	AAko-TTround-FFdkosrna	AAwt-TTround-FFdkosrna	OK	0.650339	0.210208	1.63625	-2.60036	0.00085	0.0589934	upregulated
17374	XLOC_017374	XLOC_017374	Psd4	chr2:24240916-24264249	AAko-TTround-FFdkosrna	AAwt-TTround-FFdkosrna	OK	0.391773	0.161307	1.28918	-1.75714	0.0226	0.432884	upregulated
17383	XLOC_017383	XLOC_017383	Tprn	chr2:25118117-25125406	AAko-TTround-FFdkosrna	AAwt-TTround-FFdkosrna	OK	60.4607	97.6157	-0.691101	1.76117	0.0151	0.361971	downregulated
17385	XLOC_017385	XLOC_017385	E130003G02Rik,Lrrc26,Tmem210	chr2:25143664-25174683	AAko-TTround-FFdkosrna	AAwt-TTround-FFdkosrna	OK	75.6467	125.124	-0.725998	1.68577	0.0191	0.402097	downregulated
17389	XLOC_017389	XLOC_017389	Npdc1	chr2:25258602-25265014	AAko-TTround-FFdkosrna	AAwt-TTround-FFdkosrna	OK	2.6643	1.49823	0.831461	-1.43715	0.04535	0.56332	upregulated
17395	XLOC_017395	XLOC_017395	Edf1	chr2:25413336-25418233	AAko-TTround-FFdkosrna	AAwt-TTround-FFdkosrna	OK	260.468	402.548	-0.628051	1.54355	0.02945	0.483839	downregulated
17455	XLOC_017455	XLOC_017455	Nup188	chr2:30141952-30199782	AAko-TTround-FFdkosrna	AAwt-TTround-FFdkosrna	OK	40.2184	62.3121	-0.631633	1.61868	0.02185	0.426521	downregulated
17460	XLOC_017460	XLOC_017460	non-annotated transcript	chr2:30331886-30344548	AAko-TTround-FFdkosrna	AAwt-TTround-FFdkosrna	OK	2.84901	5.53107	-0.956837	1.58084	0.02735	0.46698	downregulated
17465	XLOC_017465	XLOC_017465	Ptges	chr2:30744990-30760205	AAko-TTround-FFdkosrna	AAwt-TTround-FFdkosrna	OK	2.00814	0.796939	1.33513	-1.75991	0.0184	0.396969	upregulated
17470	XLOC_017470	XLOC_017470	Ass1	chr2:31325789-31376190	AAko-TTround-FFdkosrna	AAwt-TTround-FFdkosrna	OK	1.70853	0.820383	1.06015	-1.5964	0.02905	0.480357	upregulated
17475	XLOC_017475	XLOC_017475	Lamc3	chr2:31742800-31802055	AAko-TTround-FFdkosrna	AAwt-TTround-FFdkosrna	OK	0.760364	0.37728	1.01488	-1.82493	0.01235	0.323952	upregulated
17478	XLOC_017478	XLOC_017478	Ppapdc3	chr2:31951170-31966340	AAko-TTround-FFdkosrna	AAwt-TTround-FFdkosrna	OK	0.567165	0.163302	1.80509	-2.15769	0.00825	0.263309	upregulated
17489	XLOC_017489	XLOC_017489	St6galnac6	chr2:32455228-32476324	AAko-TTround-FFdkosrna	AAwt-TTround-FFdkosrna	OK	1.14215	0.232181	2.30466	-3.14321	2e-04	0.0206156	upregulated
17509	XLOC_017509	XLOC_017509	Gsn	chr2:35111685-35163422	AAko-TTround-FFdkosrna	AAwt-TTround-FFdkosrna	OK	8.00358	4.84983	0.723009	-1.47742	0.0387	0.537455	upregulated
17514	XLOC_017514	XLOC_017514	Morn5	chr2:35904992-35935229	AAko-TTround-FFdkosrna	AAwt-TTround-FFdkosrna	OK	316.496	492.353	-0.637503	1.61426	0.0237	0.443574	downregulated
17587	XLOC_017587	XLOC_017587	non-annotated transcript	chr2:60968769-60998061	AAko-TTround-FFdkosrna	AAwt-TTround-FFdkosrna	OK	46.1732	92.5997	-1.00394	1.44869	0.04365	0.559053	downregulated
17592	XLOC_017592	XLOC_017592	Gca	chr2:62502383-62532166	AAko-TTround-FFdkosrna	AAwt-TTround-FFdkosrna	OK	1.29193	0.750611	0.785314	-1.43042	0.0454	0.56332	upregulated
17609	XLOC_017609	XLOC_017609	Phospho2	chr2:69627768-69635515	AAko-TTround-FFdkosrna	AAwt-TTround-FFdkosrna	OK	270.474	391.586	-0.533836	1.44722	0.0402	0.542241	downregulated
17610	XLOC_017610	XLOC_017610	Klhl23	chr2:69660071-69674708	AAko-TTround-FFdkosrna	AAwt-TTround-FFdkosrna	OK	2.37204	0.710922	1.7404	-3.3724	5e-05	0.00702803	upregulated
17611	XLOC_017611	XLOC_017611	Ssb	chr2:69699618-69723661	AAko-TTround-FFdkosrna	AAwt-TTround-FFdkosrna	OK	36.3812	22.8597	0.67045	-1.47903	0.03735	0.531435	upregulated
17620	XLOC_017620	XLOC_017620	non-annotated transcript	chr2:70953587-70954447	AAko-TTround-FFdkosrna	AAwt-TTround-FFdkosrna	OK	0.240241	0.814726	-1.76006	1.56706	0.0435	0.558675	downregulated
17628	XLOC_017628	XLOC_017628	Pdk1	chr2:71711328-71741915	AAko-TTround-FFdkosrna	AAwt-TTround-FFdkosrna	OK	0.944398	0.540545	0.807652	-1.49371	0.03805	0.535374	upregulated
17636	XLOC_017636	XLOC_017636	Scrn3	chr2:73150708-73175864	AAko-TTround-FFdkosrna	AAwt-TTround-FFdkosrna	OK	1.44844	0.831786	0.801951	-1.45702	0.04315	0.557524	upregulated
17669	XLOC_017669	XLOC_017669	Ssfa2	chr2:79475581-79513121	AAko-TTround-FFdkosrna	AAwt-TTround-FFdkosrna	OK	2.66992	1.51558	0.817879	-1.63921	0.02055	0.415343	upregulated
17683	XLOC_017683	XLOC_017683	Itgav	chr2:83564553-83647073	AAko-TTround-FFdkosrna	AAwt-TTround-FFdkosrna	OK	0.733495	0.292863	1.3295	-2.40869	0.001	0.0657943	upregulated
17685	XLOC_017685	XLOC_017685	Gm13718	chr2:84499235-84508938	AAko-TTround-FFdkosrna	AAwt-TTround-FFdkosrna	OK	3.20277	1.74567	0.876366	-1.60625	0.02685	0.464427	upregulated
17688	XLOC_017688	XLOC_017688	Ube2l6	chr2:84638984-84650160	AAko-TTround-FFdkosrna	AAwt-TTround-FFdkosrna	OK	7.49279	4.03124	0.894637	-1.72984	0.0138	0.343531	upregulated
17781	XLOC_017781	XLOC_017781	C1qtnf4	chr2:90725942-90730683	AAko-TTround-FFdkosrna	AAwt-TTround-FFdkosrna	OK	79.4419	148.513	-0.902607	2.26753	0.00185	0.102157	downregulated
17785	XLOC_017785	XLOC_017785	Psmc3	chr2:90894172-90899595	AAko-TTround-FFdkosrna	AAwt-TTround-FFdkosrna	OK	432.073	664.758	-0.621552	1.68996	0.01655	0.380349	downregulated
17790	XLOC_017790	XLOC_017790	A330069E16Rik	chr2:91077302-91078514	AAko-TTround-FFdkosrna	AAwt-TTround-FFdkosrna	OK	12.4148	21.0209	-0.759695	1.53802	0.02585	0.459701	downregulated
17805	XLOC_017805	XLOC_017805	Chst1	chr2:92438364-92455548	AAko-TTround-FFdkosrna	AAwt-TTround-FFdkosrna	OK	10.4175	4.70223	1.1479	-1.76369	0.00735	0.244979	upregulated
17818	XLOC_017818	XLOC_017818	Traf6	chr2:101518596-101541131	AAko-TTround-FFdkosrna	AAwt-TTround-FFdkosrna	OK	0.604299	0.340988	0.829779	-1.44784	0.0443	0.560014	upregulated
17834	XLOC_017834	XLOC_017834	Wt1	chr2:104966685-105013771	AAko-TTround-FFdkosrna	AAwt-TTround-FFdkosrna	OK	1.68815	0.436756	1.95385	-3.29299	0.00015	0.0169701	upregulated
17836	XLOC_017836	XLOC_017836	Pax6	chr2:105376236-105537521	AAko-TTround-FFdkosrna	AAwt-TTround-FFdkosrna	OK	0.315646	0.628734	-0.991846	1.41966	0.03935	0.539749	downregulated
17867	XLOC_017867	XLOC_017867	Nop10	chr2:112102125-112103055	AAko-TTround-FFdkosrna	AAwt-TTround-FFdkosrna	OK	87.5895	143.91	-0.716327	1.68787	0.0158	0.368901	downregulated
17885	XLOC_017885	XLOC_017885	4930412B13Rik	chr2:117647663-117734872	AAko-TTround-FFdkosrna	AAwt-TTround-FFdkosrna	OK	0.311916	1.11295	-1.83386	2.11233	0.01215	0.323276	downregulated
17886	XLOC_017886	XLOC_017886	Thbs1	chr2:117937657-117952869	AAko-TTround-FFdkosrna	AAwt-TTround-FFdkosrna	OK	0.503166	0.190034	1.41239	-2.22617	0.00355	0.158333	upregulated
17890	XLOC_017890	XLOC_017890	Pak6	chr2:118489312-118523756	AAko-TTround-FFdkosrna	AAwt-TTround-FFdkosrna	OK	1.57947	0.847894	0.899187	-1.69758	0.0178	0.390996	upregulated
17895	XLOC_017895	XLOC_017895	Ivd	chr2:118687735-118707159	AAko-TTround-FFdkosrna	AAwt-TTround-FFdkosrna	OK	5.06051	2.52796	1.00188	-1.79721	0.01215	0.323276	upregulated
17906	XLOC_017906	XLOC_017906	Vps18	chr2:119114477-119124189	AAko-TTround-FFdkosrna	AAwt-TTround-FFdkosrna	OK	2.22381	1.18591	0.908256	-1.78785	0.0113	0.312304	upregulated
17914	XLOC_017914	XLOC_017914	Tyro3	chr2:119625249-119643839	AAko-TTround-FFdkosrna	AAwt-TTround-FFdkosrna	OK	3.11501	1.56032	0.99832	-2.03568	0.0073	0.243897	upregulated
17928	XLOC_017928	XLOC_017928	Tmem62	chr2:120802797-120833578	AAko-TTround-FFdkosrna	AAwt-TTround-FFdkosrna	OK	0.896676	0.482161	0.898067	-1.43936	0.04785	0.574862	upregulated
17963	XLOC_017963	XLOC_017963	Eid1	chr2:125453182-125549884	AAko-TTround-FFdkosrna	AAwt-TTround-FFdkosrna	OK	2.88444	1.04316	1.46871	-2.13322	0.0038	0.165765	upregulated
17973	XLOC_017973	XLOC_017973	Tmem127	chr2:127073710-127086500	AAko-TTround-FFdkosrna	AAwt-TTround-FFdkosrna	OK	11.7772	18.1325	-0.622502	1.4615	0.0355	0.520823	downregulated
17981	XLOC_017981	XLOC_017981	non-annotated transcript	chr2:127521676-127526652	AAko-TTround-FFdkosrna	AAwt-TTround-FFdkosrna	OK	13.2657	8.1119	0.709767	-1.4326	0.0438	0.559424	upregulated
17986	XLOC_017986	XLOC_017986	Mertk	chr2:128524732-128627924	AAko-TTround-FFdkosrna	AAwt-TTround-FFdkosrna	OK	0.617158	0.235288	1.39736	-1.94738	0.01035	0.297573	upregulated
18025	XLOC_018025	XLOC_018025	Mavs	chr2:131059798-131073760	AAko-TTround-FFdkosrna	AAwt-TTround-FFdkosrna	OK	1.69258	0.795712	1.09072	-1.96342	0.0058	0.214369	upregulated
18028	XLOC_018028	XLOC_018028	Smox	chr2:131317597-131350919	AAko-TTround-FFdkosrna	AAwt-TTround-FFdkosrna	OK	1.56378	0.517561	1.59803	-2.16441	0.0026	0.131804	upregulated
18032	XLOC_018032	XLOC_018032	Prnp	chr2:131735663-131764167	AAko-TTround-FFdkosrna	AAwt-TTround-FFdkosrna	OK	2.77634	1.30055	1.09517	-2.05413	0.0057	0.212365	upregulated
18033	XLOC_018033	XLOC_018033	Prnd	chr2:131776596-131781929	AAko-TTround-FFdkosrna	AAwt-TTround-FFdkosrna	OK	3.99802	1.36255	1.55404	-2.61517	0.00025	0.0240753	upregulated
18036	XLOC_018036	XLOC_018036	4921508D12Rik	chr2:132250476-132278235	AAko-TTround-FFdkosrna	AAwt-TTround-FFdkosrna	OK	2.38341	0.898067	1.40974	-1.85153	0.01705	0.385787	upregulated
18075	XLOC_018075	XLOC_018075	Slc24a3	chr2:145068346-145467675	AAko-TTround-FFdkosrna	AAwt-TTround-FFdkosrna	OK	0.546416	0.172312	1.67337	-1.97591	0.01495	0.359925	upregulated
18097	XLOC_018097	XLOC_018097	8030411F24Rik	chr2:148607744-148611672	AAko-TTround-FFdkosrna	AAwt-TTround-FFdkosrna	OK	3.51201	0.386418	3.1878	-3.0759	0.00345	0.154617	upregulated
18098	XLOC_018098	XLOC_018098	Cst12	chr2:148615096-148619173	AAko-TTround-FFdkosrna	AAwt-TTround-FFdkosrna	OK	24.7525	3.63258	2.7689	-4.87097	5e-05	0.00702803	upregulated
18101	XLOC_018101	XLOC_018101	Cst9	chr2:148660882-148664473	AAko-TTround-FFdkosrna	AAwt-TTround-FFdkosrna	OK	37.7322	8.81095	2.09859	-4.09557	5e-05	0.00702803	upregulated
18123	XLOC_018123	XLOC_018123	Slc52a3	chr2:151822246-151834994	AAko-TTround-FFdkosrna	AAwt-TTround-FFdkosrna	OK	3.20723	0.369786	3.12047	-4.79301	5e-05	0.00702803	upregulated
18134	XLOC_018134	XLOC_018134	Defb36	chr2:152430062-152438465	AAko-TTround-FFdkosrna	AAwt-TTround-FFdkosrna	OK	14.1721	2.55922	2.46984	-3.80295	5e-05	0.00702803	upregulated
18145	XLOC_018145	XLOC_018145	Hck	chr2:152934203-152977177	AAko-TTround-FFdkosrna	AAwt-TTround-FFdkosrna	OK	0.404944	0.162683	1.32455	-1.51789	0.04285	0.555453	upregulated
18151	XLOC_018151	XLOC_018151	Mapre1	chr2:153567022-153599073	AAko-TTround-FFdkosrna	AAwt-TTround-FFdkosrna	OK	6.52653	3.87904	0.750988	-1.67534	0.0188	0.400614	upregulated
18153	XLOC_018153	XLOC_018153	non-annotated transcript	chr2:153628074-153670512	AAko-TTround-FFdkosrna	AAwt-TTround-FFdkosrna	OK	20.7433	32.9796	-0.668885	1.56763	0.02645	0.461523	downregulated
18158	XLOC_018158	XLOC_018158	Bpifa6	chr2:153800680-153826231	AAko-TTround-FFdkosrna	AAwt-TTround-FFdkosrna	OK	11.2227	4.65557	1.2697	-1.50508	0.03245	0.50201	upregulated
18164	XLOC_018164	XLOC_018164	Bpifb5	chr2:154049477-154066638	AAko-TTround-FFdkosrna	AAwt-TTround-FFdkosrna	OK	1.31325	0.351177	1.90699	-2.39207	0.00345	0.154617	upregulated
18178	XLOC_018178	XLOC_018178	Map1lc3a	chr2:155102099-155103809	AAko-TTround-FFdkosrna	AAwt-TTround-FFdkosrna	OK	115.888	187.33	-0.692843	1.76556	0.0145	0.355808	downregulated
18196	XLOC_018196	XLOC_018196	Myl9	chr2:156601199-156607393	AAko-TTround-FFdkosrna	AAwt-TTround-FFdkosrna	OK	16.6345	10.1239	0.716556	-1.47267	0.0397	0.540818	upregulated
18202	XLOC_018202	XLOC_018202	Src	chr2:157250028-157297574	AAko-TTround-FFdkosrna	AAwt-TTround-FFdkosrna	OK	1.39595	0.846916	0.722661	-1.39875	0.0487	0.577692	upregulated
18210	XLOC_018210	XLOC_018210	Lbp	chr2:158132228-158158588	AAko-TTround-FFdkosrna	AAwt-TTround-FFdkosrna	OK	1.09101	0.180902	2.60038	-3.40914	2e-04	0.0206156	upregulated
18244	XLOC_018244	XLOC_018244	Wisp2	chr2:163646569-163658883	AAko-TTround-FFdkosrna	AAwt-TTround-FFdkosrna	OK	0.453224	0.113929	2.00481	-1.94146	0.01995	0.410672	upregulated
18259	XLOC_018259	XLOC_018259	Wfdc10	chr2:164481545-164482868	AAko-TTround-FFdkosrna	AAwt-TTround-FFdkosrna	OK	9.23371	1.42409	2.69788	-3.48429	3e-04	0.0271081	upregulated
18268	XLOC_018268	XLOC_018268	Ctsa	chr2:164656229-164683208	AAko-TTround-FFdkosrna	AAwt-TTround-FFdkosrna	OK	1.74381	0.886473	0.977723	-1.53618	0.0306	0.491986	upregulated
18290	XLOC_018290	XLOC_018290	Cebpb	chr2:167514414-167515918	AAko-TTround-FFdkosrna	AAwt-TTround-FFdkosrna	OK	0.666584	0.257597	1.37728	-1.64966	0.029	0.48013	upregulated
18301	XLOC_018301	XLOC_018301	Tshz2	chr2:169459145-169714004	AAko-TTround-FFdkosrna	AAwt-TTround-FFdkosrna	OK	0.560795	0.259824	1.1155	-1.83738	0.01145	0.314886	upregulated
18311	XLOC_018311	XLOC_018311	Fam210b	chr2:172171076-172181249	AAko-TTround-FFdkosrna	AAwt-TTround-FFdkosrna	OK	0.932976	0.537358	0.798644	-1.42636	0.04185	0.549417	upregulated
18353	XLOC_018353	XLOC_018353	Gm14295	chr2:175594788-176850107	AAko-TTround-FFdkosrna	AAwt-TTround-FFdkosrna	OK	2.61202	1.32021	0.985492	-1.59005	0.0263	0.460349	upregulated
18359	XLOC_018359	XLOC_018359	Phactr3	chr2:177853679-178073197	AAko-TTround-FFdkosrna	AAwt-TTround-FFdkosrna	OK	1.9898	4.1046	-1.04427	2.16613	0.00215	0.11507	downregulated
18364	XLOC_018364	XLOC_018364	4930591A17Rik	chr2:179149640-179151635	AAko-TTround-FFdkosrna	AAwt-TTround-FFdkosrna	OK	8.73281	14.7312	-0.754259	1.47611	0.03595	0.524659	downregulated
18390	XLOC_018390	XLOC_018390	Ppdpf	chr2:180922047-180923209	AAko-TTround-FFdkosrna	AAwt-TTround-FFdkosrna	OK	2.45599	1.29932	0.919659	-1.47757	0.04435	0.560014	upregulated
18397	XLOC_018397	XLOC_018397	Tpd52l2	chr2:181231933-181251462	AAko-TTround-FFdkosrna	AAwt-TTround-FFdkosrna	OK	6.83708	4.07502	0.746927	-1.53215	0.0345	0.51503	upregulated
18402	XLOC_018402	XLOC_018402	Tcea2	chr2:181414988-181433275	AAko-TTround-FFdkosrna	AAwt-TTround-FFdkosrna	OK	240.388	383.918	-0.67543	1.41058	0.0451	0.562608	downregulated
18410	XLOC_018410	XLOC_018410	non-annotated transcript	chr2:3321519-3325130	AAko-TTround-FFdkosrna	AAwt-TTround-FFdkosrna	OK	1.97107	4.23238	-1.10215	1.54643	0.03485	0.517562	downregulated
18427	XLOC_018427	XLOC_018427	Celf2	chr2:6460743-7317825	AAko-TTround-FFdkosrna	AAwt-TTround-FFdkosrna	OK	1.6786	0.840578	0.999522	-1.92617	0.0059	0.216341	upregulated
18435	XLOC_018435	XLOC_018435	Itih2	chr2:10016217-10052310	AAko-TTround-FFdkosrna	AAwt-TTround-FFdkosrna	OK	1.06718	0.327582	1.70829	-2.70574	7e-04	0.051813	upregulated
18446	XLOC_018446	XLOC_018446	Rsu1	chr2:12998635-13192905	AAko-TTround-FFdkosrna	AAwt-TTround-FFdkosrna	OK	1.67635	0.830893	1.01433	-1.56609	0.03125	0.495566	upregulated
18482	XLOC_018482	XLOC_018482	Tubb4b	chr2:25074264-25080816	AAko-TTround-FFdkosrna	AAwt-TTround-FFdkosrna	OK	703.101	1035.28	-0.558217	1.47361	0.0365	0.525793	downregulated
18493	XLOC_018493	XLOC_018493	Ptgds	chr2:25322166-25325416	AAko-TTround-FFdkosrna	AAwt-TTround-FFdkosrna	OK	56.0435	6.401	3.1304	-5.94849	5e-05	0.00702803	upregulated
18509	XLOC_018509	XLOC_018509	Nacc2	chr2:25911055-25978331	AAko-TTround-FFdkosrna	AAwt-TTround-FFdkosrna	OK	0.63243	0.272539	1.21975	-2.17868	0.0029	0.142346	upregulated
18537	XLOC_018537	XLOC_018537	Sardh	chr2:27043912-27102823	AAko-TTround-FFdkosrna	AAwt-TTround-FFdkosrna	OK	0.978253	0.294058	1.73902	-2.94005	1e-04	0.0123693	upregulated
18538	XLOC_018538	XLOC_018538	Vav2	chr2:27117621-27282438	AAko-TTround-FFdkosrna	AAwt-TTround-FFdkosrna	OK	4.77861	13.705	-1.51993	3.24715	5e-05	0.00702803	downregulated
18555	XLOC_018555	XLOC_018555	D2Wsu81e	chr2:30027043-30033979	AAko-TTround-FFdkosrna	AAwt-TTround-FFdkosrna	OK	76.5987	114.574	-0.580875	1.44432	0.0372	0.530658	downregulated
18565	XLOC_018565	XLOC_018565	Ptges	chr2:30744990-30760205	AAko-TTround-FFdkosrna	AAwt-TTround-FFdkosrna	OK	0.418516	0.166645	1.33719	-1.49873	0.0393	0.539595	upregulated
18578	XLOC_018578	XLOC_018578	1110008P14Rik	chr2:32234620-32237435	AAko-TTround-FFdkosrna	AAwt-TTround-FFdkosrna	OK	10.4656	6.12862	0.772256	-1.46944	0.04265	0.55441	upregulated
18579	XLOC_018579	XLOC_018579	Lcn2	chr2:32240156-32243259	AAko-TTround-FFdkosrna	AAwt-TTround-FFdkosrna	OK	141.016	14.1069	3.32149	-6.27629	5e-05	0.00702803	upregulated
18588	XLOC_018588	XLOC_018588	Slc2a8	chr2:32828508-32837576	AAko-TTround-FFdkosrna	AAwt-TTround-FFdkosrna	OK	11.354	19.8765	-0.807791	1.79821	0.01315	0.33301	downregulated
18590	XLOC_018590	XLOC_018590	non-annotated transcript	chr2:32956441-32986094	AAko-TTround-FFdkosrna	AAwt-TTround-FFdkosrna	OK	12.3325	24.6615	-0.999737	1.67645	0.0234	0.440924	downregulated
18599	XLOC_018599	XLOC_018599	Fbxw2	chr2:34659883-34681755	AAko-TTround-FFdkosrna	AAwt-TTround-FFdkosrna	OK	7.43319	4.57407	0.700818	-1.44615	0.0445	0.560014	upregulated
18609	XLOC_018609	XLOC_018609	Ggta1	chr2:35255698-35316945	AAko-TTround-FFdkosrna	AAwt-TTround-FFdkosrna	OK	0.465582	0.101457	2.21246	-2.60907	0.0024	0.125553	upregulated
18635	XLOC_018635	XLOC_018635	Nr5a1	chr2:38548088-38570062	AAko-TTround-FFdkosrna	AAwt-TTround-FFdkosrna	OK	3.49128	0.47002	2.89603	-4.72625	5e-05	0.00702803	upregulated
18649	XLOC_018649	XLOC_018649	non-annotated transcript	chr2:47918839-47934117	AAko-TTround-FFdkosrna	AAwt-TTround-FFdkosrna	OK	6.46343	3.30026	0.970157	-1.52463	0.03225	0.500585	upregulated
18653	XLOC_018653	XLOC_018653	Rnd3	chr2:50985958-51004631	AAko-TTround-FFdkosrna	AAwt-TTround-FFdkosrna	OK	0.542217	0.112517	2.28161	-2.7283	0.0021	0.113047	upregulated
18660	XLOC_018660	XLOC_018660	Arl5a	chr2:52253470-52280394	AAko-TTround-FFdkosrna	AAwt-TTround-FFdkosrna	OK	1.16151	0.532005	1.1292	-2.13622	0.00285	0.140635	upregulated
18677	XLOC_018677	XLOC_018677	Cd302	chr2:60090049-60122475	AAko-TTround-FFdkosrna	AAwt-TTround-FFdkosrna	OK	2.14444	0.531858	2.0142	-2.80887	0.00085	0.0589934	upregulated
18691	XLOC_018691	XLOC_018691	Grb14	chr2:64750539-64860823	AAko-TTround-FFdkosrna	AAwt-TTround-FFdkosrna	OK	1.80946	0.287666	2.65812	-3.19521	0.00145	0.0856793	upregulated
18701	XLOC_018701	XLOC_018701	Scn7a	chr2:66511482-66622967	AAko-TTround-FFdkosrna	AAwt-TTround-FFdkosrna	OK	0.820777	1.44767	-0.817674	1.66366	0.0198	0.409401	downregulated
18760	XLOC_018760	XLOC_018760	Frzb	chr2:80252126-80287553	AAko-TTround-FFdkosrna	AAwt-TTround-FFdkosrna	OK	0.631128	0.193099	1.71608	-2.37481	0.0032	0.148928	upregulated
18767	XLOC_018767	XLOC_018767	Tfpi	chr2:84273016-84316932	AAko-TTround-FFdkosrna	AAwt-TTround-FFdkosrna	OK	0.856166	0.267792	1.68218	-1.8694	0.01015	0.29509	upregulated
18775	XLOC_018775	XLOC_018775	Serping1	chr2:84605516-84615586	AAko-TTround-FFdkosrna	AAwt-TTround-FFdkosrna	OK	6.96374	1.98433	1.81194	-3.41039	5e-05	0.00702803	upregulated
18948	XLOC_018948	XLOC_018948	Slc35c1	chr2:92292921-92300675	AAko-TTround-FFdkosrna	AAwt-TTround-FFdkosrna	OK	0.38323	0.175921	1.13151	-1.40384	0.0476	0.573984	upregulated
18953	XLOC_018953	XLOC_018953	Ext2	chr2:93535787-93662725	AAko-TTround-FFdkosrna	AAwt-TTround-FFdkosrna	OK	5.76154	3.51013	0.715341	-1.50519	0.03525	0.519345	upregulated
18958	XLOC_018958	XLOC_018958	Hsd17b12	chr2:93872853-93998066	AAko-TTround-FFdkosrna	AAwt-TTround-FFdkosrna	OK	5.3234	3.06122	0.798713	-1.59589	0.02465	0.451338	upregulated
18964	XLOC_018964	XLOC_018964	non-annotated transcript	chr2:94569013-94570841	AAko-TTround-FFdkosrna	AAwt-TTround-FFdkosrna	OK	17.2579	33.5302	-0.958161	1.8263	0.00835	0.26468	downregulated
18977	XLOC_018977	XLOC_018977	Cat	chr2:103294060-103325310	AAko-TTround-FFdkosrna	AAwt-TTround-FFdkosrna	OK	2.81086	1.59931	0.814464	-1.57587	0.0249	0.454123	upregulated
18993	XLOC_018993	XLOC_018993	Rcn1	chr2:105226104-105239476	AAko-TTround-FFdkosrna	AAwt-TTround-FFdkosrna	OK	0.839857	0.18659	2.17802	-3.02346	7e-04	0.051813	upregulated
19071	XLOC_019071	XLOC_019071	Ltk	chr2:119577061-119586167	AAko-TTround-FFdkosrna	AAwt-TTround-FFdkosrna	OK	0.0804862	0.697852	-3.11404	3.08676	7e-04	0.051813	downregulated
19108	XLOC_019108	XLOC_019108	Gatm	chr2:122420208-122437013	AAko-TTround-FFdkosrna	AAwt-TTround-FFdkosrna	OK	9.17216	2.19483	2.06381	-4.14394	5e-05	0.00702803	upregulated
19114	XLOC_019114	XLOC_019114	non-annotated transcript	chr2:124546534-124604747	AAko-TTround-FFdkosrna	AAwt-TTround-FFdkosrna	OK	1.62623	5.15315	-1.66364	1.70668	0.0253	0.456039	downregulated
19119	XLOC_019119	XLOC_019119	Secisbp2l	chr2:125562721-125608606	AAko-TTround-FFdkosrna	AAwt-TTround-FFdkosrna	OK	2.4657	1.41571	0.801491	-1.62588	0.0185	0.397279	upregulated
19122	XLOC_019122	XLOC_019122	Atp8b4	chr2:126146708-126317289	AAko-TTround-FFdkosrna	AAwt-TTround-FFdkosrna	OK	0.510291	0.220311	1.21834	-1.91185	0.0111	0.309233	upregulated
19136	XLOC_019136	XLOC_019136	Mal	chr2:127458961-127482431	AAko-TTround-FFdkosrna	AAwt-TTround-FFdkosrna	OK	1.34361	0.720557	0.900934	-1.57088	0.0263	0.460349	upregulated
19138	XLOC_019138	XLOC_019138	Nphp1	chr2:127566467-127614590	AAko-TTround-FFdkosrna	AAwt-TTround-FFdkosrna	OK	433.8	617.445	-0.509278	1.40188	0.0459	0.565606	downregulated
19139	XLOC_019139	XLOC_019139	1500011K16Rik	chr2:127617113-127618224	AAko-TTround-FFdkosrna	AAwt-TTround-FFdkosrna	OK	2.88792	1.17859	1.29419	-1.75537	0.0157	0.36842	upregulated
19172	XLOC_019172	XLOC_019172	1700037H04Rik	chr2:130953147-130985756	AAko-TTround-FFdkosrna	AAwt-TTround-FFdkosrna	OK	121.316	193.113	-0.670668	1.63762	0.02235	0.430764	downregulated
19180	XLOC_019180	XLOC_019180	Rassf2	chr2:131818585-131855724	AAko-TTround-FFdkosrna	AAwt-TTround-FFdkosrna	OK	0.683933	0.217171	1.66168	-2.70471	2e-04	0.0206156	upregulated
19189	XLOC_019189	XLOC_019189	Lrrn4	chr2:132694251-132706598	AAko-TTround-FFdkosrna	AAwt-TTround-FFdkosrna	OK	0.427469	0.0503359	3.11511	-2.72135	0.00945	0.283408	upregulated
19206	XLOC_019206	XLOC_019206	Bfsp1	chr2:143652263-143688909	AAko-TTround-FFdkosrna	AAwt-TTround-FFdkosrna	OK	0.275104	1.65086	-2.58429	3.44296	5e-05	0.00702803	downregulated
19218	XLOC_019218	XLOC_019218	Nkx2-4	chr2:146908987-146911081	AAko-TTround-FFdkosrna	AAwt-TTround-FFdkosrna	OK	2.98699	5.22186	-0.805595	1.57123	0.0262	0.460046	downregulated
19222	XLOC_019222	XLOC_019222	non-annotated transcript	chr2:147253599-147255456	AAko-TTround-FFdkosrna	AAwt-TTround-FFdkosrna	OK	12.1567	3.30178	1.88087	-2.3511	0.002	0.108503	upregulated
19224	XLOC_019224	XLOC_019224	Thbd	chr2:148230206-148233924	AAko-TTround-FFdkosrna	AAwt-TTround-FFdkosrna	OK	0.441977	0.189008	1.23318	-1.73949	0.017	0.385283	upregulated
19231	XLOC_019231	XLOC_019231	non-annotated transcript	chr2:148822454-148825041	AAko-TTround-FFdkosrna	AAwt-TTround-FFdkosrna	OK	8.56017	3.5355	1.27613	-1.89352	0.01265	0.3275	upregulated
19238	XLOC_019238	XLOC_019238	Acss1	chr2:150443846-150494668	AAko-TTround-FFdkosrna	AAwt-TTround-FFdkosrna	OK	0.72752	0.296007	1.30224	-2.05201	0.0054	0.207579	upregulated
19267	XLOC_019267	XLOC_019267	Defb19	chr2:152401821-152406048	AAko-TTround-FFdkosrna	AAwt-TTround-FFdkosrna	OK	101.972	19.4181	2.39277	-4.75189	5e-05	0.00702803	upregulated
19268	XLOC_019268	XLOC_019268	Defb45	chr2:152418926-152422221	AAko-TTround-FFdkosrna	AAwt-TTround-FFdkosrna	OK	2.84629	0.684335	2.05842	-1.80961	0.03095	0.493621	upregulated
19315	XLOC_019315	XLOC_019315	Ndrg3	chr2:156753052-156817847	AAko-TTround-FFdkosrna	AAwt-TTround-FFdkosrna	OK	52.7626	78.2793	-0.569097	1.40959	0.04815	0.576389	downregulated
19325	XLOC_019325	XLOC_019325	Tgm2	chr2:157942140-157972128	AAko-TTround-FFdkosrna	AAwt-TTround-FFdkosrna	OK	1.80716	0.812692	1.15472	-2.0863	0.0025	0.128135	upregulated
19355	XLOC_019355	XLOC_019355	Sdc4	chr2:164249746-164268688	AAko-TTround-FFdkosrna	AAwt-TTround-FFdkosrna	OK	3.32595	1.59528	1.06086	-2.10479	0.00375	0.164098	upregulated
19359	XLOC_019359	XLOC_019359	Spint3	chr2:164395194-164398956	AAko-TTround-FFdkosrna	AAwt-TTround-FFdkosrna	OK	0.468246	0.001	8.87112	NA	0.00285	0.140635	upregulated
19360	XLOC_019360	XLOC_019360	Wfdc6a	chr2:164405018-164410947	AAko-TTround-FFdkosrna	AAwt-TTround-FFdkosrna	OK	1.31305	0.405693	1.69802	-1.59136	0.0411	0.545472	upregulated
19361	XLOC_019361	XLOC_019361	Eppin	chr2:164413308-164419071	AAko-TTround-FFdkosrna	AAwt-TTround-FFdkosrna	OK	13.1606	6.29367	1.06448	-2.03905	0.00485	0.192829	upregulated
19381	XLOC_019381	XLOC_019381	Slc13a3	chr2:165230794-165298697	AAko-TTround-FFdkosrna	AAwt-TTround-FFdkosrna	OK	0.694396	0.266942	1.38465	-2.08821	0.00465	0.189202	upregulated
19402	XLOC_019402	XLOC_019402	Kcng1	chr2:168085611-168094831	AAko-TTround-FFdkosrna	AAwt-TTround-FFdkosrna	OK	1.17616	2.12535	-0.852937	1.68784	0.019	0.401815	downregulated
19415	XLOC_019415	XLOC_019415	Bcas1	chr2:170172490-170253345	AAko-TTround-FFdkosrna	AAwt-TTround-FFdkosrna	OK	7.3512	14.5425	-0.984124	1.99881	0.0057	0.212365	downregulated
19478	XLOC_019478	XLOC_019478	non-annotated transcript	chr2:180522915-180528767	AAko-TTround-FFdkosrna	AAwt-TTround-FFdkosrna	OK	1.52226	3.41797	-1.1665	1.47459	0.04475	0.561261	downregulated
19495	XLOC_019495	XLOC_019495	non-annotated transcript	chr2:3321244-3321426	AAko-TTround-FFdkosrna	AAwt-TTround-FFdkosrna	OK	23.416	67.0013	-1.51667	1.88874	0.0123	0.323861	downregulated
19511	XLOC_019511	XLOC_019511	non-annotated transcript	chr2:11830267-11830576	AAko-TTround-FFdkosrna	AAwt-TTround-FFdkosrna	OK	0.001	1.31025	-10.3545	NA	0.00185	0.102157	downregulated
19543	XLOC_019543	XLOC_019543	non-annotated transcript	chr2:29621689-29624514	AAko-TTround-FFdkosrna	AAwt-TTround-FFdkosrna	OK	1.82209	0.89736	1.02344	-1.85477	0.01	0.292036	upregulated
19552	XLOC_019552	XLOC_019552	non-annotated transcript	chr2:31099462-31100601	AAko-TTround-FFdkosrna	AAwt-TTround-FFdkosrna	OK	0.223918	1.12124	-2.32277	2.25092	0.0083	0.263997	downregulated
19616	XLOC_019616	XLOC_019616	non-annotated transcript	chr2:68400621-68401878	AAko-TTround-FFdkosrna	AAwt-TTround-FFdkosrna	OK	2.51938	1.29536	0.96083	-1.53073	0.03605	0.524896	upregulated
19678	XLOC_019678	XLOC_019678	non-annotated transcript	chr2:90475304-90477025	AAko-TTround-FFdkosrna	AAwt-TTround-FFdkosrna	OK	1.42369	2.65707	-0.899658	1.59791	0.0262	0.460046	downregulated
19689	XLOC_019689	XLOC_019689	non-annotated transcript	chr2:92365051-92365708	AAko-TTround-FFdkosrna	AAwt-TTround-FFdkosrna	OK	2.56445	0.620332	2.04986	-2.04545	0.01905	0.401956	upregulated
19690	XLOC_019690	XLOC_019690	non-annotated transcript	chr2:92365975-92368677	AAko-TTround-FFdkosrna	AAwt-TTround-FFdkosrna	OK	1.33484	0.550952	1.27929	-2.01483	0.00815	0.261618	upregulated
19694	XLOC_019694	XLOC_019694	non-annotated transcript	chr2:92397968-92398949	AAko-TTround-FFdkosrna	AAwt-TTround-FFdkosrna	OK	4.32395	2.28099	0.923322	-1.44346	0.04405	0.559914	upregulated
19696	XLOC_019696	XLOC_019696	non-annotated transcript	chr2:92403743-92410352	AAko-TTround-FFdkosrna	AAwt-TTround-FFdkosrna	OK	8.15476	4.16617	0.969267	-1.86328	0.0089	0.275524	upregulated
19698	XLOC_019698	XLOC_019698	non-annotated transcript	chr2:92412829-92422709	AAko-TTround-FFdkosrna	AAwt-TTround-FFdkosrna	OK	8.11001	4.06248	0.997698	-1.97363	0.0084	0.265057	upregulated
19699	XLOC_019699	XLOC_019699	non-annotated transcript	chr2:92422809-92430479	AAko-TTround-FFdkosrna	AAwt-TTround-FFdkosrna	OK	7.71499	4.08147	0.918929	-1.79682	0.01735	0.38847	upregulated
19700	XLOC_019700	XLOC_019700	non-annotated transcript	chr2:92430561-92438054	AAko-TTround-FFdkosrna	AAwt-TTround-FFdkosrna	OK	5.97315	3.1981	0.901728	-1.7415	0.0161	0.373399	upregulated
19702	XLOC_019702	XLOC_019702	non-annotated transcript	chr2:93422701-93424222	AAko-TTround-FFdkosrna	AAwt-TTround-FFdkosrna	OK	1.02722	2.57729	-1.32655	2.15063	0.0045	0.185815	downregulated
19705	XLOC_019705	XLOC_019705	non-annotated transcript	chr2:93802115-93802693	AAko-TTround-FFdkosrna	AAwt-TTround-FFdkosrna	OK	1.8069	0.566093	1.67696	-1.58069	0.0398	0.541121	upregulated
19706	XLOC_019706	XLOC_019706	non-annotated transcript	chr2:93803219-93804016	AAko-TTround-FFdkosrna	AAwt-TTround-FFdkosrna	OK	1.24433	0.325408	1.93949	-1.87902	0.04915	0.578391	upregulated
19728	XLOC_019728	XLOC_019728	non-annotated transcript	chr2:103642119-103642368	AAko-TTround-FFdkosrna	AAwt-TTround-FFdkosrna	OK	5.42736	0.616109	3.14134	-1.42117	0.01795	0.392124	upregulated
19758	XLOC_019758	XLOC_019758	non-annotated transcript	chr2:118822836-118822973	AAko-TTround-FFdkosrna	AAwt-TTround-FFdkosrna	OK	18.8347	79.4667	-2.07694	1.6571	0.0451	0.562608	downregulated
19772	XLOC_019772	XLOC_019772	non-annotated transcript	chr2:119897894-119898036	AAko-TTround-FFdkosrna	AAwt-TTround-FFdkosrna	OK	0.001	30.1965	-14.882	NA	2e-04	0.0206156	downregulated
19773	XLOC_019773	XLOC_019773	non-annotated transcript	chr2:120484148-120484424	AAko-TTround-FFdkosrna	AAwt-TTround-FFdkosrna	OK	0.001	3.91762	-11.9354	NA	5e-05	0.00702803	downregulated
19782	XLOC_019782	XLOC_019782	non-annotated transcript	chr2:122747916-122748230	AAko-TTround-FFdkosrna	AAwt-TTround-FFdkosrna	OK	25.6706	13.6692	0.909294	-1.51767	0.03275	0.505247	upregulated
19800	XLOC_019800	XLOC_019800	non-annotated transcript	chr2:128065600-128066160	AAko-TTround-FFdkosrna	AAwt-TTround-FFdkosrna	OK	1.71636	0.4985	1.78658	-1.61937	0.0405	0.542684	upregulated
19801	XLOC_019801	XLOC_019801	Gm14005	chr2:128124398-128255087	AAko-TTround-FFdkosrna	AAwt-TTround-FFdkosrna	OK	1.53011	4.77355	-1.64112	1.79849	0.0201	0.412235	downregulated
19832	XLOC_019832	XLOC_019832	non-annotated transcript	chr2:132966832-132967482	AAko-TTround-FFdkosrna	AAwt-TTround-FFdkosrna	OK	3.01138	0.801879	1.91077	-2.23855	0.00665	0.231635	upregulated
19850	XLOC_019850	XLOC_019850	non-annotated transcript	chr2:144033871-144034930	AAko-TTround-FFdkosrna	AAwt-TTround-FFdkosrna	OK	2.9337	5.29177	-0.850756	1.44847	0.0445	0.560014	downregulated
19854	XLOC_019854	XLOC_019854	non-annotated transcript	chr2:144381395-144381920	AAko-TTround-FFdkosrna	AAwt-TTround-FFdkosrna	OK	3.66835	7.2163	-0.975928	1.51864	0.03245	0.50201	downregulated
19918	XLOC_019918	XLOC_019918	non-annotated transcript	chr2:160738239-160738547	AAko-TTround-FFdkosrna	AAwt-TTround-FFdkosrna	OK	1.51888	5.93596	-1.96623	1.72814	0.03205	0.498593	downregulated
19951	XLOC_019951	XLOC_019951	non-annotated transcript	chr2:166539763-166540480	AAko-TTround-FFdkosrna	AAwt-TTround-FFdkosrna	OK	0.958438	2.2349	-1.22081	1.51062	0.0363	0.524896	downregulated
20040	XLOC_020040	XLOC_020040	Pkia	chr3:7366603-7445365	AAko-TTround-FFdkosrna	AAwt-TTround-FFdkosrna	OK	0.777841	0.310466	1.32969	-2.07662	0.0061	0.220479	upregulated
20049	XLOC_020049	XLOC_020049	Fabp5	chr3:10012584-10016610	AAko-TTround-FFdkosrna	AAwt-TTround-FFdkosrna	OK	2.71236	0.532389	2.35171	-2.89395	0.0011	0.0705394	upregulated
20050	XLOC_020050	XLOC_020050	Gm9833	chr3:10088276-10092562	AAko-TTround-FFdkosrna	AAwt-TTround-FFdkosrna	OK	2.52679	4.99069	-0.981644	1.88504	0.00935	0.281623	downregulated
20054	XLOC_020054	XLOC_020054	Ralyl	chr3:13471654-14182287	AAko-TTround-FFdkosrna	AAwt-TTround-FFdkosrna	OK	0.110903	0.591434	-2.41248	1.91626	0.0132	0.333669	downregulated
20073	XLOC_020073	XLOC_020073	Cp	chr3:19857053-19935310	AAko-TTround-FFdkosrna	AAwt-TTround-FFdkosrna	OK	1.5672	0.323919	2.27895	-2.63503	0.0014	0.0836124	upregulated
20082	XLOC_020082	XLOC_020082	Nceh1	chr3:27081925-27143833	AAko-TTround-FFdkosrna	AAwt-TTround-FFdkosrna	OK	0.681106	0.294514	1.21445	-1.97736	0.0084	0.265057	upregulated
20086	XLOC_020086	XLOC_020086	Tnik	chr3:28162135-28575286	AAko-TTround-FFdkosrna	AAwt-TTround-FFdkosrna	OK	1.97124	0.546001	1.85477	-1.97132	0.0136	0.340379	upregulated
20096	XLOC_020096	XLOC_020096	Gpr160	chr3:30754871-30796187	AAko-TTround-FFdkosrna	AAwt-TTround-FFdkosrna	OK	67.5455	102.403	-0.600312	1.46405	0.03755	0.532376	downregulated
20099	XLOC_020099	XLOC_020099	Cldn11	chr3:31048841-31063248	AAko-TTround-FFdkosrna	AAwt-TTround-FFdkosrna	OK	6.11631	0.792855	2.94935	-5.0363	5e-05	0.00702803	upregulated
20114	XLOC_020114	XLOC_020114	Mir1897,Sox2ot	chr3:34459302-34576915	AAko-TTround-FFdkosrna	AAwt-TTround-FFdkosrna	OK	0.840536	20.362	-4.59835	5.17393	5e-05	0.00702803	downregulated
20154	XLOC_020154	XLOC_020154	non-annotated transcript	chr3:48350368-48383649	AAko-TTround-FFdkosrna	AAwt-TTround-FFdkosrna	OK	2.1629	7.09505	-1.71364	1.64728	0.02365	0.443234	downregulated
20170	XLOC_020170	XLOC_020170	Lhfp	chr3:52845468-53065601	AAko-TTround-FFdkosrna	AAwt-TTround-FFdkosrna	OK	1.56615	0.243966	2.6884	-3.71585	0.00015	0.0169701	upregulated
20196	XLOC_020196	XLOC_020196	non-annotated transcript	chr3:59148192-59155087	AAko-TTround-FFdkosrna	AAwt-TTround-FFdkosrna	OK	6.89037	12.7872	-0.891934	1.68938	0.02165	0.424026	downregulated
20198	XLOC_020198	XLOC_020198	non-annotated transcript	chr3:59645678-59650395	AAko-TTround-FFdkosrna	AAwt-TTround-FFdkosrna	OK	19.219	8.65415	1.15124	-1.51122	0.03745	0.5315	upregulated
20205	XLOC_020205	XLOC_020205	Mbnl1	chr3:60276751-60433670	AAko-TTround-FFdkosrna	AAwt-TTround-FFdkosrna	OK	2.49685	0.553167	2.17693	-4.18668	5e-05	0.00702803	upregulated
20210	XLOC_020210	XLOC_020210	Mme	chr3:63099793-63186153	AAko-TTround-FFdkosrna	AAwt-TTround-FFdkosrna	OK	1.38807	0.311792	2.15906	-3.47961	5e-05	0.00702803	upregulated
20220	XLOC_020220	XLOC_020220	Mfsd1	chr3:67378396-67408153	AAko-TTround-FFdkosrna	AAwt-TTround-FFdkosrna	OK	1.85501	1.10311	0.751159	-1.43777	0.03825	0.537102	upregulated
20239	XLOC_020239	XLOC_020239	Gm17359	chr3:79140612-79371601	AAko-TTround-FFdkosrna	AAwt-TTround-FFdkosrna	OK	83.0784	145.759	-0.81103	1.62293	0.021	0.419262	downregulated
20267	XLOC_020267	XLOC_020267	Sh3d19	chr3:85888355-85934443	AAko-TTround-FFdkosrna	AAwt-TTround-FFdkosrna	OK	0.659037	0.257467	1.36159	-2.33854	0.0018	0.100594	upregulated
20272	XLOC_020272	XLOC_020272	Cd5l	chr3:87124964-87174996	AAko-TTround-FFdkosrna	AAwt-TTround-FFdkosrna	OK	2.07116	4.77603	-1.20507	2.38223	0.00085	0.0589934	downregulated
20291	XLOC_020291	XLOC_020291	0610031J06Rik	chr3:88128944-88132553	AAko-TTround-FFdkosrna	AAwt-TTround-FFdkosrna	OK	1.23391	0.382915	1.69191	-2.28258	0.00275	0.13716	upregulated
20293	XLOC_020293	XLOC_020293	Paqr6	chr3:88168510-88172463	AAko-TTround-FFdkosrna	AAwt-TTround-FFdkosrna	OK	0.594945	0.139326	2.10468	-2.04526	0.017	0.385283	upregulated
20311	XLOC_020311	XLOC_020311	Dpm3	chr3:89070473-89070999	AAko-TTround-FFdkosrna	AAwt-TTround-FFdkosrna	OK	8.89681	4.68395	0.925871	-1.51694	0.03415	0.512913	upregulated
20328	XLOC_020328	XLOC_020328	Slc39a1	chr3:90052113-90057534	AAko-TTround-FFdkosrna	AAwt-TTround-FFdkosrna	OK	6.47164	3.60239	0.845578	-1.7576	0.01385	0.343853	upregulated
20340	XLOC_020340	XLOC_020340	S100a6	chr3:90416815-90418336	AAko-TTround-FFdkosrna	AAwt-TTround-FFdkosrna	OK	0.945002	0.340476	1.47701	-1.60532	0.0364	0.524896	upregulated
20371	XLOC_020371	XLOC_020371	S100a10	chr3:93359038-93368567	AAko-TTround-FFdkosrna	AAwt-TTround-FFdkosrna	OK	3.37048	0.932677	1.85505	-2.33658	0.00305	0.14585	upregulated
20378	XLOC_020378	XLOC_020378	Rorc	chr3:94176747-94202161	AAko-TTround-FFdkosrna	AAwt-TTround-FFdkosrna	OK	0.856016	0.296851	1.53277	-2.05798	0.00965	0.285712	upregulated
20385	XLOC_020385	XLOC_020385	Selenbp1	chr3:94737004-94748680	AAko-TTround-FFdkosrna	AAwt-TTround-FFdkosrna	OK	1.20273	0.356076	1.76011	-2.27618	0.0036	0.159795	upregulated
20391	XLOC_020391	XLOC_020391	Sema6c	chr3:94964341-94977972	AAko-TTround-FFdkosrna	AAwt-TTround-FFdkosrna	OK	0.596652	0.20344	1.5594	-2.32966	0.00115	0.0727401	upregulated
20398	XLOC_020398	XLOC_020398	Ctss	chr3:95330707-95360325	AAko-TTround-FFdkosrna	AAwt-TTround-FFdkosrna	OK	2.87721	0.41435	2.79923	-3.727	4e-04	0.0339402	upregulated
20399	XLOC_020399	XLOC_020399	Golph3l,Hormad1	chr3:95363598-95423224	AAko-TTround-FFdkosrna	AAwt-TTround-FFdkosrna	OK	134.923	82.4447	0.710655	-1.62988	0.0238	0.443736	upregulated
20416	XLOC_020416	XLOC_020416	Hfe2	chr3:96329107-96333139	AAko-TTround-FFdkosrna	AAwt-TTround-FFdkosrna	OK	1.95995	3.44714	-0.814164	1.59523	0.02675	0.46385	downregulated
20417	XLOC_020417	XLOC_020417	Txnip	chr3:96359690-96370724	AAko-TTround-FFdkosrna	AAwt-TTround-FFdkosrna	OK	21.5548	9.64335	1.16055	-2.45052	6e-04	0.0462565	upregulated
20419	XLOC_020419	XLOC_020419	Lix1l	chr3:96405055-96433742	AAko-TTround-FFdkosrna	AAwt-TTround-FFdkosrna	OK	1.7836	0.949555	0.910989	-1.59317	0.02575	0.459096	upregulated
20437	XLOC_020437	XLOC_020437	Hmgcs2	chr3:98084353-98114661	AAko-TTround-FFdkosrna	AAwt-TTround-FFdkosrna	OK	12.7002	1.32324	3.2638	-6.49509	5e-05	0.00702803	upregulated
20451	XLOC_020451	XLOC_020451	Casq2	chr3:101890377-101950435	AAko-TTround-FFdkosrna	AAwt-TTround-FFdkosrna	OK	0.528272	0.210196	1.33643	-1.65242	0.02575	0.459096	upregulated
20455	XLOC_020455	XLOC_020455	Sike1	chr3:102799662-102807837	AAko-TTround-FFdkosrna	AAwt-TTround-FFdkosrna	OK	2.87917	1.66896	0.787568	-1.54964	0.03115	0.495109	upregulated
20469	XLOC_020469	XLOC_020469	Slc16a1	chr3:104442590-104462385	AAko-TTround-FFdkosrna	AAwt-TTround-FFdkosrna	OK	5.31781	2.99637	0.828098	-1.7825	0.0104	0.29778	upregulated
20471	XLOC_020471	XLOC_020471	Rhoc	chr3:104591951-104597377	AAko-TTround-FFdkosrna	AAwt-TTround-FFdkosrna	OK	1.7692	0.756314	1.22795	-1.72847	0.02455	0.451289	upregulated
20475	XLOC_020475	XLOC_020475	Kcnd3	chr3:105251107-105476920	AAko-TTround-FFdkosrna	AAwt-TTround-FFdkosrna	OK	0.806264	0.406694	0.99086	-1.50276	0.0271	0.465856	upregulated
20484	XLOC_020484	XLOC_020484	Dram2	chr3:106350744-106377763	AAko-TTround-FFdkosrna	AAwt-TTround-FFdkosrna	OK	1.82568	1.02872	0.828987	-1.49642	0.03745	0.5315	upregulated
20517	XLOC_020517	XLOC_020517	Col11a1	chr3:113733457-113923244	AAko-TTround-FFdkosrna	AAwt-TTround-FFdkosrna	OK	0.36895	0.149037	1.31747	-2.04359	0.00625	0.224444	upregulated
20526	XLOC_020526	XLOC_020526	4930455H04Rik	chr3:116621179-116687324	AAko-TTround-FFdkosrna	AAwt-TTround-FFdkosrna	OK	0.512146	1.25969	-1.2973	1.52922	0.04555	0.563674	downregulated
20535	XLOC_020535	XLOC_020535	Cnn3	chr3:121129458-121161123	AAko-TTround-FFdkosrna	AAwt-TTround-FFdkosrna	OK	3.50413	1.6999	1.04446	-2.0152	0.0054	0.207579	upregulated
20543	XLOC_020543	XLOC_020543	Bcar3	chr3:122122697-122233100	AAko-TTround-FFdkosrna	AAwt-TTround-FFdkosrna	OK	2.17334	1.13073	0.943936	-1.71725	0.0131	0.332652	upregulated
20555	XLOC_020555	XLOC_020555	Camk2d	chr3:126299890-126547972	AAko-TTround-FFdkosrna	AAwt-TTround-FFdkosrna	OK	0.793178	0.339726	1.22753	-2.02755	0.0063	0.224789	upregulated
20564	XLOC_020564	XLOC_020564	Tifa	chr3:127492830-127501307	AAko-TTround-FFdkosrna	AAwt-TTround-FFdkosrna	OK	0.369363	0.110747	1.75086	-1.8071	0.0223	0.430695	upregulated
20565	XLOC_020565	XLOC_020565	non-annotated transcript	chr3:127561114-127567215	AAko-TTround-FFdkosrna	AAwt-TTround-FFdkosrna	OK	2.30349	1.15998	0.990966	-1.44737	0.04835	0.576389	upregulated
20578	XLOC_020578	XLOC_020578	non-annotated transcript	chr3:130579075-130579452	AAko-TTround-FFdkosrna	AAwt-TTround-FFdkosrna	OK	15.1835	43.092	-1.50488	1.57313	0.0379	0.53532	downregulated
20601	XLOC_020601	XLOC_020601	Ddit4l	chr3:137286635-137291296	AAko-TTround-FFdkosrna	AAwt-TTround-FFdkosrna	OK	2.62029	6.2358	-1.25062	2.52394	0.00045	0.0377227	downregulated
20609	XLOC_020609	XLOC_020609	Adh1	chr3:137940608-137953655	AAko-TTround-FFdkosrna	AAwt-TTround-FFdkosrna	OK	2.6068	0.473458	2.46402	-3.31577	2e-04	0.0206156	upregulated
20613	XLOC_020613	XLOC_020613	Adh5	chr3:138106127-138118463	AAko-TTround-FFdkosrna	AAwt-TTround-FFdkosrna	OK	7.6319	3.99379	0.934645	-1.87818	0.0103	0.297364	upregulated
20621	XLOC_020621	XLOC_020621	Gbp7	chr3:142193301-142213047	AAko-TTround-FFdkosrna	AAwt-TTround-FFdkosrna	OK	0.379888	0.173384	1.13995	-1.66577	0.02825	0.475061	upregulated
20625	XLOC_020625	XLOC_020625	Ccbl2	chr3:142364043-142407874	AAko-TTround-FFdkosrna	AAwt-TTround-FFdkosrna	OK	1.08755	0.603345	0.85242	-1.36955	0.04995	0.582631	upregulated
20642	XLOC_020642	XLOC_020642	Lpar3	chr3:145883924-145949178	AAko-TTround-FFdkosrna	AAwt-TTround-FFdkosrna	OK	1.31946	0.37847	1.80551	-2.80518	4e-04	0.0339402	upregulated
20685	XLOC_020685	XLOC_020685	Wls	chr3:159502658-159598139	AAko-TTround-FFdkosrna	AAwt-TTround-FFdkosrna	OK	0.738087	0.212112	1.80578	-2.45979	0.00195	0.106204	upregulated
20688	XLOC_020688	XLOC_020688	Pex2	chr3:5560187-5576471	AAko-TTround-FFdkosrna	AAwt-TTround-FFdkosrna	OK	3.21464	1.74468	0.882522	-1.64797	0.0209	0.418466	upregulated
20695	XLOC_020695	XLOC_020695	Gm6194	chr3:8460522-8463098	AAko-TTround-FFdkosrna	AAwt-TTround-FFdkosrna	OK	7.23583	13.1518	-0.86192	1.80832	0.00795	0.258176	downregulated
20724	XLOC_020724	XLOC_020724	non-annotated transcript	chr3:18241697-18361266	AAko-TTround-FFdkosrna	AAwt-TTround-FFdkosrna	OK	6.17316	10.6838	-0.791209	1.46821	0.04195	0.549417	downregulated
20731	XLOC_020731	XLOC_020731	Gyg	chr3:20021969-20054995	AAko-TTround-FFdkosrna	AAwt-TTround-FFdkosrna	OK	1.07749	0.409192	1.40035	-1.86002	0.01235	0.323952	upregulated
20740	XLOC_020740	XLOC_020740	Fndc3b	chr3:27315083-27609361	AAko-TTround-FFdkosrna	AAwt-TTround-FFdkosrna	OK	1.13609	0.59428	0.937292	-1.8333	0.01055	0.299915	upregulated
20751	XLOC_020751	XLOC_020751	Phc3	chr3:30798216-30868337	AAko-TTround-FFdkosrna	AAwt-TTround-FFdkosrna	OK	0.879069	0.496238	0.827854	-1.62549	0.02825	0.475061	upregulated
20774	XLOC_020774	XLOC_020774	Anxa5	chr3:36347845-36374809	AAko-TTround-FFdkosrna	AAwt-TTround-FFdkosrna	OK	2.80562	0.664514	2.08012	-3.44609	5e-05	0.00702803	upregulated
20803	XLOC_020803	XLOC_020803	non-annotated transcript	chr3:46066211-46068934	AAko-TTround-FFdkosrna	AAwt-TTround-FFdkosrna	OK	5.66037	22.8237	-2.0115	3.03248	3e-04	0.0271081	downregulated
20812	XLOC_020812	XLOC_020812	Mgarp	chr3:51192334-51200469	AAko-TTround-FFdkosrna	AAwt-TTround-FFdkosrna	OK	6.4728	0.738253	3.13416	-4.59543	5e-05	0.00702803	upregulated
20819	XLOC_020819	XLOC_020819	Cog6	chr3:52786044-52821145	AAko-TTround-FFdkosrna	AAwt-TTround-FFdkosrna	OK	90.8665	142.565	-0.649789	1.68255	0.0173	0.387662	downregulated
20827	XLOC_020827	XLOC_020827	Ccna1	chr3:54849301-54888359	AAko-TTround-FFdkosrna	AAwt-TTround-FFdkosrna	OK	112.636	187.035	-0.731633	1.79104	0.01245	0.324434	downregulated
20840	XLOC_020840	XLOC_020840	non-annotated transcript	chr3:58459153-58470373	AAko-TTround-FFdkosrna	AAwt-TTround-FFdkosrna	OK	2.59896	5.01943	-0.949302	1.66937	0.0189	0.400614	downregulated
20841	XLOC_020841	XLOC_020841	Siah2	chr3:58478540-58496319	AAko-TTround-FFdkosrna	AAwt-TTround-FFdkosrna	OK	24.3411	40.1503	-0.72198	1.75627	0.01455	0.355808	downregulated
20850	XLOC_020850	XLOC_020850	non-annotated transcript	chr3:60585618-60589413	AAko-TTround-FFdkosrna	AAwt-TTround-FFdkosrna	OK	5.52579	2.05642	1.42675	-1.58531	0.03335	0.5097	upregulated
20867	XLOC_020867	XLOC_020867	Ssr3	chr3:65183578-65196475	AAko-TTround-FFdkosrna	AAwt-TTround-FFdkosrna	OK	9.87815	4.83567	1.03082	-2.2176	0.0021	0.113047	upregulated
20876	XLOC_020876	XLOC_020876	Rarres1	chr3:67282807-67319445	AAko-TTround-FFdkosrna	AAwt-TTround-FFdkosrna	OK	1.12101	0.195559	2.52652	-2.82549	0.0022	0.116848	upregulated
20881	XLOC_020881	XLOC_020881	B3galnt1	chr3:69378107-69402783	AAko-TTround-FFdkosrna	AAwt-TTround-FFdkosrna	OK	9.10326	4.71867	0.948309	-1.78301	0.01285	0.329308	upregulated
20912	XLOC_020912	XLOC_020912	Fgb	chr3:82846168-82853712	AAko-TTround-FFdkosrna	AAwt-TTround-FFdkosrna	OK	0.574506	1.16366	-1.01704	1.42132	0.0482	0.576389	downregulated
20918	XLOC_020918	XLOC_020918	Mnd1	chr3:83891838-83963997	AAko-TTround-FFdkosrna	AAwt-TTround-FFdkosrna	OK	6.86614	3.09511	1.14997	-1.39338	0.0455	0.563556	upregulated
20920	XLOC_020920	XLOC_020920	4930565D16Rik	chr3:84153297-84183843	AAko-TTround-FFdkosrna	AAwt-TTround-FFdkosrna	OK	2.35404	1.05039	1.16559	-1.70014	0.0191	0.402097	upregulated
20937	XLOC_020937	XLOC_020937	Fcrls	chr3:87054886-87067446	AAko-TTround-FFdkosrna	AAwt-TTround-FFdkosrna	OK	0.857395	0.0771352	3.49332	-3.26964	0.00345	0.154617	upregulated
20944	XLOC_020944	XLOC_020944	Hapln2	chr3:87825636-87831433	AAko-TTround-FFdkosrna	AAwt-TTround-FFdkosrna	OK	2.87119	4.95944	-0.788237	1.58169	0.02515	0.4554	downregulated
20977	XLOC_020977	XLOC_020977	Zbtb7b	chr3:89181567-89202701	AAko-TTround-FFdkosrna	AAwt-TTround-FFdkosrna	OK	0.456619	0.201655	1.18627	-1.68473	0.02305	0.43729	upregulated
20982	XLOC_020982	XLOC_020982	Atp8b2	chr3:89743402-89767254	AAko-TTround-FFdkosrna	AAwt-TTround-FFdkosrna	OK	3.68343	2.25174	0.71065	-1.50963	0.03515	0.519158	upregulated
20987	XLOC_020987	XLOC_020987	Slc27a3	chr3:90189154-90193849	AAko-TTround-FFdkosrna	AAwt-TTround-FFdkosrna	OK	1.49694	0.72433	1.04929	-1.80256	0.01235	0.323952	upregulated
20989	XLOC_020989	XLOC_020989	Npr1	chr3:90254513-90269788	AAko-TTround-FFdkosrna	AAwt-TTround-FFdkosrna	OK	2.73829	1.23798	1.14645	-2.22995	0.0018	0.100594	upregulated
20992	XLOC_020992	XLOC_020992	S100a1	chr3:90314955-90318252	AAko-TTround-FFdkosrna	AAwt-TTround-FFdkosrna	OK	3.50706	0.65245	2.42854	-2.50575	0.00425	0.179215	upregulated
21033	XLOC_021033	XLOC_021033	Tuft1	chr3:94416670-94462728	AAko-TTround-FFdkosrna	AAwt-TTround-FFdkosrna	OK	10.8679	17.5241	-0.689185	1.54322	0.0317	0.497822	downregulated
21045	XLOC_021045	XLOC_021045	Gm128	chr3:95040823-95045132	AAko-TTround-FFdkosrna	AAwt-TTround-FFdkosrna	OK	228.724	340.682	-0.574814	1.49439	0.0351	0.519059	downregulated
21089	XLOC_021089	XLOC_021089	Hsd3b6	chr3:98609426-98618366	AAko-TTround-FFdkosrna	AAwt-TTround-FFdkosrna	OK	7.71958	1.702	2.18214	-3.69359	5e-05	0.00702803	upregulated
21090	XLOC_021090	XLOC_021090	Hsd3b1	chr3:98656119-98663717	AAko-TTround-FFdkosrna	AAwt-TTround-FFdkosrna	OK	32.6587	2.61329	3.64408	-6.71454	5e-05	0.00702803	upregulated
21091	XLOC_021091	XLOC_021091	Hao2	chr3:98678441-98697153	AAko-TTround-FFdkosrna	AAwt-TTround-FFdkosrna	OK	0.570408	0.185312	1.62984	-1.81358	0.02235	0.430764	upregulated
21100	XLOC_021100	XLOC_021100	Atp1a1	chr3:101380141-101408630	AAko-TTround-FFdkosrna	AAwt-TTround-FFdkosrna	OK	6.46508	1.61023	2.0063	-4.06352	5e-05	0.00702803	upregulated
21108	XLOC_021108	XLOC_021108	Sycp1	chr3:102622354-102740254	AAko-TTround-FFdkosrna	AAwt-TTround-FFdkosrna	OK	187.466	108.335	0.791143	-2.05113	0.0047	0.190125	upregulated
21147	XLOC_021147	XLOC_021147	Csf1	chr3:107543965-107563387	AAko-TTround-FFdkosrna	AAwt-TTround-FFdkosrna	OK	0.483866	0.172743	1.49436	-1.95889	0.00545	0.208064	upregulated
21149	XLOC_021149	XLOC_021149	Gstm7	chr3:107729251-107734663	AAko-TTround-FFdkosrna	AAwt-TTround-FFdkosrna	OK	7.04539	1.42997	2.3017	-3.9817	5e-05	0.00702803	upregulated
21150	XLOC_021150	XLOC_021150	Gstm6	chr3:107741765-107755998	AAko-TTround-FFdkosrna	AAwt-TTround-FFdkosrna	OK	9.05835	1.48648	2.60832	-4.09577	5e-05	0.00702803	upregulated
21152	XLOC_021152	XLOC_021152	Gstm2	chr3:107784619-107789354	AAko-TTround-FFdkosrna	AAwt-TTround-FFdkosrna	OK	59.5123	10.1141	2.55696	-5.14294	5e-05	0.00702803	upregulated
21153	XLOC_021153	XLOC_021153	Gstm1	chr3:107815167-107820891	AAko-TTround-FFdkosrna	AAwt-TTround-FFdkosrna	OK	58.2621	9.77874	2.57498	-5.31455	5e-05	0.00702803	upregulated
21169	XLOC_021169	XLOC_021169	Stxbp3a	chr3:108596097-108644553	AAko-TTround-FFdkosrna	AAwt-TTround-FFdkosrna	OK	3.60372	1.58133	1.18926	-2.30678	0.0015	0.0878874	upregulated
21172	XLOC_021172	XLOC_021172	Fam102b	chr3:108773914-108830525	AAko-TTround-FFdkosrna	AAwt-TTround-FFdkosrna	OK	0.81725	0.383933	1.09369	-1.95047	0.00725	0.24281	upregulated
21180	XLOC_021180	XLOC_021180	Amy1	chr3:113258869-113280668	AAko-TTround-FFdkosrna	AAwt-TTround-FFdkosrna	OK	3.19196	1.21292	1.39715	-2.41971	0.00115	0.0727401	upregulated
21185	XLOC_021185	XLOC_021185	Vcam1	chr3:115812937-115832606	AAko-TTround-FFdkosrna	AAwt-TTround-FFdkosrna	OK	15.7321	1.94234	3.01859	-5.50329	5e-05	0.00702803	upregulated
21186	XLOC_021186	XLOC_021186	Gpr88	chr3:115952571-115956402	AAko-TTround-FFdkosrna	AAwt-TTround-FFdkosrna	OK	0.233337	0.607649	-1.37845	2.04924	0.007	0.238454	downregulated
21197	XLOC_021197	XLOC_021197	Snx7	chr3:117484414-117571854	AAko-TTround-FFdkosrna	AAwt-TTround-FFdkosrna	OK	1.12938	0.227244	2.31958	-2.94621	4e-04	0.0339402	upregulated
21199	XLOC_021199	XLOC_021199	Rwdd3	chr3:120858319-120874613	AAko-TTround-FFdkosrna	AAwt-TTround-FFdkosrna	OK	0.790974	0.37353	1.08627	-1.43666	0.04035	0.542241	upregulated
21203	XLOC_021203	XLOC_021203	Abcd3	chr3:121461827-121518133	AAko-TTround-FFdkosrna	AAwt-TTround-FFdkosrna	OK	2.91289	1.3895	1.06892	-2.12653	0.0029	0.142346	upregulated
21219	XLOC_021219	XLOC_021219	Ugt8a	chr3:125568260-125641468	AAko-TTround-FFdkosrna	AAwt-TTround-FFdkosrna	OK	5.61287	3.45632	0.699919	-1.41754	0.04815	0.576389	upregulated
21232	XLOC_021232	XLOC_021232	Ccdc109b	chr3:129617877-129673124	AAko-TTround-FFdkosrna	AAwt-TTround-FFdkosrna	OK	0.497042	1.169	-1.2326	1.76944	0.0177	0.390031	downregulated
21236	XLOC_021236	XLOC_021236	Hadh	chr3:130936341-130974955	AAko-TTround-FFdkosrna	AAwt-TTround-FFdkosrna	OK	5.88098	1.17782	2.32116	-4.23241	5e-05	0.00702803	upregulated
21270	XLOC_021270	XLOC_021270	non-annotated transcript	chr3:142599666-142612000	AAko-TTround-FFdkosrna	AAwt-TTround-FFdkosrna	OK	5.80322	2.48206	1.2259	-1.78929	0.01725	0.387662	upregulated
21274	XLOC_021274	XLOC_021274	Lmo4	chr3:143851493-143868219	AAko-TTround-FFdkosrna	AAwt-TTround-FFdkosrna	OK	2.01447	0.680032	1.56885	-2.35022	0.0023	0.121004	upregulated
21294	XLOC_021294	XLOC_021294	Prkacb	chr3:146392542-146475910	AAko-TTround-FFdkosrna	AAwt-TTround-FFdkosrna	OK	2.87505	1.68418	0.772398	-1.56104	0.02955	0.484338	upregulated
21302	XLOC_021302	XLOC_021302	Nexn	chr3:151899947-151929284	AAko-TTround-FFdkosrna	AAwt-TTround-FFdkosrna	OK	1.58862	0.863896	0.880515	-1.40769	0.04695	0.570705	upregulated
21313	XLOC_021313	XLOC_021313	Rabggtb	chr3:153570036-153575930	AAko-TTround-FFdkosrna	AAwt-TTround-FFdkosrna	OK	5.89127	202.151	-5.1007	10.9911	5e-05	0.00702803	downregulated
21315	XLOC_021315	XLOC_021315	Acadm	chr3:153585316-153607607	AAko-TTround-FFdkosrna	AAwt-TTround-FFdkosrna	OK	4.47575	2.31695	0.950525	-1.8775	0.0078	0.255993	upregulated
21350	XLOC_021350	XLOC_021350	non-annotated transcript	chr3:10083928-10084834	AAko-TTround-FFdkosrna	AAwt-TTround-FFdkosrna	OK	0.736657	1.81315	-1.29864	1.64638	0.02755	0.468957	downregulated
21362	XLOC_021362	XLOC_021362	non-annotated transcript	chr3:17684008-17686614	AAko-TTround-FFdkosrna	AAwt-TTround-FFdkosrna	OK	1.01012	0.340869	1.57148	-2.31024	0.00315	0.148338	upregulated
21375	XLOC_021375	XLOC_021375	non-annotated transcript	chr3:24450508-24450974	AAko-TTround-FFdkosrna	AAwt-TTround-FFdkosrna	OK	2.35889	0.615902	1.93968	-1.70183	0.03395	0.512597	upregulated
21377	XLOC_021377	XLOC_021377	non-annotated transcript	chr3:27703239-27703533	AAko-TTround-FFdkosrna	AAwt-TTround-FFdkosrna	OK	14.6412	2.63829	2.47291	-2.6531	0.00345	0.154617	upregulated
21491	XLOC_021491	XLOC_021491	non-annotated transcript	chr3:51145471-51147875	AAko-TTround-FFdkosrna	AAwt-TTround-FFdkosrna	OK	5.3616	3.29954	0.700836	-1.42504	0.04135	0.546586	upregulated
21516	XLOC_021516	XLOC_021516	non-annotated transcript	chr3:61635032-61635153	AAko-TTround-FFdkosrna	AAwt-TTround-FFdkosrna	OK	0.001	66.188	-16.0143	NA	5e-05	0.00702803	downregulated
21558	XLOC_021558	XLOC_021558	non-annotated transcript	chr3:84852363-84852882	AAko-TTround-FFdkosrna	AAwt-TTround-FFdkosrna	OK	0.799255	2.28536	-1.51506	1.54013	0.04005	0.541872	downregulated
21562	XLOC_021562	XLOC_021562	non-annotated transcript	chr3:85112121-85112580	AAko-TTround-FFdkosrna	AAwt-TTround-FFdkosrna	OK	0.811367	2.92796	-1.85098	1.72001	0.0346	0.515499	downregulated
21567	XLOC_021567	XLOC_021567	non-annotated transcript	chr3:85691674-85693296	AAko-TTround-FFdkosrna	AAwt-TTround-FFdkosrna	OK	1.05623	1.98633	-0.910455	1.51406	0.0336	0.510995	downregulated
21587	XLOC_021587	XLOC_021587	non-annotated transcript	chr3:89572902-89573207	AAko-TTround-FFdkosrna	AAwt-TTround-FFdkosrna	OK	2.54017	0.343289	2.89164	-1.30888	0.0181	0.394327	upregulated
21600	XLOC_021600	XLOC_021600	non-annotated transcript	chr3:93082610-93082682	AAko-TTround-FFdkosrna	AAwt-TTround-FFdkosrna	OK	0.001	548.121	-19.0641	NA	9e-04	0.0607959	downregulated
21607	XLOC_021607	XLOC_021607	non-annotated transcript	chr3:95237879-95238248	AAko-TTround-FFdkosrna	AAwt-TTround-FFdkosrna	OK	1.29352	4.13612	-1.67663	1.59839	0.0453	0.56332	downregulated
21690	XLOC_021690	XLOC_021690	non-annotated transcript	chr3:130575782-130576832	AAko-TTround-FFdkosrna	AAwt-TTround-FFdkosrna	OK	1.26644	2.71461	-1.09943	1.69012	0.01975	0.408975	downregulated
21776	XLOC_021776	XLOC_021776	Lyn	chr4:3605267-3718759	AAko-TTround-FFdkosrna	AAwt-TTround-FFdkosrna	OK	0.465903	0.192421	1.28328	-1.66324	0.02355	0.441956	upregulated
21782	XLOC_021782	XLOC_021782	4930423M02Rik	chr4:5559474-5569863	AAko-TTround-FFdkosrna	AAwt-TTround-FFdkosrna	OK	18.0848	11.0893	0.705739	-1.46705	0.03735	0.531435	upregulated
21830	XLOC_021830	XLOC_021830	Fbxl4	chr4:22284711-22361193	AAko-TTround-FFdkosrna	AAwt-TTround-FFdkosrna	OK	1.55574	0.907995	0.778434	-1.38833	0.04895	0.577747	upregulated
21837	XLOC_021837	XLOC_021837	Epha7	chr4:28740294-28894649	AAko-TTround-FFdkosrna	AAwt-TTround-FFdkosrna	OK	1.94299	3.42568	-0.817691	1.65571	0.0223	0.430695	downregulated
21838	XLOC_021838	XLOC_021838	non-annotated transcript	chr4:29264237-29267345	AAko-TTround-FFdkosrna	AAwt-TTround-FFdkosrna	OK	3.31911	1.04776	1.66487	-2.04929	0.01215	0.323276	upregulated
21839	XLOC_021839	XLOC_021839	4930556G01Rik	chr4:30591745-30782894	AAko-TTround-FFdkosrna	AAwt-TTround-FFdkosrna	OK	1.10985	4.3724	-1.97773	1.3819	0.0104	0.29778	downregulated
21861	XLOC_021861	XLOC_021861	Aco1	chr4:40090297-40146042	AAko-TTround-FFdkosrna	AAwt-TTround-FFdkosrna	OK	1.3356	0.582402	1.19988	-2.23611	0.0025	0.128135	upregulated
21866	XLOC_021866	XLOC_021866	Spink4	chr4:40867088-40878428	AAko-TTround-FFdkosrna	AAwt-TTround-FFdkosrna	OK	6.22186	1.9663	1.6626	-1.87089	0.01575	0.368901	upregulated
21868	XLOC_021868	XLOC_021868	Nfx1	chr4:40917558-40973093	AAko-TTround-FFdkosrna	AAwt-TTround-FFdkosrna	OK	10.1787	4.98055	1.03147	-2.21034	0.0014	0.0836124	upregulated
21877	XLOC_021877	XLOC_021877	non-annotated transcript	chr4:41752459-41753518	AAko-TTround-FFdkosrna	AAwt-TTround-FFdkosrna	OK	1.67389	3.73816	-1.15874	1.72477	0.0162	0.374782	downregulated
21924	XLOC_021924	XLOC_021924	Aldh1b1	chr4:45811893-45817480	AAko-TTround-FFdkosrna	AAwt-TTround-FFdkosrna	OK	1.71364	0.307723	2.48206	-3.42804	1e-04	0.0123693	upregulated
21927	XLOC_021927	XLOC_021927	Tdrd7	chr4:45985124-46047637	AAko-TTround-FFdkosrna	AAwt-TTround-FFdkosrna	OK	147.706	225.238	-0.608715	1.5741	0.02755	0.468957	downregulated
21929	XLOC_021929	XLOC_021929	Ncbp1	chr4:46052093-46185274	AAko-TTround-FFdkosrna	AAwt-TTround-FFdkosrna	OK	107.428	163.231	-0.603536	1.5353	0.0268	0.46385	downregulated
21975	XLOC_021975	XLOC_021975	Gng10	chr4:59048027-59054773	AAko-TTround-FFdkosrna	AAwt-TTround-FFdkosrna	OK	17.2174	28.4123	-0.722598	1.55472	0.03205	0.498593	downregulated
21984	XLOC_021984	XLOC_021984	Bspry	chr4:62141042-62158486	AAko-TTround-FFdkosrna	AAwt-TTround-FFdkosrna	OK	154.182	228.563	-0.567951	1.48268	0.03835	0.537138	downregulated
22002	XLOC_022002	XLOC_022002	Trim32	chr4:65041836-66065517	AAko-TTround-FFdkosrna	AAwt-TTround-FFdkosrna	OK	2.14689	1.23274	0.801551	-1.48216	0.04035	0.542241	upregulated
22022	XLOC_022022	XLOC_022022	Sh3gl2	chr4:84851359-85035283	AAko-TTround-FFdkosrna	AAwt-TTround-FFdkosrna	OK	0.925839	0.442775	1.06745	-1.64558	0.0255	0.457275	upregulated
22054	XLOC_022054	XLOC_022054	Dmrta1	chr4:89354888-89361457	AAko-TTround-FFdkosrna	AAwt-TTround-FFdkosrna	OK	0.664815	0.129949	2.36615	-3.13374	6e-04	0.0462565	upregulated
22061	XLOC_022061	XLOC_022061	non-annotated transcript	chr4:93944614-93970982	AAko-TTround-FFdkosrna	AAwt-TTround-FFdkosrna	OK	5.01179	2.7628	0.859717	-1.80202	0.01815	0.394327	upregulated
22099	XLOC_022099	XLOC_022099	1700024P16Rik	chr4:104586060-104689468	AAko-TTround-FFdkosrna	AAwt-TTround-FFdkosrna	OK	1.28327	0.282603	2.18809	-3.25371	1e-04	0.0123693	upregulated
22100	XLOC_022100	XLOC_022100	Ppap2b	chr4:104829951-104905372	AAko-TTround-FFdkosrna	AAwt-TTround-FFdkosrna	OK	1.22413	0.550771	1.15485	-2.04203	0.0068	0.233932	upregulated
22102	XLOC_022102	XLOC_022102	Dhcr24	chr4:106233642-106261718	AAko-TTround-FFdkosrna	AAwt-TTround-FFdkosrna	OK	3.47356	1.76128	0.98061	-2.00238	0.00535	0.2068	upregulated
22103	XLOC_022103	XLOC_022103	Ttc22	chr4:106295053-106312792	AAko-TTround-FFdkosrna	AAwt-TTround-FFdkosrna	OK	0.045812	0.396788	-3.11093	2.43298	0.02615	0.460046	downregulated
22122	XLOC_022122	XLOC_022122	Echdc2	chr4:107838041-107853836	AAko-TTround-FFdkosrna	AAwt-TTround-FFdkosrna	OK	1.22194	0.658834	0.893378	-1.54003	0.0212	0.421441	upregulated
22130	XLOC_022130	XLOC_022130	Rab3b	chr4:108551674-108644682	AAko-TTround-FFdkosrna	AAwt-TTround-FFdkosrna	OK	0.526975	0.146118	1.86051	-2.38167	0.0045	0.185815	upregulated
22133	XLOC_022133	XLOC_022133	Calr4	chr4:108908236-108926853	AAko-TTround-FFdkosrna	AAwt-TTround-FFdkosrna	OK	0.963258	0.232929	2.05424	-2.47938	0.00315	0.148338	upregulated
22138	XLOC_022138	XLOC_022138	Dmrta2	chr4:109650629-109656289	AAko-TTround-FFdkosrna	AAwt-TTround-FFdkosrna	OK	1.61936	4.55555	-1.49188	3.09029	2e-04	0.0206156	downregulated
22183	XLOC_022183	XLOC_022183	Ptch2	chr4:116768960-116787436	AAko-TTround-FFdkosrna	AAwt-TTround-FFdkosrna	OK	3.17514	5.28706	-0.735373	1.56749	0.03145	0.497321	downregulated
22239	XLOC_022239	XLOC_022239	Inpp5b	chr4:124419121-124479522	AAko-TTround-FFdkosrna	AAwt-TTround-FFdkosrna	OK	3.38739	1.96915	0.783334	-1.38614	0.03085	0.493389	upregulated
22276	XLOC_022276	XLOC_022276	Rnf19b	chr4:128735514-128761770	AAko-TTround-FFdkosrna	AAwt-TTround-FFdkosrna	OK	198.536	302.791	-0.608917	1.66879	0.02185	0.426521	downregulated
22278	XLOC_022278	XLOC_022278	Fndc5	chr4:128814303-128821837	AAko-TTround-FFdkosrna	AAwt-TTround-FFdkosrna	OK	1.69921	0.605979	1.48991	-2.57623	9e-04	0.0607959	upregulated
22295	XLOC_022295	XLOC_022295	Fabp3	chr4:129986021-129992707	AAko-TTround-FFdkosrna	AAwt-TTround-FFdkosrna	OK	99.9806	15.1084	2.72639	-5.37306	5e-05	0.00702803	upregulated
22331	XLOC_022331	XLOC_022331	Ubxn11	chr4:133658497-133682781	AAko-TTround-FFdkosrna	AAwt-TTround-FFdkosrna	OK	92.6054	142.581	-0.622603	1.5775	0.02915	0.480897	downregulated
22335	XLOC_022335	XLOC_022335	Slc30a2	chr4:133898960-133910399	AAko-TTround-FFdkosrna	AAwt-TTround-FFdkosrna	OK	0.917833	0.293111	1.65171	-2.88396	5e-04	0.04057	upregulated
22343	XLOC_022343	XLOC_022343	Runx3	chr4:134676559-134733905	AAko-TTround-FFdkosrna	AAwt-TTround-FFdkosrna	OK	0.195463	0.694433	-1.82686	2.87801	5e-04	0.04057	downregulated
22360	XLOC_022360	XLOC_022360	Zfp46	chr4:135841983-135849857	AAko-TTround-FFdkosrna	AAwt-TTround-FFdkosrna	OK	1.16121	0.642374	0.856391	-1.61409	0.0222	0.430256	upregulated
22371	XLOC_022371	XLOC_022371	Hspg2	chr4:137024717-137126545	AAko-TTround-FFdkosrna	AAwt-TTround-FFdkosrna	OK	0.569684	0.913087	-0.67901	1.42204	0.04915	0.578391	downregulated
22376	XLOC_022376	XLOC_022376	Hp1bp3	chr4:137772541-137799134	AAko-TTround-FFdkosrna	AAwt-TTround-FFdkosrna	OK	8.33503	5.01222	0.734026	-1.56419	0.02515	0.4554	upregulated
22380	XLOC_022380	XLOC_022380	Mul1	chr4:137990586-137998180	AAko-TTround-FFdkosrna	AAwt-TTround-FFdkosrna	OK	13.5322	21.0305	-0.636018	1.52331	0.03605	0.524896	downregulated
22381	XLOC_022381	XLOC_022381	Camk2n1	chr4:138010906-138016041	AAko-TTround-FFdkosrna	AAwt-TTround-FFdkosrna	OK	12.0598	21.8156	-0.855088	1.67897	0.0207	0.416963	downregulated
22388	XLOC_022388	XLOC_022388	Tmco4	chr4:138528819-138615086	AAko-TTround-FFdkosrna	AAwt-TTround-FFdkosrna	OK	0.680133	0.326314	1.06398	-1.63824	0.0249	0.454123	upregulated
22394	XLOC_022394	XLOC_022394	Aldh4a1	chr4:139178808-139205606	AAko-TTround-FFdkosrna	AAwt-TTround-FFdkosrna	OK	1.36251	0.786215	0.795107	-1.48878	0.03705	0.529604	upregulated
22399	XLOC_022399	XLOC_022399	4930515B02Rik	chr4:140428607-140434036	AAko-TTround-FFdkosrna	AAwt-TTround-FFdkosrna	OK	6.28859	15.0439	-1.25827	2.20924	0.00315	0.148338	downregulated
22440	XLOC_022440	XLOC_022440	Dhrs3	chr4:144482729-144517548	AAko-TTround-FFdkosrna	AAwt-TTround-FFdkosrna	OK	3.0201	1.48575	1.02438	-1.71908	0.01495	0.359925	upregulated
22442	XLOC_022442	XLOC_022442	Smarca5-ps	chr4:145054112-145058539	AAko-TTround-FFdkosrna	AAwt-TTround-FFdkosrna	OK	4.53101	2.39384	0.921109	-1.86566	0.00885	0.274893	upregulated
22448	XLOC_022448	XLOC_022448	Gm13034	chr4:146034924-146036119	AAko-TTround-FFdkosrna	AAwt-TTround-FFdkosrna	OK	4.07277	1.57043	1.37577	-2.40004	0.0011	0.0705394	upregulated
22449	XLOC_022449	XLOC_022449	Gm13051	chr4:146064712-146094024	AAko-TTround-FFdkosrna	AAwt-TTround-FFdkosrna	OK	2.48209	0.897274	1.46954	-2.56605	7e-04	0.051813	upregulated
22453	XLOC_022453	XLOC_022453	Gm13154	chr4:146927385-146959310	AAko-TTround-FFdkosrna	AAwt-TTround-FFdkosrna	OK	1.65011	0.689083	1.26191	-2.14482	0.00415	0.17553	upregulated
22484	XLOC_022484	XLOC_022484	Klhl21	chr4:151382999-151391786	AAko-TTround-FFdkosrna	AAwt-TTround-FFdkosrna	OK	1.94925	3.86016	-0.985368	2.06135	0.00405	0.171822	downregulated
22496	XLOC_022496	XLOC_022496	non-annotated transcript	chr4:152500546-152510414	AAko-TTround-FFdkosrna	AAwt-TTround-FFdkosrna	OK	2.43195	5.61031	-1.20571	1.59301	0.02735	0.46698	downregulated
22500	XLOC_022500	XLOC_022500	Lrrc47	chr4:153385911-153400153	AAko-TTround-FFdkosrna	AAwt-TTround-FFdkosrna	OK	7.94397	13.5019	-0.765124	1.41546	0.0442	0.559914	downregulated
22503	XLOC_022503	XLOC_022503	non-annotated transcript	chr4:154184617-154185907	AAko-TTround-FFdkosrna	AAwt-TTround-FFdkosrna	OK	23.7185	12.4746	0.927135	-1.50112	0.03475	0.516352	upregulated
22504	XLOC_022504	XLOC_022504	Ttc34	chr4:154230308-154242918	AAko-TTround-FFdkosrna	AAwt-TTround-FFdkosrna	OK	5.00961	10.3572	-1.04772	1.97201	0.0056	0.210045	downregulated
22526	XLOC_022526	XLOC_022526	Cpsf3l	chr4:155243675-155265871	AAko-TTround-FFdkosrna	AAwt-TTround-FFdkosrna	OK	7.48348	12.9891	-0.795409	1.61377	0.0216	0.424026	downregulated
22529	XLOC_022529	XLOC_022529	Fam132a	chr4:155336420-155340738	AAko-TTround-FFdkosrna	AAwt-TTround-FFdkosrna	OK	1.99755	1.08858	0.87711	-1.46	0.04355	0.558801	upregulated
22549	XLOC_022549	XLOC_022549	Nsmaf	chr4:6323300-6381418	AAko-TTround-FFdkosrna	AAwt-TTround-FFdkosrna	OK	19.4104	30.3715	-0.645841	1.5361	0.02985	0.486961	downregulated
22555	XLOC_022555	XLOC_022555	Asph	chr4:9196463-9596309	AAko-TTround-FFdkosrna	AAwt-TTround-FFdkosrna	OK	1.69223	0.785217	1.1096	-1.82875	0.0079	0.257152	upregulated
22569	XLOC_022569	XLOC_022569	Slc26a7	chr4:14432343-14548925	AAko-TTround-FFdkosrna	AAwt-TTround-FFdkosrna	OK	2.11471	0.634876	1.73819	-2.35316	0.0024	0.125553	upregulated
22580	XLOC_022580	XLOC_022580	Cpne3	chr4:19446398-19497251	AAko-TTround-FFdkosrna	AAwt-TTround-FFdkosrna	OK	1.86534	0.899492	1.05386	-2.08268	0.0039	0.167501	upregulated
22593	XLOC_022593	XLOC_022593	Klhl32	chr4:24544419-24778233	AAko-TTround-FFdkosrna	AAwt-TTround-FFdkosrna	OK	2.97298	6.03299	-1.02072	2.086	0.00385	0.16664	downregulated
22596	XLOC_022596	XLOC_022596	non-annotated transcript	chr4:25344760-25359440	AAko-TTround-FFdkosrna	AAwt-TTround-FFdkosrna	OK	1.113	3.77025	-1.75982	1.76774	0.02315	0.438888	downregulated
22642	XLOC_022642	XLOC_022642	Cntfr	chr4:41604528-41644123	AAko-TTround-FFdkosrna	AAwt-TTround-FFdkosrna	OK	0.294917	0.844958	-1.51686	1.6945	0.01485	0.359071	downregulated
22661	XLOC_022661	XLOC_022661	Fam214b	chr4:43045285-43059092	AAko-TTround-FFdkosrna	AAwt-TTround-FFdkosrna	OK	5.73167	9.4462	-0.720626	1.53361	0.03925	0.539174	downregulated
22684	XLOC_022684	XLOC_022684	Zbtb5	chr4:45004114-45025284	AAko-TTround-FFdkosrna	AAwt-TTround-FFdkosrna	OK	12.4959	20.3573	-0.704021	1.6526	0.0209	0.418466	downregulated
22686	XLOC_022686	XLOC_022686	Tomm5	chr4:45118081-45120985	AAko-TTround-FFdkosrna	AAwt-TTround-FFdkosrna	OK	5.74865	3.11009	0.886731	-1.42319	0.04595	0.565606	upregulated
22688	XLOC_022688	XLOC_022688	Exosc3	chr4:45310039-45333475	AAko-TTround-FFdkosrna	AAwt-TTround-FFdkosrna	OK	43.6023	71.8948	-0.721463	1.48304	0.0363	0.524896	downregulated
22704	XLOC_022704	XLOC_022704	Alg2	chr4:47482704-47487239	AAko-TTround-FFdkosrna	AAwt-TTround-FFdkosrna	OK	1.30477	0.761854	0.778104	-1.41001	0.0474	0.572316	upregulated
22714	XLOC_022714	XLOC_022714	Tmem246	chr4:49597322-49610742	AAko-TTround-FFdkosrna	AAwt-TTround-FFdkosrna	OK	11.2571	17.4222	-0.630009	1.41896	0.04415	0.559914	downregulated
22717	XLOC_022717	XLOC_022717	Ppp3r2	chr4:49674482-49858641	AAko-TTround-FFdkosrna	AAwt-TTround-FFdkosrna	OK	142.399	203.424	-0.514544	1.36075	0.04915	0.578391	downregulated
22723	XLOC_022723	XLOC_022723	Abca1	chr4:53043660-53172767	AAko-TTround-FFdkosrna	AAwt-TTround-FFdkosrna	OK	6.58535	1.75664	1.90726	-4.17997	5e-05	0.00702803	upregulated
22730	XLOC_022730	XLOC_022730	Actl7b	chr4:56752864-56758387	AAko-TTround-FFdkosrna	AAwt-TTround-FFdkosrna	OK	470.87	759.587	-0.689885	1.53137	0.0295	0.484089	downregulated
22732	XLOC_022732	XLOC_022732	Ctnnal1	chr4:56823806-56878083	AAko-TTround-FFdkosrna	AAwt-TTround-FFdkosrna	OK	1.86128	0.333953	2.4829	-4.1171	5e-05	0.00702803	upregulated
22741	XLOC_022741	XLOC_022741	Txn1	chr4:57956244-57969283	AAko-TTround-FFdkosrna	AAwt-TTround-FFdkosrna	OK	8.21047	3.16847	1.37413	-2.58144	0.00035	0.0307282	upregulated
22748	XLOC_022748	XLOC_022748	Ptgr1	chr4:58978461-58999950	AAko-TTround-FFdkosrna	AAwt-TTround-FFdkosrna	OK	2.51897	0.705214	1.83875	-3.17544	1e-04	0.0123693	upregulated
22751	XLOC_022751	XLOC_022751	non-annotated transcript	chr4:59106722-59126835	AAko-TTround-FFdkosrna	AAwt-TTround-FFdkosrna	OK	7.75024	4.16232	0.8972	-1.53107	0.03205	0.498593	upregulated
22775	XLOC_022775	XLOC_022775	Fkbp15	chr4:61961375-62021582	AAko-TTround-FFdkosrna	AAwt-TTround-FFdkosrna	OK	3.86814	2.42453	0.67453	-1.38295	0.04795	0.575214	upregulated
22818	XLOC_022818	XLOC_022818	non-annotated transcript	chr4:83856144-83863903	AAko-TTround-FFdkosrna	AAwt-TTround-FFdkosrna	OK	3.47094	7.98903	-1.20251	1.36528	0.04495	0.561744	downregulated
22830	XLOC_022830	XLOC_022830	Ptplad2	chr4:88058833-88084830	AAko-TTround-FFdkosrna	AAwt-TTround-FFdkosrna	OK	0.493174	0.202279	1.2929	-1.46992	0.04285	0.555453	upregulated
22856	XLOC_022856	XLOC_022856	Mysm1	chr4:94608731-94645791	AAko-TTround-FFdkosrna	AAwt-TTround-FFdkosrna	OK	2.87783	1.7492	0.719111	-1.53693	0.02865	0.47746	upregulated
22857	XLOC_022857	XLOC_022857	Jun	chr4:94715726-94718913	AAko-TTround-FFdkosrna	AAwt-TTround-FFdkosrna	OK	4.50548	2.33969	0.94598	-1.85083	0.0079	0.257152	upregulated
22858	XLOC_022858	XLOC_022858	non-annotated transcript	chr4:94757129-94758048	AAko-TTround-FFdkosrna	AAwt-TTround-FFdkosrna	OK	1.76068	3.67793	-1.06237	1.47103	0.04095	0.54504	downregulated
22876	XLOC_022876	XLOC_022876	Jak1	chr4:100741642-100937887	AAko-TTround-FFdkosrna	AAwt-TTround-FFdkosrna	OK	6.55841	3.97502	0.722747	-1.515	0.03185	0.498593	upregulated
22887	XLOC_022887	XLOC_022887	non-annotated transcript	chr4:103329531-103331290	AAko-TTround-FFdkosrna	AAwt-TTround-FFdkosrna	OK	2.22458	1.03586	1.1041	-1.73969	0.01745	0.388701	upregulated
22888	XLOC_022888	XLOC_022888	C8a	chr4:104488284-104549003	AAko-TTround-FFdkosrna	AAwt-TTround-FFdkosrna	OK	0.665459	0.359982	0.890438	-1.44898	0.0447	0.560886	upregulated
22895	XLOC_022895	XLOC_022895	Ttc4	chr4:106334412-106351549	AAko-TTround-FFdkosrna	AAwt-TTround-FFdkosrna	OK	64.654	102.711	-0.667765	1.6899	0.01775	0.390514	downregulated
22902	XLOC_022902	XLOC_022902	Dmrtb1	chr4:107348888-107356767	AAko-TTround-FFdkosrna	AAwt-TTround-FFdkosrna	OK	257.26	403.689	-0.650014	1.72489	0.01585	0.369758	downregulated
22904	XLOC_022904	XLOC_022904	Cpt2	chr4:107576586-107596194	AAko-TTround-FFdkosrna	AAwt-TTround-FFdkosrna	OK	21.3929	33.4429	-0.644525	1.49582	0.032	0.498593	downregulated
22921	XLOC_022921	XLOC_022921	Slc5a9	chr4:111547981-111575401	AAko-TTround-FFdkosrna	AAwt-TTround-FFdkosrna	OK	0.258526	0.509783	-0.976741	1.51795	0.0359	0.524204	downregulated
22946	XLOC_022946	XLOC_022946	Akr1a1	chr4:116309114-116324279	AAko-TTround-FFdkosrna	AAwt-TTround-FFdkosrna	OK	30.1596	19.0795	0.66067	-1.44246	0.0398	0.541121	upregulated
22958	XLOC_022958	XLOC_022958	Gm1661	chr4:116885706-116924522	AAko-TTround-FFdkosrna	AAwt-TTround-FFdkosrna	OK	61.7875	94.6222	-0.614848	1.49901	0.03475	0.516352	downregulated
22985	XLOC_022985	XLOC_022985	Zfp691	chr4:118842122-118846800	AAko-TTround-FFdkosrna	AAwt-TTround-FFdkosrna	OK	6.49509	11.2482	-0.792144	1.6511	0.01795	0.392124	downregulated
23021	XLOC_023021	XLOC_023021	Ndufs5	chr4:123389952-123395429	AAko-TTround-FFdkosrna	AAwt-TTround-FFdkosrna	OK	40.2548	68.8116	-0.77347	1.5788	0.0254	0.456954	downregulated
23025	XLOC_023025	XLOC_023025	1700057H15Rik	chr4:124121377-124163202	AAko-TTround-FFdkosrna	AAwt-TTround-FFdkosrna	OK	14.2493	26.7824	-0.91034	1.49417	0.03345	0.509829	downregulated
23040	XLOC_023040	XLOC_023040	Tekt2	chr4:125999085-126002911	AAko-TTround-FFdkosrna	AAwt-TTround-FFdkosrna	OK	59.9664	99.9735	-0.737377	1.71576	0.01845	0.397124	downregulated
23060	XLOC_023060	XLOC_023060	Adc	chr4:128609226-128639661	AAko-TTround-FFdkosrna	AAwt-TTround-FFdkosrna	OK	40.1654	62.0104	-0.626534	1.50564	0.0389	0.538553	downregulated
23070	XLOC_023070	XLOC_023070	Lck	chr4:129225587-129250885	AAko-TTround-FFdkosrna	AAwt-TTround-FFdkosrna	OK	1.48632	0.565151	1.39759	-2.22792	0.00335	0.153598	upregulated
23074	XLOC_023074	XLOC_023074	Ccdc28b	chr4:129296467-129302064	AAko-TTround-FFdkosrna	AAwt-TTround-FFdkosrna	OK	5.37672	1.89641	1.50422	-1.40449	0.04825	0.576389	upregulated
23077	XLOC_023077	XLOC_023077	Tmem39b	chr4:129353561-129374082	AAko-TTround-FFdkosrna	AAwt-TTround-FFdkosrna	OK	25.5813	43.8945	-0.778918	1.78375	0.0116	0.317131	downregulated
23106	XLOC_023106	XLOC_023106	Xkr8	chr4:132280818-132288461	AAko-TTround-FFdkosrna	AAwt-TTround-FFdkosrna	OK	11.84	18.7279	-0.661443	1.57688	0.0252	0.455712	downregulated
23129	XLOC_023129	XLOC_023129	Cd52	chr4:133649452-133650988	AAko-TTround-FFdkosrna	AAwt-TTround-FFdkosrna	OK	4.9147	0.74774	2.71843	-2.71451	0.0057	0.212365	upregulated
23147	XLOC_023147	XLOC_023147	Tmem50a	chr4:134453763-134471468	AAko-TTround-FFdkosrna	AAwt-TTround-FFdkosrna	OK	7.35185	4.4688	0.718543	-1.4023	0.04785	0.574862	upregulated
23162	XLOC_023162	XLOC_023162	C1qc	chr4:136445716-136448829	AAko-TTround-FFdkosrna	AAwt-TTround-FFdkosrna	OK	3.52107	0.649661	2.44048	-3.48865	4e-04	0.0339402	upregulated
23163	XLOC_023163	XLOC_023163	C1qa	chr4:136451830-136454759	AAko-TTround-FFdkosrna	AAwt-TTround-FFdkosrna	OK	2.53419	0.3282	2.95328	-3.69016	0.00055	0.0433627	upregulated
23168	XLOC_023168	XLOC_023168	Cdc42	chr4:136875610-136913674	AAko-TTround-FFdkosrna	AAwt-TTround-FFdkosrna	OK	30.9197	18.8138	0.716812	-1.57815	0.025	0.455052	upregulated
23180	XLOC_023180	XLOC_023180	non-annotated transcript	chr4:138328420-138329142	AAko-TTround-FFdkosrna	AAwt-TTround-FFdkosrna	OK	10.7144	41.5658	-1.95581	2.09398	0.0107	0.302634	downregulated
23210	XLOC_023210	XLOC_023210	Slc25a34	chr4:141174739-141179749	AAko-TTround-FFdkosrna	AAwt-TTround-FFdkosrna	OK	0.40889	0.0630543	2.72011	-2.68236	0.00575	0.213371	upregulated
23211	XLOC_023211	XLOC_023211	Plekhm2	chr4:141181647-141220030	AAko-TTround-FFdkosrna	AAwt-TTround-FFdkosrna	OK	16.8752	29.8755	-0.82401	1.82059	0.01195	0.321334	downregulated
23219	XLOC_023219	XLOC_023219	Kazn	chr4:141658304-141795316	AAko-TTround-FFdkosrna	AAwt-TTround-FFdkosrna	OK	0.466193	0.186003	1.33338	-2.00193	0.00765	0.251961	upregulated
23222	XLOC_023222	XLOC_023222	Pdpn	chr4:142857324-142889410	AAko-TTround-FFdkosrna	AAwt-TTround-FFdkosrna	OK	0.67853	0.122844	2.47738	-2.68364	0.0031	0.147481	upregulated
23248	XLOC_023248	XLOC_023248	Zfp534	chr4:147047611-147076662	AAko-TTround-FFdkosrna	AAwt-TTround-FFdkosrna	OK	3.40571	1.7993	0.921322	-1.70497	0.01975	0.408975	upregulated
23249	XLOC_023249	XLOC_023249	Gm13157	chr4:147128082-147183897	AAko-TTround-FFdkosrna	AAwt-TTround-FFdkosrna	OK	6.14475	3.58752	0.77677	-1.56415	0.03005	0.487651	upregulated
23253	XLOC_023253	XLOC_023253	Mfn2	chr4:147245144-147278994	AAko-TTround-FFdkosrna	AAwt-TTround-FFdkosrna	OK	45.6146	71.9186	-0.656849	1.67212	0.0189	0.400614	downregulated
23274	XLOC_023274	XLOC_023274	Pik3cd	chr4:149023276-149075738	AAko-TTround-FFdkosrna	AAwt-TTround-FFdkosrna	OK	14.6809	22.323	-0.604526	1.45154	0.04125	0.54616	downregulated
23279	XLOC_023279	XLOC_023279	H6pd	chr4:149353589-149383132	AAko-TTround-FFdkosrna	AAwt-TTround-FFdkosrna	OK	0.912034	0.316663	1.5307	-2.66775	7e-04	0.051813	upregulated
23282	XLOC_023282	XLOC_023282	1700045H11Rik	chr4:150202331-150229058	AAko-TTround-FFdkosrna	AAwt-TTround-FFdkosrna	OK	5.1927	9.03985	-0.799654	1.45554	0.04345	0.558675	downregulated
23291	XLOC_023291	XLOC_023291	Tas1r1	chr4:151401939-151412599	AAko-TTround-FFdkosrna	AAwt-TTround-FFdkosrna	OK	4.66785	10.0343	-1.10397	2.3	0.0013	0.0802224	downregulated
23296	XLOC_023296	XLOC_023296	non-annotated transcript	chr4:152134710-152137972	AAko-TTround-FFdkosrna	AAwt-TTround-FFdkosrna	OK	7.70283	3.13111	1.29918	-1.61806	0.0361	0.524896	upregulated
23348	XLOC_023348	XLOC_023348	non-annotated transcript	chr4:4438063-4438300	AAko-TTround-FFdkosrna	AAwt-TTround-FFdkosrna	OK	5.40867	21.2884	-1.97665	2.13993	0.0102	0.29509	downregulated
23358	XLOC_023358	XLOC_023358	non-annotated transcript	chr4:8574692-8575547	AAko-TTround-FFdkosrna	AAwt-TTround-FFdkosrna	OK	4.15481	7.06766	-0.766246	1.41674	0.04385	0.559424	downregulated
23379	XLOC_023379	XLOC_023379	non-annotated transcript	chr4:12065181-12066094	AAko-TTround-FFdkosrna	AAwt-TTround-FFdkosrna	OK	1.14878	0.429756	1.42187	-1.5148	0.04535	0.56332	upregulated
23408	XLOC_023408	XLOC_023408	non-annotated transcript	chr4:32139518-32140133	AAko-TTround-FFdkosrna	AAwt-TTround-FFdkosrna	OK	11.4522	24.8771	-1.11914	2.17626	0.0019	0.104298	downregulated
23410	XLOC_023410	XLOC_023410	non-annotated transcript	chr4:33052169-33052249	AAko-TTround-FFdkosrna	AAwt-TTround-FFdkosrna	OK	0.001	1519.98	-20.5356	NA	5e-05	0.00702803	downregulated
23453	XLOC_023453	XLOC_023453	non-annotated transcript	chr4:45343832-45344323	AAko-TTround-FFdkosrna	AAwt-TTround-FFdkosrna	OK	1.10888	0.125455	3.15541	-1.43605	0.01745	0.388701	upregulated
23570	XLOC_023570	XLOC_023570	non-annotated transcript	chr4:93974428-93978683	AAko-TTround-FFdkosrna	AAwt-TTround-FFdkosrna	OK	7.41101	3.96352	0.903252	-1.63512	0.02665	0.463271	upregulated
23571	XLOC_023571	XLOC_023571	non-annotated transcript	chr4:93978748-93998317	AAko-TTround-FFdkosrna	AAwt-TTround-FFdkosrna	OK	7.56139	4.46134	0.761498	-1.59394	0.02525	0.456024	upregulated
23581	XLOC_023581	XLOC_023581	non-annotated transcript	chr4:97998023-97998210	AAko-TTround-FFdkosrna	AAwt-TTround-FFdkosrna	OK	0.001	9.84196	-13.2646	NA	2e-04	0.0206156	downregulated
23588	XLOC_023588	XLOC_023588	non-annotated transcript	chr4:103306611-103306789	AAko-TTround-FFdkosrna	AAwt-TTround-FFdkosrna	OK	12.3112	1.93572	2.66977	-1.19437	0.02155	0.424026	upregulated
23673	XLOC_023673	XLOC_023673	non-annotated transcript	chr4:128650012-128650259	AAko-TTround-FFdkosrna	AAwt-TTround-FFdkosrna	OK	15.3329	3.73346	2.03843	-1.93948	0.0158	0.368901	upregulated
23690	XLOC_023690	XLOC_023690	non-annotated transcript	chr4:130736806-130737504	AAko-TTround-FFdkosrna	AAwt-TTround-FFdkosrna	OK	4.50004	1.75372	1.36034	-1.9666	0.0098	0.287099	upregulated
23729	XLOC_023729	XLOC_023729	non-annotated transcript	chr4:136735371-136735517	AAko-TTround-FFdkosrna	AAwt-TTround-FFdkosrna	OK	32.4534	4.08516	2.99026	-1.35544	0.01785	0.391476	upregulated
23738	XLOC_023738	XLOC_023738	non-annotated transcript	chr4:139879805-139880708	AAko-TTround-FFdkosrna	AAwt-TTround-FFdkosrna	OK	1.86124	0.515196	1.85587	-2.17385	0.00675	0.233932	upregulated
23767	XLOC_023767	XLOC_023767	non-annotated transcript	chr4:145749578-145750144	AAko-TTround-FFdkosrna	AAwt-TTround-FFdkosrna	OK	1.84904	0.590977	1.64805	-1.57342	0.0463	0.567155	upregulated
23808	XLOC_023808	XLOC_023808	non-annotated transcript	chr4:154186137-154187159	AAko-TTround-FFdkosrna	AAwt-TTround-FFdkosrna	OK	1.08017	0.283475	1.93506	-1.93242	0.01535	0.363889	upregulated
23842	XLOC_023842	XLOC_023842	9330182L06Rik	chr5:9264894-9480717	AAko-TTround-FFdkosrna	AAwt-TTround-FFdkosrna	OK	0.586686	1.11378	-0.923508	1.60751	0.0235	0.441911	downregulated
23862	XLOC_023862	XLOC_023862	non-annotated transcript	chr5:16341734-16343345	AAko-TTround-FFdkosrna	AAwt-TTround-FFdkosrna	OK	1.46028	6.14615	-2.0732	1.73513	0.0338	0.512557	downregulated
23866	XLOC_023866	XLOC_023866	Sema3c	chr5:17080633-17236085	AAko-TTround-FFdkosrna	AAwt-TTround-FFdkosrna	OK	0.906425	0.138731	2.71833	-4.03389	5e-05	0.00702803	upregulated
23873	XLOC_023873	XLOC_023873	Fam185a	chr5:20930720-20987942	AAko-TTround-FFdkosrna	AAwt-TTround-FFdkosrna	OK	5.45283	8.69831	-0.673564	1.45764	0.0406	0.54324	downregulated
23941	XLOC_023941	XLOC_023941	Atraid	chr5:31338408-31356996	AAko-TTround-FFdkosrna	AAwt-TTround-FFdkosrna	OK	9.30558	4.32498	1.10574	-1.75107	0.01765	0.390031	upregulated
23961	XLOC_023961	XLOC_023961	non-annotated transcript	chr5:33373440-33374344	AAko-TTround-FFdkosrna	AAwt-TTround-FFdkosrna	OK	3.49288	7.33423	-1.07003	1.56205	0.03495	0.517666	downregulated
23976	XLOC_023976	XLOC_023976	Add1	chr5:34916362-34974954	AAko-TTround-FFdkosrna	AAwt-TTround-FFdkosrna	OK	7.86692	4.79285	0.715216	-1.54516	0.03165	0.497822	upregulated
23979	XLOC_023979	XLOC_023979	Msantd1	chr5:35258563-35266488	AAko-TTround-FFdkosrna	AAwt-TTround-FFdkosrna	OK	1.31375	0.657358	1.00114	-1.71643	0.01515	0.362545	upregulated
23983	XLOC_023983	XLOC_023983	Dok7	chr5:35399732-35430485	AAko-TTround-FFdkosrna	AAwt-TTround-FFdkosrna	OK	3.71972	6.72528	-0.854186	1.81989	0.0115	0.315638	downregulated
23992	XLOC_023992	XLOC_023992	Ccdc96	chr5:36827236-36830820	AAko-TTround-FFdkosrna	AAwt-TTround-FFdkosrna	OK	71.351	107.851	-0.596021	1.55186	0.0272	0.46671	downregulated
24001	XLOC_024001	XLOC_024001	non-annotated transcript	chr5:38198609-38199401	AAko-TTround-FFdkosrna	AAwt-TTround-FFdkosrna	OK	3.65646	7.2138	-0.980112	1.83995	0.0118	0.319772	downregulated
24004	XLOC_024004	XLOC_024004	Lyar	chr5:38611720-38625631	AAko-TTround-FFdkosrna	AAwt-TTround-FFdkosrna	OK	588.073	885.232	-0.590059	1.61263	0.02165	0.424026	downregulated
24039	XLOC_024039	XLOC_024039	Sod3	chr5:52755042-52760977	AAko-TTround-FFdkosrna	AAwt-TTround-FFdkosrna	OK	0.722752	0.202466	1.84296	-2.25766	0.0059	0.216341	upregulated
24050	XLOC_024050	XLOC_024050	Pcdh7	chr5:58109259-58523479	AAko-TTround-FFdkosrna	AAwt-TTround-FFdkosrna	OK	0.14854	0.403981	-1.43986	2.2822	0.00385	0.16664	downregulated
24055	XLOC_024055	XLOC_024055	3110047P20Rik	chr5:64040341-64201782	AAko-TTround-FFdkosrna	AAwt-TTround-FFdkosrna	OK	1.34516	0.809462	0.734526	-1.48424	0.0378	0.534831	upregulated
24065	XLOC_024065	XLOC_024065	Klhl5	chr5:65499077-65559381	AAko-TTround-FFdkosrna	AAwt-TTround-FFdkosrna	OK	3.33317	1.3836	1.26951	-1.8858	0.00655	0.229299	upregulated
24080	XLOC_024080	XLOC_024080	Shisa3	chr5:67999121-68005226	AAko-TTround-FFdkosrna	AAwt-TTround-FFdkosrna	OK	5.52955	9.103	-0.719022	1.59617	0.02535	0.456645	downregulated
24105	XLOC_024105	XLOC_024105	Pdgfra	chr5:75548315-75594229	AAko-TTround-FFdkosrna	AAwt-TTround-FFdkosrna	OK	0.996996	0.385298	1.37536	-2.55647	0.00035	0.0307282	upregulated
24107	XLOC_024107	XLOC_024107	non-annotated transcript	chr5:76130905-76131992	AAko-TTround-FFdkosrna	AAwt-TTround-FFdkosrna	OK	11.0533	26.6778	-1.27111	2.45116	9e-04	0.0607959	downregulated
24159	XLOC_024159	XLOC_024159	Afm	chr5:90947974-90982570	AAko-TTround-FFdkosrna	AAwt-TTround-FFdkosrna	OK	0.36852	1.04653	-1.50442	2.04627	0.00605	0.219527	downregulated
24163	XLOC_024163	XLOC_024163	Pf4	chr5:91201460-91202409	AAko-TTround-FFdkosrna	AAwt-TTround-FFdkosrna	OK	1.43416	0.285857	2.3319	-1.87831	0.0293	0.481943	upregulated
24166	XLOC_024166	XLOC_024166	Cxcl1	chr5:91320270-91322177	AAko-TTround-FFdkosrna	AAwt-TTround-FFdkosrna	OK	3.1145	0.266149	3.55413	-2.98159	5e-04	0.04057	upregulated
24169	XLOC_024169	XLOC_024169	Epgn	chr5:91456542-91464238	AAko-TTround-FFdkosrna	AAwt-TTround-FFdkosrna	OK	0.116893	0.612774	-2.38781	2.29337	0.00975	0.286842	downregulated
24201	XLOC_024201	XLOC_024201	Prdm8	chr5:98609887-98616467	AAko-TTround-FFdkosrna	AAwt-TTround-FFdkosrna	OK	3.9773	7.23263	-0.862531	1.86973	0.0092	0.279525	downregulated
24212	XLOC_024212	XLOC_024212	non-annotated transcript	chr5:102028405-102031442	AAko-TTround-FFdkosrna	AAwt-TTround-FFdkosrna	OK	93.0817	164.532	-0.82179	1.37825	0.048	0.575318	downregulated
24220	XLOC_024220	XLOC_024220	Ptpn13	chr5:103854210-104027380	AAko-TTround-FFdkosrna	AAwt-TTround-FFdkosrna	OK	2.04675	1.23894	0.725394	-1.49414	0.03635	0.524896	upregulated
24221	XLOC_024221	XLOC_024221	Aff1	chr5:104183180-104284341	AAko-TTround-FFdkosrna	AAwt-TTround-FFdkosrna	OK	0.394525	0.195674	1.01906	-1.71461	0.0157	0.36842	upregulated
24227	XLOC_024227	XLOC_024227	Spp1	chr5:104864129-104870072	AAko-TTround-FFdkosrna	AAwt-TTround-FFdkosrna	OK	0.86583	0.330588	1.39342	-1.49334	0.02985	0.486961	upregulated
24313	XLOC_024313	XLOC_024313	Oasl2	chr5:115346942-115362254	AAko-TTround-FFdkosrna	AAwt-TTround-FFdkosrna	OK	0.539831	0.211533	1.35846	-1.768	0.01895	0.401063	upregulated
24331	XLOC_024331	XLOC_024331	non-annotated transcript	chr5:117252762-117254462	AAko-TTround-FFdkosrna	AAwt-TTround-FFdkosrna	OK	14.2221	29.8809	-1.07104	2.29159	0.0013	0.0802224	downregulated
24335	XLOC_024335	XLOC_024335	Vsig10	chr5:117769274-117805015	AAko-TTround-FFdkosrna	AAwt-TTround-FFdkosrna	OK	2.66006	1.2955	1.03906	-2.01485	0.00405	0.171822	upregulated
24336	XLOC_024336	XLOC_024336	Wsb2	chr5:117807313-117828731	AAko-TTround-FFdkosrna	AAwt-TTround-FFdkosrna	OK	10.9321	6.42627	0.766742	-1.65835	0.01855	0.398046	upregulated
24341	XLOC_024341	XLOC_024341	Tesc	chr5:118477832-118511879	AAko-TTround-FFdkosrna	AAwt-TTround-FFdkosrna	OK	1.38494	0.478714	1.5356	-1.82501	0.01825	0.395265	upregulated
24372	XLOC_024372	XLOC_024372	Brap	chr5:122110594-122137377	AAko-TTround-FFdkosrna	AAwt-TTround-FFdkosrna	OK	85.8146	124.125	-0.532487	1.39267	0.0479	0.574862	downregulated
24385	XLOC_024385	XLOC_024385	P2rx4	chr5:123157565-123179051	AAko-TTround-FFdkosrna	AAwt-TTround-FFdkosrna	OK	1.04405	0.544829	0.940966	-1.53105	0.0319	0.498593	upregulated
24389	XLOC_024389	XLOC_024389	Orai1	chr5:123465082-123480461	AAko-TTround-FFdkosrna	AAwt-TTround-FFdkosrna	OK	8.56776	16.1067	-0.910581	1.95531	0.00695	0.237623	downregulated
24392	XLOC_024392	XLOC_024392	Setd1b	chr5:123592201-123618639	AAko-TTround-FFdkosrna	AAwt-TTround-FFdkosrna	OK	0.444195	0.761889	-0.776493	1.48257	0.03855	0.537138	downregulated
24416	XLOC_024416	XLOC_024416	Dnahc10	chr5:125205454-125314678	AAko-TTround-FFdkosrna	AAwt-TTround-FFdkosrna	OK	12.6504	19.7424	-0.642041	1.63467	0.0203	0.412989	downregulated
24435	XLOC_024435	XLOC_024435	Ran	chr5:129526030-129530198	AAko-TTround-FFdkosrna	AAwt-TTround-FFdkosrna	OK	166.521	250.649	-0.589959	1.56632	0.0233	0.439635	downregulated
24440	XLOC_024440	XLOC_024440	non-annotated transcript	chr5:130081962-130086816	AAko-TTround-FFdkosrna	AAwt-TTround-FFdkosrna	OK	3.8442	1.57787	1.28562	-1.89736	0.01275	0.328256	upregulated
24443	XLOC_024443	XLOC_024443	Gbas	chr5:130230949-130264201	AAko-TTround-FFdkosrna	AAwt-TTround-FFdkosrna	OK	3.79612	1.9284	0.97787	-1.91388	0.00645	0.227805	upregulated
24465	XLOC_024465	XLOC_024465	Abhd11	chr5:135485021-135489027	AAko-TTround-FFdkosrna	AAwt-TTround-FFdkosrna	OK	19.7912	33.8506	-0.77428	1.69944	0.01755	0.389501	downregulated
24468	XLOC_024468	XLOC_024468	Mlxipl	chr5:135582760-135614252	AAko-TTround-FFdkosrna	AAwt-TTround-FFdkosrna	OK	0.667026	0.320402	1.06237	-1.70299	0.01885	0.400614	upregulated
24488	XLOC_024488	XLOC_024488	Myl10	chr5:137169015-137177729	AAko-TTround-FFdkosrna	AAwt-TTround-FFdkosrna	OK	43.9697	74.4517	-0.759776	1.52418	0.0329	0.505251	downregulated
24541	XLOC_024541	XLOC_024541	Eif3b	chr5:140895258-140919312	AAko-TTround-FFdkosrna	AAwt-TTround-FFdkosrna	OK	83.5286	136.075	-0.704049	1.84013	0.01035	0.297573	downregulated
24622	XLOC_024622	XLOC_024622	non-annotated transcript	chr5:150633616-150639145	AAko-TTround-FFdkosrna	AAwt-TTround-FFdkosrna	OK	3.70927	1.96855	0.914735	-1.60061	0.02725	0.46698	upregulated
24625	XLOC_024625	XLOC_024625	Fry	chr5:151062504-151300328	AAko-TTround-FFdkosrna	AAwt-TTround-FFdkosrna	OK	1.50007	2.50659	-0.740121	1.48945	0.03685	0.528373	downregulated
24651	XLOC_024651	XLOC_024651	non-annotated transcript	chr5:10241846-10249376	AAko-TTround-FFdkosrna	AAwt-TTround-FFdkosrna	OK	0.871939	1.62515	-0.897386	1.82729	0.01025	0.296228	downregulated
24666	XLOC_024666	XLOC_024666	Cd36	chr5:17287507-17394777	AAko-TTround-FFdkosrna	AAwt-TTround-FFdkosrna	OK	1.73098	0.325059	2.41726	-3.84459	5e-05	0.00702803	upregulated
24676	XLOC_024676	XLOC_024676	Napepld	chr5:21168720-21207637	AAko-TTround-FFdkosrna	AAwt-TTround-FFdkosrna	OK	4.34977	6.84389	-0.653667	1.42827	0.0435	0.558675	downregulated
24694	XLOC_024694	XLOC_024694	Cdk5	chr5:23924059-23929348	AAko-TTround-FFdkosrna	AAwt-TTround-FFdkosrna	OK	3.54513	1.77383	0.999784	-1.90851	0.00825	0.263309	upregulated
24764	XLOC_024764	XLOC_024764	Mxd4	chr5:34519207-34530359	AAko-TTround-FFdkosrna	AAwt-TTround-FFdkosrna	OK	68.4331	114.873	-0.747261	1.6942	0.01665	0.382017	downregulated
24768	XLOC_024768	XLOC_024768	Mfsd10	chr5:34976295-34979763	AAko-TTround-FFdkosrna	AAwt-TTround-FFdkosrna	OK	1.68514	0.933694	0.853393	-1.48531	0.0389	0.538553	upregulated
24835	XLOC_024835	XLOC_024835	Sel1l3	chr5:53498321-53604691	AAko-TTround-FFdkosrna	AAwt-TTround-FFdkosrna	OK	0.483333	0.138134	1.81743	-2.5904	0.00155	0.0906262	upregulated
24881	XLOC_024881	XLOC_024881	Txk	chr5:73087216-73144012	AAko-TTround-FFdkosrna	AAwt-TTround-FFdkosrna	OK	0.396615	0.10025	1.99859	-1.92928	0.0223	0.430695	upregulated
24895	XLOC_024895	XLOC_024895	non-annotated transcript	chr5:75783734-75787040	AAko-TTround-FFdkosrna	AAwt-TTround-FFdkosrna	OK	16.157	8.58265	0.912832	-1.57802	0.0282	0.475061	upregulated
24897	XLOC_024897	XLOC_024897	Clock	chr5:76641177-76733890	AAko-TTround-FFdkosrna	AAwt-TTround-FFdkosrna	OK	6.30164	3.97693	0.664435	-1.48678	0.0366	0.526144	upregulated
24924	XLOC_024924	XLOC_024924	Tmprss11f	chr5:86950250-87061449	AAko-TTround-FFdkosrna	AAwt-TTround-FFdkosrna	OK	0.212203	0.448338	-1.07592	1.57022	0.03055	0.491986	downregulated
24925	XLOC_024925	XLOC_024925	Tmprss11bnl	chr5:87068901-87105323	AAko-TTround-FFdkosrna	AAwt-TTround-FFdkosrna	OK	0.799243	1.70931	-1.09586	1.57086	0.02845	0.475551	downregulated
24937	XLOC_024937	XLOC_024937	Sult1e1	chr5:88004992-88020636	AAko-TTround-FFdkosrna	AAwt-TTround-FFdkosrna	OK	4.93516	0.758769	2.70327	-3.78772	1e-04	0.0123693	upregulated
24966	XLOC_024966	XLOC_024966	Scarb2	chr5:92872898-92934634	AAko-TTround-FFdkosrna	AAwt-TTround-FFdkosrna	OK	1.5439	0.386221	2.00282	-3.04167	0.00025	0.0240753	upregulated
24980	XLOC_024980	XLOC_024980	Gk2	chr5:97821435-98017366	AAko-TTround-FFdkosrna	AAwt-TTround-FFdkosrna	OK	389.18	572.845	-0.557705	1.48626	0.0356	0.522015	downregulated
24985	XLOC_024985	XLOC_024985	Rasgef1b	chr5:99646438-99681946	AAko-TTround-FFdkosrna	AAwt-TTround-FFdkosrna	OK	1.09467	0.588716	0.897305	-1.56238	0.02985	0.486961	upregulated
25012	XLOC_025012	XLOC_025012	Hsd17b11	chr5:104418783-104450815	AAko-TTround-FFdkosrna	AAwt-TTround-FFdkosrna	OK	1.43639	0.318118	2.17936	-3.0852	0.00035	0.0307282	upregulated
25028	XLOC_025028	XLOC_025028	Hfm1	chr5:107269211-107354909	AAko-TTround-FFdkosrna	AAwt-TTround-FFdkosrna	OK	24.0397	14.8689	0.693218	-1.51175	0.034	0.512597	upregulated
25042	XLOC_025042	XLOC_025042	Cplx1	chr5:108947572-108979046	AAko-TTround-FFdkosrna	AAwt-TTround-FFdkosrna	OK	0.221428	0.624073	-1.49256	1.91149	0.01305	0.331988	downregulated
25072	XLOC_025072	XLOC_025072	non-annotated transcript	chr5:112533891-112549374	AAko-TTround-FFdkosrna	AAwt-TTround-FFdkosrna	OK	2.6007	8.73214	-1.74727	2.26387	0.00455	0.186496	downregulated
25087	XLOC_025087	XLOC_025087	non-annotated transcript	chr5:113756860-113772652	AAko-TTround-FFdkosrna	AAwt-TTround-FFdkosrna	OK	7.59384	4.41631	0.782315	-1.61932	0.01845	0.397124	upregulated
25098	XLOC_025098	XLOC_025098	Kctd10	chr5:114764949-114830514	AAko-TTround-FFdkosrna	AAwt-TTround-FFdkosrna	OK	18.3048	29.368	-0.681974	1.57846	0.0255	0.457275	downregulated
25101	XLOC_025101	XLOC_025101	Gltp	chr5:115119510-115140944	AAko-TTround-FFdkosrna	AAwt-TTround-FFdkosrna	OK	1.25385	0.665731	0.915522	-1.5146	0.03365	0.511476	upregulated
25108	XLOC_025108	XLOC_025108	Acads	chr5:115560307-115569355	AAko-TTround-FFdkosrna	AAwt-TTround-FFdkosrna	OK	1.34297	0.655173	1.03768	-1.61338	0.03015	0.488135	upregulated
25116	XLOC_025116	XLOC_025116	Sirt4	chr5:115928018-115934737	AAko-TTround-FFdkosrna	AAwt-TTround-FFdkosrna	OK	9.59863	15.8833	-0.726519	1.5484	0.0312	0.495566	downregulated
25125	XLOC_025125	XLOC_025125	Hspb8	chr5:116858503-116872873	AAko-TTround-FFdkosrna	AAwt-TTround-FFdkosrna	OK	0.711916	0.0498526	3.8652	-2.93078	0.0209	0.418466	upregulated
25131	XLOC_025131	XLOC_025131	Pebp1	chr5:117732659-117737573	AAko-TTround-FFdkosrna	AAwt-TTround-FFdkosrna	OK	668.233	1034.14	-0.630008	1.74589	0.0152	0.362805	downregulated
25165	XLOC_025165	XLOC_025165	Ptpn11	chr5:121580541-121641406	AAko-TTround-FFdkosrna	AAwt-TTround-FFdkosrna	OK	2.2129	1.34398	0.7205	-1.49163	0.0374	0.5315	upregulated
25171	XLOC_025171	XLOC_025171	Aldh2	chr5:122017695-122043833	AAko-TTround-FFdkosrna	AAwt-TTround-FFdkosrna	OK	8.03723	1.90785	2.07551	-4.07876	5e-05	0.00702803	upregulated
25208	XLOC_025208	XLOC_025208	Ccdc92	chr5:125314769-125342929	AAko-TTround-FFdkosrna	AAwt-TTround-FFdkosrna	OK	79.6669	138.319	-0.795937	2.00493	0.0047	0.190125	downregulated
25242	XLOC_025242	XLOC_025242	Ncf1	chr5:134696129-134705495	AAko-TTround-FFdkosrna	AAwt-TTround-FFdkosrna	OK	0.360988	0.135528	1.42404	-1.59624	0.03295	0.505251	upregulated
25266	XLOC_025266	XLOC_025266	Ywhag	chr5:136384248-136410511	AAko-TTround-FFdkosrna	AAwt-TTround-FFdkosrna	OK	1.65088	0.843125	0.971129	-1.92646	0.007	0.238454	upregulated
25274	XLOC_025274	XLOC_025274	Col26a1	chr5:137217633-137358977	AAko-TTround-FFdkosrna	AAwt-TTround-FFdkosrna	OK	2.29476	1.21931	0.913462	-1.78123	0.0166	0.381184	upregulated
25288	XLOC_025288	XLOC_025288	Pcolce	chr5:138046334-138052632	AAko-TTround-FFdkosrna	AAwt-TTround-FFdkosrna	OK	14.9439	8.86297	0.753857	-1.37006	0.0483	0.576389	upregulated
25291	XLOC_025291	XLOC_025291	Agfg2	chr5:138092081-138125921	AAko-TTround-FFdkosrna	AAwt-TTround-FFdkosrna	OK	1.86496	1.06518	0.809402	-1.52677	0.0344	0.514447	upregulated
25313	XLOC_025313	XLOC_025313	Adap1	chr5:139747829-139801418	AAko-TTround-FFdkosrna	AAwt-TTround-FFdkosrna	OK	1.93052	4.49783	-1.21992	2.44521	8e-04	0.0570892	downregulated
25320	XLOC_025320	XLOC_025320	Tmem184a	chr5:140280905-140290237	AAko-TTround-FFdkosrna	AAwt-TTround-FFdkosrna	OK	7.07926	2.01677	1.81227	-3.58754	5e-05	0.00702803	upregulated
25334	XLOC_025334	XLOC_025334	Mmd2	chr5:143039434-143084706	AAko-TTround-FFdkosrna	AAwt-TTround-FFdkosrna	OK	7.20003	1.34733	2.41897	-4.48452	5e-05	0.00702803	upregulated
25335	XLOC_025335	XLOC_025335	Tnrc18	chr5:143200557-143579066	AAko-TTround-FFdkosrna	AAwt-TTround-FFdkosrna	OK	8.03517	13.5092	-0.749435	1.64745	0.0216	0.424026	downregulated
25341	XLOC_025341	XLOC_025341	Gm3925	chr5:143926457-143927430	AAko-TTround-FFdkosrna	AAwt-TTround-FFdkosrna	OK	687.868	1108.79	-0.688783	1.76968	0.0135	0.33879	downregulated
25395	XLOC_025395	XLOC_025395	N4bp2l1	chr5:151374217-151397100	AAko-TTround-FFdkosrna	AAwt-TTround-FFdkosrna	OK	1.0493	0.366895	1.51993	-2.03101	0.00655	0.229299	upregulated
25400	XLOC_025400	XLOC_025400	non-annotated transcript	chr5:3267499-3267823	AAko-TTround-FFdkosrna	AAwt-TTround-FFdkosrna	OK	4.12612	1.01733	2.02142	-1.64722	0.04975	0.581761	upregulated
25452	XLOC_025452	XLOC_025452	non-annotated transcript	chr5:22933271-22934060	AAko-TTround-FFdkosrna	AAwt-TTround-FFdkosrna	OK	1.10933	0.364815	1.60841	-1.54862	0.0479	0.574862	upregulated
25466	XLOC_025466	XLOC_025466	non-annotated transcript	chr5:26332655-26333507	AAko-TTround-FFdkosrna	AAwt-TTround-FFdkosrna	OK	0.861621	0.167514	2.37141	-1.88988	0.0415	0.547128	upregulated
25469	XLOC_025469	XLOC_025469	non-annotated transcript	chr5:26336406-26336645	AAko-TTround-FFdkosrna	AAwt-TTround-FFdkosrna	OK	7.4817	0.001	12.8692	NA	5e-05	0.00702803	upregulated
25470	XLOC_025470	XLOC_025470	non-annotated transcript	chr5:26337037-26337901	AAko-TTround-FFdkosrna	AAwt-TTround-FFdkosrna	OK	1.05292	0.108116	3.29715	-2.35528	0.0411	0.545472	upregulated
25475	XLOC_025475	XLOC_025475	non-annotated transcript	chr5:26421985-26422341	AAko-TTround-FFdkosrna	AAwt-TTround-FFdkosrna	OK	1.61347	0.001	10.656	NA	1e-04	0.0123693	upregulated
25512	XLOC_025512	XLOC_025512	non-annotated transcript	chr5:32405415-32406097	AAko-TTround-FFdkosrna	AAwt-TTround-FFdkosrna	OK	1.97948	0.751372	1.39944	-1.59268	0.03125	0.495566	upregulated
25540	XLOC_025540	XLOC_025540	non-annotated transcript	chr5:34863970-34865218	AAko-TTround-FFdkosrna	AAwt-TTround-FFdkosrna	OK	2.54383	0.73412	1.79488	-2.63232	0.00085	0.0589934	upregulated
25633	XLOC_025633	XLOC_025633	non-annotated transcript	chr5:53657909-53658205	AAko-TTround-FFdkosrna	AAwt-TTround-FFdkosrna	OK	5.96985	1.4925	2.00093	-1.68139	0.02855	0.47665	upregulated
25646	XLOC_025646	XLOC_025646	non-annotated transcript	chr5:64754569-64754909	AAko-TTround-FFdkosrna	AAwt-TTround-FFdkosrna	OK	3.79273	8.91643	-1.23307	1.54691	0.0403	0.542241	downregulated
25651	XLOC_025651	XLOC_025651	non-annotated transcript	chr5:64894609-64895493	AAko-TTround-FFdkosrna	AAwt-TTround-FFdkosrna	OK	1.5382	0.686058	1.16695	-1.4168	0.04865	0.577636	upregulated
25655	XLOC_025655	XLOC_025655	non-annotated transcript	chr5:65999017-66000029	AAko-TTround-FFdkosrna	AAwt-TTround-FFdkosrna	OK	1.26476	0.525978	1.26853	-1.49057	0.0414	0.546586	upregulated
25686	XLOC_025686	XLOC_025686	non-annotated transcript	chr5:76242582-76243910	AAko-TTround-FFdkosrna	AAwt-TTround-FFdkosrna	OK	2.18153	0.719005	1.60327	-2.35604	0.00285	0.140635	upregulated
25705	XLOC_025705	XLOC_025705	non-annotated transcript	chr5:82227133-82227369	AAko-TTround-FFdkosrna	AAwt-TTround-FFdkosrna	OK	2.54953	9.58662	-1.91064	1.55935	0.0486	0.577288	downregulated
25735	XLOC_025735	XLOC_025735	non-annotated transcript	chr5:100297446-100298377	AAko-TTround-FFdkosrna	AAwt-TTround-FFdkosrna	OK	1.82583	4.01503	-1.1365	1.84668	0.01125	0.311541	downregulated
25812	XLOC_025812	XLOC_025812	non-annotated transcript	chr5:113795240-113797068	AAko-TTround-FFdkosrna	AAwt-TTround-FFdkosrna	OK	3.2325	1.41356	1.19434	-1.90989	0.0105	0.299411	upregulated
25813	XLOC_025813	XLOC_025813	non-annotated transcript	chr5:113798158-113799044	AAko-TTround-FFdkosrna	AAwt-TTround-FFdkosrna	OK	1.44919	0.540594	1.4253	-1.52268	0.0428	0.555453	upregulated
25815	XLOC_025815	XLOC_025815	non-annotated transcript	chr5:113800862-113801672	AAko-TTround-FFdkosrna	AAwt-TTround-FFdkosrna	OK	3.49837	1.32851	1.39796	-2.01113	0.02275	0.434561	upregulated
25816	XLOC_025816	XLOC_025816	non-annotated transcript	chr5:113801734-113803757	AAko-TTround-FFdkosrna	AAwt-TTround-FFdkosrna	OK	2.02024	1.06145	0.92985	-1.45926	0.0488	0.577692	upregulated
25817	XLOC_025817	XLOC_025817	non-annotated transcript	chr5:113803899-113805333	AAko-TTround-FFdkosrna	AAwt-TTround-FFdkosrna	OK	3.24424	1.56685	1.05093	-1.63956	0.02025	0.412575	upregulated
25818	XLOC_025818	XLOC_025818	non-annotated transcript	chr5:113840987-113841383	AAko-TTround-FFdkosrna	AAwt-TTround-FFdkosrna	OK	1.68394	15.0671	-3.16139	3.55948	4e-04	0.0339402	downregulated
25819	XLOC_025819	XLOC_025819	non-annotated transcript	chr5:113891472-113892103	AAko-TTround-FFdkosrna	AAwt-TTround-FFdkosrna	OK	2.06833	4.82574	-1.22198	1.78837	0.0198	0.409401	downregulated
25822	XLOC_025822	XLOC_025822	non-annotated transcript	chr5:115006137-115006445	AAko-TTround-FFdkosrna	AAwt-TTround-FFdkosrna	OK	5.83014	13.9239	-1.25586	1.66877	0.0245	0.451264	downregulated
25852	XLOC_025852	XLOC_025852	non-annotated transcript	chr5:118611718-118612023	AAko-TTround-FFdkosrna	AAwt-TTround-FFdkosrna	OK	0.001	2.25078	-11.1356	NA	1e-04	0.0123693	downregulated
25853	XLOC_025853	XLOC_025853	non-annotated transcript	chr5:118614600-118615046	AAko-TTround-FFdkosrna	AAwt-TTround-FFdkosrna	OK	0.001	1.34471	-10.392	NA	5e-05	0.00702803	downregulated
25933	XLOC_025933	XLOC_025933	non-annotated transcript	chr5:129815820-129816158	AAko-TTround-FFdkosrna	AAwt-TTround-FFdkosrna	OK	1.64755	0.265166	2.64081	-1.17742	0.0224	0.431429	upregulated
25946	XLOC_025946	XLOC_025946	non-annotated transcript	chr5:130364490-130365016	AAko-TTround-FFdkosrna	AAwt-TTround-FFdkosrna	OK	0.876907	2.42758	-1.46843	1.53473	0.04285	0.555453	downregulated
26032	XLOC_026032	XLOC_026032	non-annotated transcript	chr5:150149324-150149543	AAko-TTround-FFdkosrna	AAwt-TTround-FFdkosrna	OK	16.211	3.77148	2.10415	-1.78091	0.0413	0.546302	upregulated
26038	XLOC_026038	XLOC_026038	non-annotated transcript	chr5:150592632-150614281	AAko-TTround-FFdkosrna	AAwt-TTround-FFdkosrna	OK	10.7917	4.52384	1.25462	-2.68172	6e-04	0.0462565	upregulated
26039	XLOC_026039	XLOC_026039	non-annotated transcript	chr5:150614331-150617224	AAko-TTround-FFdkosrna	AAwt-TTround-FFdkosrna	OK	10.3647	5.51887	0.909495	-1.67693	0.0176	0.390031	upregulated
26040	XLOC_026040	XLOC_026040	non-annotated transcript	chr5:150617293-150621438	AAko-TTround-FFdkosrna	AAwt-TTround-FFdkosrna	OK	12.1687	6.7317	0.854347	-1.64417	0.0207	0.416963	upregulated
26041	XLOC_026041	XLOC_026041	non-annotated transcript	chr5:150621539-150629171	AAko-TTround-FFdkosrna	AAwt-TTround-FFdkosrna	OK	9.51943	4.8746	0.965887	-1.89491	0.0116	0.317131	upregulated
26042	XLOC_026042	XLOC_026042	non-annotated transcript	chr5:150629264-150632770	AAko-TTround-FFdkosrna	AAwt-TTround-FFdkosrna	OK	2.78207	1.46597	0.925288	-1.58827	0.02505	0.455367	upregulated
26043	XLOC_026043	XLOC_026043	non-annotated transcript	chr5:150639211-150642212	AAko-TTround-FFdkosrna	AAwt-TTround-FFdkosrna	OK	1.53966	0.659924	1.22443	-1.93271	0.0112	0.311396	upregulated
26044	XLOC_026044	XLOC_026044	non-annotated transcript	chr5:150642603-150645173	AAko-TTround-FFdkosrna	AAwt-TTround-FFdkosrna	OK	1.88835	0.931242	1.02145	-1.7194	0.01805	0.394	upregulated
26072	XLOC_026072	XLOC_026072	Peg10	chr6:4697305-4710516	AAko-TTround-FFdkosrna	AAwt-TTround-FFdkosrna	OK	1.03606	0.338875	1.61655	-2.89718	0.00025	0.0240753	upregulated
26073	XLOC_026073	XLOC_026073	Ppp1r9a	chr6:4853319-5115661	AAko-TTround-FFdkosrna	AAwt-TTround-FFdkosrna	OK	1.37672	0.714194	0.948869	-1.93039	0.0076	0.251206	upregulated
26085	XLOC_026085	XLOC_026085	non-annotated transcript	chr6:7645500-7648596	AAko-TTround-FFdkosrna	AAwt-TTround-FFdkosrna	OK	4.12991	2.13873	0.950031	-1.56767	0.0299	0.487124	upregulated
26102	XLOC_026102	XLOC_026102	Cav2	chr6:17231340-17239011	AAko-TTround-FFdkosrna	AAwt-TTround-FFdkosrna	OK	0.717339	0.34605	1.05585	-1.46901	0.0457	0.564777	upregulated
26122	XLOC_026122	XLOC_026122	non-annotated transcript	chr6:28173616-28174708	AAko-TTround-FFdkosrna	AAwt-TTround-FFdkosrna	OK	0.882076	2.4756	-1.48822	1.55274	0.03935	0.539749	downregulated
26149	XLOC_026149	XLOC_026149	Cpa2	chr6:30491641-30514474	AAko-TTround-FFdkosrna	AAwt-TTround-FFdkosrna	OK	4.86895	1.53838	1.66314	-2.62239	0.00065	0.0494266	upregulated
26166	XLOC_026166	XLOC_026166	Akr1b8	chr6:34302666-34318454	AAko-TTround-FFdkosrna	AAwt-TTround-FFdkosrna	OK	9.0655	3.86164	1.23155	-2.40738	5e-04	0.04057	upregulated
26167	XLOC_026167	XLOC_026167	Akr1b10	chr6:34334246-34346949	AAko-TTround-FFdkosrna	AAwt-TTround-FFdkosrna	OK	0.93156	0.192023	2.2859	-2.18973	0.0127	0.327879	upregulated
26196	XLOC_026196	XLOC_026196	Tmem178b	chr6:40060251-40198724	AAko-TTround-FFdkosrna	AAwt-TTround-FFdkosrna	OK	2.39105	4.54257	-0.925547	1.94221	0.0068	0.233932	downregulated
26223	XLOC_026223	XLOC_026223	Gstk1	chr6:42195933-42200440	AAko-TTround-FFdkosrna	AAwt-TTround-FFdkosrna	OK	2.35541	0.562487	2.06865	-2.5226	0.00295	0.143785	upregulated
26227	XLOC_026227	XLOC_026227	Zyx	chr6:42299826-42308394	AAko-TTround-FFdkosrna	AAwt-TTround-FFdkosrna	OK	1.25573	0.531883	1.24206	-2.03368	0.00655	0.229299	upregulated
26275	XLOC_026275	XLOC_026275	Tmem176a	chr6:48783651-48797829	AAko-TTround-FFdkosrna	AAwt-TTround-FFdkosrna	OK	6.67626	0.559973	3.57819	-3.02554	0.00165	0.0948784	upregulated
26276	XLOC_026276	XLOC_026276	Abp1	chr6:48845253-48859186	AAko-TTround-FFdkosrna	AAwt-TTround-FFdkosrna	OK	0.367696	0.131353	1.49609	-1.65581	0.02355	0.441956	upregulated
26292	XLOC_026292	XLOC_026292	Nfe2l3	chr6:51382668-51408767	AAko-TTround-FFdkosrna	AAwt-TTround-FFdkosrna	OK	0.532753	0.234795	1.18822	-1.53136	0.03925	0.539174	upregulated
26294	XLOC_026294	XLOC_026294	Snx10	chr6:51473901-51540669	AAko-TTround-FFdkosrna	AAwt-TTround-FFdkosrna	OK	3.40405	1.56422	1.12273	-2.18217	0.00185	0.102157	upregulated
26307	XLOC_026307	XLOC_026307	Wipf3	chr6:54402876-54453762	AAko-TTround-FFdkosrna	AAwt-TTround-FFdkosrna	OK	0.416028	0.0944329	2.15468	-2.62306	0.00245	0.126976	upregulated
26313	XLOC_026313	XLOC_026313	non-annotated transcript	chr6:55104529-55117209	AAko-TTround-FFdkosrna	AAwt-TTround-FFdkosrna	OK	4.86525	10.5527	-1.11689	1.8828	0.01075	0.303739	downregulated
26361	XLOC_026361	XLOC_026361	Gng12	chr6:66846390-66971355	AAko-TTround-FFdkosrna	AAwt-TTround-FFdkosrna	OK	1.81373	0.852151	1.09147	-2.1282	0.0029	0.142346	upregulated
26373	XLOC_026373	XLOC_026373	Reep1	chr6:71657674-71760699	AAko-TTround-FFdkosrna	AAwt-TTround-FFdkosrna	OK	5.23724	1.44224	1.8615	-3.48016	5e-05	0.00702803	upregulated
26384	XLOC_026384	XLOC_026384	Retsat	chr6:72548621-72557925	AAko-TTround-FFdkosrna	AAwt-TTround-FFdkosrna	OK	3.21999	1.4834	1.11912	-1.90656	0.00995	0.290881	upregulated
26429	XLOC_026429	XLOC_026429	Cct7	chr6:85396778-85418471	AAko-TTround-FFdkosrna	AAwt-TTround-FFdkosrna	OK	207.761	297.799	-0.519409	1.38116	0.04895	0.577747	downregulated
26445	XLOC_026445	XLOC_026445	D6Ertd527e	chr6:87054739-87062997	AAko-TTround-FFdkosrna	AAwt-TTround-FFdkosrna	OK	1.30724	2.35869	-0.85085	1.4757	0.03685	0.528373	downregulated
26462	XLOC_026462	XLOC_026462	Tpra1	chr6:88852244-88862234	AAko-TTround-FFdkosrna	AAwt-TTround-FFdkosrna	OK	1.59512	0.865639	0.883495	-1.50371	0.03945	0.540321	upregulated
26466	XLOC_026466	XLOC_026466	Txnrd3	chr6:89593981-89625523	AAko-TTround-FFdkosrna	AAwt-TTround-FFdkosrna	OK	132.799	208.249	-0.649058	1.73231	0.0151	0.361971	downregulated
26480	XLOC_026480	XLOC_026480	Klf15	chr6:90412619-90425203	AAko-TTround-FFdkosrna	AAwt-TTround-FFdkosrna	OK	0.605706	0.258348	1.2349	-1.60894	0.0285	0.476101	upregulated
26515	XLOC_026515	XLOC_026515	Lrrn1	chr6:107479719-107520222	AAko-TTround-FFdkosrna	AAwt-TTround-FFdkosrna	OK	0.481297	0.117853	2.04223	-2.50895	0.00325	0.15025	upregulated
26518	XLOC_026518	XLOC_026518	Bhlhe40	chr6:108527032-108616919	AAko-TTround-FFdkosrna	AAwt-TTround-FFdkosrna	OK	0.644333	0.197722	1.71165	-2.13828	0.0086	0.268929	upregulated
26539	XLOC_026539	XLOC_026539	Creld1	chr6:113433562-113443332	AAko-TTround-FFdkosrna	AAwt-TTround-FFdkosrna	OK	1.07336	0.442903	1.28033	-1.89442	0.0109	0.306732	upregulated
26569	XLOC_026569	XLOC_026569	Zfp239	chr6:117813094-117822784	AAko-TTround-FFdkosrna	AAwt-TTround-FFdkosrna	OK	1.72697	5.03644	-1.54387	3.16866	5e-05	0.00702803	downregulated
26580	XLOC_026580	XLOC_026580	Il17ra	chr6:120413214-120433745	AAko-TTround-FFdkosrna	AAwt-TTround-FFdkosrna	OK	0.938311	0.539208	0.801902	-1.45292	0.0411	0.545472	upregulated
26583	XLOC_026583	XLOC_026583	Slc25a18	chr6:120723785-120744000	AAko-TTround-FFdkosrna	AAwt-TTround-FFdkosrna	OK	1.06366	0.383163	1.47678	-1.87029	0.01295	0.330653	upregulated
26585	XLOC_026585	XLOC_026585	Pex26	chr6:121133684-121146203	AAko-TTround-FFdkosrna	AAwt-TTround-FFdkosrna	OK	0.963466	0.476193	1.01972	-1.80546	0.0119	0.321334	upregulated
26601	XLOC_026601	XLOC_026601	Foxj2	chr6:122770201-122795384	AAko-TTround-FFdkosrna	AAwt-TTround-FFdkosrna	OK	0.667294	0.358625	0.899875	-1.52971	0.0361	0.524896	upregulated
26615	XLOC_026615	XLOC_026615	non-annotated transcript	chr6:124229477-124232606	AAko-TTround-FFdkosrna	AAwt-TTround-FFdkosrna	OK	9.38859	15.8489	-0.755311	1.49844	0.03455	0.51503	downregulated
26620	XLOC_026620	XLOC_026620	C1ra	chr6:124462638-124473458	AAko-TTround-FFdkosrna	AAwt-TTround-FFdkosrna	OK	0.952199	0.289687	1.72176	-2.43599	0.00265	0.133609	upregulated
26640	XLOC_026640	XLOC_026640	Tnfrsf1a	chr6:125299740-125312501	AAko-TTround-FFdkosrna	AAwt-TTround-FFdkosrna	OK	1.58234	0.377112	2.07283	-2.9588	4e-04	0.0339402	upregulated
26644	XLOC_026644	XLOC_026644	non-annotated transcript	chr6:126549536-126560029	AAko-TTround-FFdkosrna	AAwt-TTround-FFdkosrna	OK	10.6349	4.77775	1.15471	-1.74854	0.0144	0.354661	upregulated
26654	XLOC_026654	XLOC_026654	non-annotated transcript	chr6:127780982-127790922	AAko-TTround-FFdkosrna	AAwt-TTround-FFdkosrna	OK	6.04998	3.05028	0.988462	-1.96077	0.0081	0.261218	upregulated
26667	XLOC_026667	XLOC_026667	Clec2d	chr6:129130632-129136553	AAko-TTround-FFdkosrna	AAwt-TTround-FFdkosrna	OK	2.65373	1.09491	1.27853	-1.97796	0.00855	0.267666	upregulated
26697	XLOC_026697	XLOC_026697	Cdkn1b	chr6:134870418-134875543	AAko-TTround-FFdkosrna	AAwt-TTround-FFdkosrna	OK	0.935415	0.262385	1.83943	-2.7058	0.00095	0.063404	upregulated
26710	XLOC_026710	XLOC_026710	Ptpro	chr6:137200819-137413154	AAko-TTround-FFdkosrna	AAwt-TTround-FFdkosrna	OK	0.0710862	0.428496	-2.58827	2.65664	0.00075	0.0542162	downregulated
26713	XLOC_026713	XLOC_026713	Mgst1	chr6:138089057-138105273	AAko-TTround-FFdkosrna	AAwt-TTround-FFdkosrna	OK	15.7999	2.04519	2.95031	-5.01026	5e-05	0.00702803	upregulated
26743	XLOC_026743	XLOC_026743	Tuba3b	chr6:145564309-145570182	AAko-TTround-FFdkosrna	AAwt-TTround-FFdkosrna	OK	317.388	529.114	-0.737328	1.96676	0.00515	0.200181	downregulated
26751	XLOC_026751	XLOC_026751	1700023A16Rik	chr6:146798631-146819930	AAko-TTround-FFdkosrna	AAwt-TTround-FFdkosrna	OK	179.045	281.237	-0.651459	1.44089	0.04455	0.560014	downregulated
26758	XLOC_026758	XLOC_026758	1700049E15Rik	chr6:147638762-147650896	AAko-TTround-FFdkosrna	AAwt-TTround-FFdkosrna	OK	1.56225	4.3362	-1.47247	2.10377	0.0058	0.214369	downregulated
26762	XLOC_026762	XLOC_026762	non-annotated transcript	chr6:148628167-148629100	AAko-TTround-FFdkosrna	AAwt-TTround-FFdkosrna	OK	3.34871	9.89722	-1.56327	1.6443	0.03355	0.510793	downregulated
26764	XLOC_026764	XLOC_026764	2810474O19Rik	chr6:149257935-149284185	AAko-TTround-FFdkosrna	AAwt-TTround-FFdkosrna	OK	2.88266	1.79767	0.682075	-1.40805	0.0488	0.577692	upregulated
26779	XLOC_026779	XLOC_026779	Pon3	chr6:5170851-5206233	AAko-TTround-FFdkosrna	AAwt-TTround-FFdkosrna	OK	0.902918	0.234753	1.94961	-2.39174	0.0046	0.188269	upregulated
26784	XLOC_026784	XLOC_026784	Slc25a13	chr6:5991217-6167173	AAko-TTround-FFdkosrna	AAwt-TTround-FFdkosrna	OK	0.691023	0.354746	0.96602	-1.51094	0.0334	0.509829	upregulated
26786	XLOC_026786	XLOC_026786	Shfm1	chr6:6508274-6528658	AAko-TTround-FFdkosrna	AAwt-TTround-FFdkosrna	OK	153.812	246.558	-0.680753	1.62902	0.0219	0.426521	downregulated
26803	XLOC_026803	XLOC_026803	B630005N14Rik	chr6:13575674-13627966	AAko-TTround-FFdkosrna	AAwt-TTround-FFdkosrna	OK	2.66625	1.51237	0.818955	-1.61046	0.0309	0.493389	upregulated
26817	XLOC_026817	XLOC_026817	Fam3c	chr6:22256521-22306081	AAko-TTround-FFdkosrna	AAwt-TTround-FFdkosrna	OK	0.968776	0.449941	1.10964	-1.82997	0.0124	0.324434	upregulated
26831	XLOC_026831	XLOC_026831	Gpr37	chr6:25618522-25639980	AAko-TTround-FFdkosrna	AAwt-TTround-FFdkosrna	OK	0.573285	0.13111	2.13952	-2.43919	0.0054	0.207579	upregulated
26832	XLOC_026832	XLOC_026832	Pot1a	chr6:25693734-25759226	AAko-TTround-FFdkosrna	AAwt-TTround-FFdkosrna	OK	2.20306	1.0793	1.03075	-1.98461	0.0051	0.198793	upregulated
26840	XLOC_026840	XLOC_026840	Prrt4	chr6:29119229-29129584	AAko-TTround-FFdkosrna	AAwt-TTround-FFdkosrna	OK	0.688552	0.181176	1.93416	-2.77928	0.0011	0.0705394	upregulated
26853	XLOC_026853	XLOC_026853	Cpa2	chr6:30491641-30514474	AAko-TTround-FFdkosrna	AAwt-TTround-FFdkosrna	OK	4.18621	0.595984	2.81472	-1.80412	0.04165	0.548326	upregulated
26876	XLOC_026876	XLOC_026876	Slc13a4	chr6:35217952-35258126	AAko-TTround-FFdkosrna	AAwt-TTround-FFdkosrna	OK	0.839874	2.70787	-1.68838	3.1099	0.00015	0.0169701	downregulated
26886	XLOC_026886	XLOC_026886	Zc3hav1	chr6:38256577-38304679	AAko-TTround-FFdkosrna	AAwt-TTround-FFdkosrna	OK	1.75492	0.87752	1.00155	-1.93832	0.0073	0.243897	upregulated
26892	XLOC_026892	XLOC_026892	Slc37a3	chr6:39284769-39327706	AAko-TTround-FFdkosrna	AAwt-TTround-FFdkosrna	OK	0.661914	0.370108	0.842601	-1.43924	0.0406	0.54324	upregulated
26893	XLOC_026893	XLOC_026893	Mkrn1	chr6:39347817-39370368	AAko-TTround-FFdkosrna	AAwt-TTround-FFdkosrna	OK	120.661	176.358	-0.547539	1.45944	0.0385	0.537138	downregulated
26909	XLOC_026909	XLOC_026909	Try5	chr6:41261230-41266772	AAko-TTround-FFdkosrna	AAwt-TTround-FFdkosrna	OK	1.66762	3.47034	-1.05687	1.50822	0.03175	0.497822	downregulated
26925	XLOC_026925	XLOC_026925	non-annotated transcript	chr6:42963427-42966916	AAko-TTround-FFdkosrna	AAwt-TTround-FFdkosrna	OK	14.9628	8.88888	0.751469	-1.57987	0.02545	0.456967	upregulated
26943	XLOC_026943	XLOC_026943	Pdia4	chr6:47746139-47763511	AAko-TTround-FFdkosrna	AAwt-TTround-FFdkosrna	OK	56.343	19.7888	1.50963	-4.13471	5e-05	0.00702803	upregulated
26957	XLOC_026957	XLOC_026957	Tmem176b	chr6:48783651-48797829	AAko-TTround-FFdkosrna	AAwt-TTround-FFdkosrna	OK	12.0095	2.05215	2.54967	-4.19534	5e-05	0.00702803	upregulated
26960	XLOC_026960	XLOC_026960	non-annotated transcript	chr6:49729606-49730461	AAko-TTround-FFdkosrna	AAwt-TTround-FFdkosrna	OK	0.001	9.71099	-13.2453	NA	5e-05	0.00702803	downregulated
26964	XLOC_026964	XLOC_026964	Cycs	chr6:50512561-50516473	AAko-TTround-FFdkosrna	AAwt-TTround-FFdkosrna	OK	8.12941	4.42227	0.87869	-1.90426	0.0069	0.236495	upregulated
26969	XLOC_026969	XLOC_026969	non-annotated transcript	chr6:51235208-51258695	AAko-TTround-FFdkosrna	AAwt-TTround-FFdkosrna	OK	9.35184	17.8044	-0.928831	1.8787	0.0097	0.286279	downregulated
26975	XLOC_026975	XLOC_026975	Hoxa4	chr6:52119060-52163596	AAko-TTround-FFdkosrna	AAwt-TTround-FFdkosrna	OK	11.7864	20.1152	-0.771091	1.67624	0.0156	0.368247	downregulated
26989	XLOC_026989	XLOC_026989	Cpvl	chr6:53823236-53928656	AAko-TTround-FFdkosrna	AAwt-TTround-FFdkosrna	OK	13.5083	22.4116	-0.730335	1.57068	0.0251	0.455383	downregulated
26992	XLOC_026992	XLOC_026992	Fkbp14	chr6:54527598-54543122	AAko-TTround-FFdkosrna	AAwt-TTround-FFdkosrna	OK	1.03108	0.373161	1.47016	-2.25932	0.00275	0.13716	upregulated
27002	XLOC_027002	XLOC_027002	Nt5c3	chr6:56832394-56873926	AAko-TTround-FFdkosrna	AAwt-TTround-FFdkosrna	OK	3.67037	1.93762	0.922385	-1.68144	0.0175	0.388701	upregulated
27059	XLOC_027059	XLOC_027059	Atoh8	chr6:72156165-72186749	AAko-TTround-FFdkosrna	AAwt-TTround-FFdkosrna	OK	45.4504	76.6869	-0.754668	1.89052	0.00845	0.265431	downregulated
27064	XLOC_027064	XLOC_027064	Mat2a	chr6:72382792-72391054	AAko-TTround-FFdkosrna	AAwt-TTround-FFdkosrna	OK	27.6349	16.9881	0.702052	-1.40313	0.0484	0.576389	upregulated
27071	XLOC_027071	XLOC_027071	Dnahc6	chr6:72967595-73171625	AAko-TTround-FFdkosrna	AAwt-TTround-FFdkosrna	OK	19.8831	29.6629	-0.577068	1.14967	0.0386	0.537138	downregulated
27085	XLOC_027085	XLOC_027085	Hk2	chr6:82675020-82724448	AAko-TTround-FFdkosrna	AAwt-TTround-FFdkosrna	OK	1.12296	0.616174	0.86824	-1.68383	0.01725	0.387662	upregulated
27095	XLOC_027095	XLOC_027095	Dguok	chr6:83430207-83456963	AAko-TTround-FFdkosrna	AAwt-TTround-FFdkosrna	OK	11.6081	3.42505	1.76136	-2.24757	0.0032	0.148928	upregulated
27102	XLOC_027102	XLOC_027102	non-annotated transcript	chr6:83711665-83712518	AAko-TTround-FFdkosrna	AAwt-TTround-FFdkosrna	OK	22.3772	37.9983	-0.763867	1.57171	0.032	0.498593	downregulated
27120	XLOC_027120	XLOC_027120	Nat8	chr6:85780380-85781884	AAko-TTround-FFdkosrna	AAwt-TTround-FFdkosrna	OK	0.896117	0.3049	1.56009	-1.68909	0.0355	0.520823	upregulated
27126	XLOC_027126	XLOC_027126	Pcyox1	chr6:86335999-86347144	AAko-TTround-FFdkosrna	AAwt-TTround-FFdkosrna	OK	1.13977	0.558409	1.03193	-1.95368	0.0063	0.224789	upregulated
27154	XLOC_027154	XLOC_027154	non-annotated transcript	chr6:89219461-89234754	AAko-TTround-FFdkosrna	AAwt-TTround-FFdkosrna	OK	9.67486	39.8659	-2.04281	3.12751	5e-05	0.00702803	downregulated
27159	XLOC_027159	XLOC_027159	non-annotated transcript	chr6:89820843-89827852	AAko-TTround-FFdkosrna	AAwt-TTround-FFdkosrna	OK	1.0516	2.60855	-1.31011	1.88855	0.0113	0.312304	downregulated
27178	XLOC_027178	XLOC_027178	Trh	chr6:92192055-92194642	AAko-TTround-FFdkosrna	AAwt-TTround-FFdkosrna	OK	3.45138	1.14482	1.59331	-2.80763	0.00025	0.0240753	upregulated
27180	XLOC_027180	XLOC_027180	Adamts9	chr6:92722692-92851435	AAko-TTround-FFdkosrna	AAwt-TTround-FFdkosrna	OK	0.781297	0.2783	1.49442	-2.56411	0.0011	0.0705394	upregulated
27186	XLOC_027186	XLOC_027186	1700123L14Rik	chr6:96063147-96607192	AAko-TTround-FFdkosrna	AAwt-TTround-FFdkosrna	OK	365.375	528.097	-0.531422	1.42852	0.0403	0.542241	downregulated
27227	XLOC_027227	XLOC_027227	Ghrl	chr6:113665941-113669874	AAko-TTround-FFdkosrna	AAwt-TTround-FFdkosrna	OK	29.6064	50.2472	-0.763105	1.49903	0.03625	0.524896	downregulated
27231	XLOC_027231	XLOC_027231	Tamm41	chr6:114954398-114987892	AAko-TTround-FFdkosrna	AAwt-TTround-FFdkosrna	OK	9.23521	5.14152	0.84523	-1.67926	0.01925	0.404337	upregulated
27242	XLOC_027242	XLOC_027242	Alox5	chr6:116360088-116411196	AAko-TTround-FFdkosrna	AAwt-TTround-FFdkosrna	OK	0.388724	0.153192	1.35285	-1.60033	0.03525	0.519345	upregulated
27250	XLOC_027250	XLOC_027250	Csgalnact2	chr6:118057470-118089158	AAko-TTround-FFdkosrna	AAwt-TTround-FFdkosrna	OK	1.8902	1.0378	0.866401	-1.6859	0.0173	0.387662	upregulated
27253	XLOC_027253	XLOC_027253	Bms1	chr6:118333398-118369435	AAko-TTround-FFdkosrna	AAwt-TTround-FFdkosrna	OK	38.1983	56.1857	-0.556669	1.39535	0.04855	0.576941	downregulated
27265	XLOC_027265	XLOC_027265	B4galnt3	chr6:120151952-120244577	AAko-TTround-FFdkosrna	AAwt-TTround-FFdkosrna	OK	2.19604	3.81672	-0.797051	1.61825	0.02555	0.457876	downregulated
27294	XLOC_027294	XLOC_027294	C1s	chr6:124480361-124492377	AAko-TTround-FFdkosrna	AAwt-TTround-FFdkosrna	OK	1.50674	0.395148	1.93462	-3.23513	5e-05	0.00702803	upregulated
27299	XLOC_027299	XLOC_027299	Ptpn6	chr6:124670735-124688727	AAko-TTround-FFdkosrna	AAwt-TTround-FFdkosrna	OK	1.07649	0.509384	1.08234	-1.71799	0.01765	0.390031	upregulated
27312	XLOC_027312	XLOC_027312	Cops7a	chr6:124908272-124915547	AAko-TTround-FFdkosrna	AAwt-TTround-FFdkosrna	OK	56.2232	85.1479	-0.598788	1.40141	0.0454	0.56332	downregulated
27320	XLOC_027320	XLOC_027320	Tuba3a	chr6:125228291-125236060	AAko-TTround-FFdkosrna	AAwt-TTround-FFdkosrna	OK	274.91	489.488	-0.832311	2.22676	0.0022	0.116848	downregulated
27325	XLOC_027325	XLOC_027325	Ano2	chr6:125640436-125990146	AAko-TTround-FFdkosrna	AAwt-TTround-FFdkosrna	OK	8.81842	3.30247	1.41741	-1.51575	0.0219	0.426521	upregulated
27346	XLOC_027346	XLOC_027346	Fkbp4	chr6:128380124-128388649	AAko-TTround-FFdkosrna	AAwt-TTround-FFdkosrna	OK	209.933	304.718	-0.537541	1.4398	0.0447	0.560886	downregulated
27350	XLOC_027350	XLOC_027350	Klrb1	chr6:128655859-128673064	AAko-TTround-FFdkosrna	AAwt-TTround-FFdkosrna	OK	12.6045	5.67811	1.15071	-2.30078	0.0015	0.0878874	upregulated
27360	XLOC_027360	XLOC_027360	Clec12b	chr6:129325530-129335892	AAko-TTround-FFdkosrna	AAwt-TTround-FFdkosrna	OK	1.88599	0.199388	3.24893	-3.48529	0.00055	0.0433627	upregulated
27407	XLOC_027407	XLOC_027407	Etv6	chr6:133985724-134220165	AAko-TTround-FFdkosrna	AAwt-TTround-FFdkosrna	OK	6.06358	10.2266	-0.753944	1.55384	0.02835	0.475551	downregulated
27413	XLOC_027413	XLOC_027413	Hebp1	chr6:135087536-135118233	AAko-TTround-FFdkosrna	AAwt-TTround-FFdkosrna	OK	0.701181	0.13637	2.37288	-2.08955	0.01765	0.390031	upregulated
27415	XLOC_027415	XLOC_027415	Pbp2	chr6:135259146-135260402	AAko-TTround-FFdkosrna	AAwt-TTround-FFdkosrna	OK	165.043	254.96	-0.627423	1.59447	0.02375	0.443736	downregulated
27423	XLOC_027423	XLOC_027423	Wbp11	chr6:136762173-136792643	AAko-TTround-FFdkosrna	AAwt-TTround-FFdkosrna	OK	83.2906	128.743	-0.628257	1.39293	0.0458	0.565009	downregulated
27430	XLOC_027430	XLOC_027430	Eps8	chr6:137425765-137597806	AAko-TTround-FFdkosrna	AAwt-TTround-FFdkosrna	OK	1.33084	0.536656	1.31296	-2.44034	0.00055	0.0433627	upregulated
27440	XLOC_027440	XLOC_027440	non-annotated transcript	chr6:141656475-141676280	AAko-TTround-FFdkosrna	AAwt-TTround-FFdkosrna	OK	3.41698	6.44503	-0.915241	1.74615	0.0155	0.36682	downregulated
27448	XLOC_027448	XLOC_027448	Ldhb	chr6:142438768-142456463	AAko-TTround-FFdkosrna	AAwt-TTround-FFdkosrna	OK	13.6725	3.32952	2.03832	-3.97408	5e-05	0.00702803	upregulated
27472	XLOC_027472	XLOC_027472	non-annotated transcript	chr6:147190703-147192290	AAko-TTround-FFdkosrna	AAwt-TTround-FFdkosrna	OK	9.78236	3.62857	1.43118	-2.5089	0.00085	0.0589934	upregulated
27512	XLOC_027512	XLOC_027512	non-annotated transcript	chr6:12808290-12808384	AAko-TTround-FFdkosrna	AAwt-TTround-FFdkosrna	OK	2499.37	1263.05	0.984653	-1.64828	0.0245	0.451264	upregulated
27575	XLOC_027575	XLOC_027575	non-annotated transcript	chr6:38255404-38256107	AAko-TTround-FFdkosrna	AAwt-TTround-FFdkosrna	OK	2.00242	0.751865	1.41512	-1.64119	0.0304	0.491325	upregulated
27586	XLOC_027586	XLOC_027586	non-annotated transcript	chr6:39792645-39794385	AAko-TTround-FFdkosrna	AAwt-TTround-FFdkosrna	OK	14.1755	21.8636	-0.625065	1.37032	0.0489	0.577747	downregulated
27605	XLOC_027605	XLOC_027605	non-annotated transcript	chr6:47862093-47862314	AAko-TTround-FFdkosrna	AAwt-TTround-FFdkosrna	OK	33.005	12.2266	1.43278	-1.77688	0.01685	0.383954	upregulated
27624	XLOC_027624	XLOC_027624	non-annotated transcript	chr6:50923381-50923712	AAko-TTround-FFdkosrna	AAwt-TTround-FFdkosrna	OK	1.26556	5.76441	-2.18715	1.92919	0.0204	0.413814	downregulated
27631	XLOC_027631	XLOC_027631	non-annotated transcript	chr6:53212903-53213226	AAko-TTround-FFdkosrna	AAwt-TTround-FFdkosrna	OK	8.70933	2.6952	1.6927	-1.80083	0.02665	0.463271	upregulated
27640	XLOC_027640	XLOC_027640	non-annotated transcript	chr6:55562988-55564047	AAko-TTround-FFdkosrna	AAwt-TTround-FFdkosrna	OK	0.085029	5.63023	-6.04884	4.55914	0.03845	0.537138	downregulated
27645	XLOC_027645	XLOC_027645	non-annotated transcript	chr6:57426266-57426493	AAko-TTround-FFdkosrna	AAwt-TTround-FFdkosrna	OK	0.001	3.80369	-11.8928	NA	0.00075	0.0542162	downregulated
27650	XLOC_027650	XLOC_027650	non-annotated transcript	chr6:58286240-58289849	AAko-TTround-FFdkosrna	AAwt-TTround-FFdkosrna	OK	1.72964	0.515495	1.74924	-2.7407	5e-04	0.04057	upregulated
27661	XLOC_027661	XLOC_027661	non-annotated transcript	chr6:64930231-64930874	AAko-TTround-FFdkosrna	AAwt-TTround-FFdkosrna	OK	0.371243	1.3842	-1.89757	1.68102	0.0344	0.514447	downregulated
27667	XLOC_027667	XLOC_027667	non-annotated transcript	chr6:70636347-70636877	AAko-TTround-FFdkosrna	AAwt-TTround-FFdkosrna	OK	2.03132	0.327424	2.6376	-2.12424	0.0326	0.503212	upregulated
27734	XLOC_027734	XLOC_027734	non-annotated transcript	chr6:87917172-87918821	AAko-TTround-FFdkosrna	AAwt-TTround-FFdkosrna	OK	3.3881	1.53008	1.14781	-1.83168	0.0146	0.355808	upregulated
27735	XLOC_027735	XLOC_027735	non-annotated transcript	chr6:87918890-87921116	AAko-TTround-FFdkosrna	AAwt-TTround-FFdkosrna	OK	3.36774	1.64693	1.03288	-1.7066	0.02085	0.418368	upregulated
27739	XLOC_027739	XLOC_027739	non-annotated transcript	chr6:88146884-88147461	AAko-TTround-FFdkosrna	AAwt-TTround-FFdkosrna	OK	4.97365	9.25978	-0.896517	1.50732	0.036	0.524896	downregulated
27752	XLOC_027752	XLOC_027752	non-annotated transcript	chr6:89828073-89828555	AAko-TTround-FFdkosrna	AAwt-TTround-FFdkosrna	OK	0.78267	2.58136	-1.7211	1.65728	0.0412	0.54616	downregulated
27798	XLOC_027798	XLOC_027798	non-annotated transcript	chr6:115026293-115029265	AAko-TTround-FFdkosrna	AAwt-TTround-FFdkosrna	OK	3.99023	1.63292	1.2899	-2.52082	7e-04	0.051813	upregulated
27832	XLOC_027832	XLOC_027832	non-annotated transcript	chr6:122440174-122441300	AAko-TTround-FFdkosrna	AAwt-TTround-FFdkosrna	OK	1.26318	0.437269	1.53377	-1.80702	0.02765	0.46951	upregulated
27853	XLOC_027853	XLOC_027853	non-annotated transcript	chr6:126602549-126602796	AAko-TTround-FFdkosrna	AAwt-TTround-FFdkosrna	OK	11.9604	4.09475	1.54677	-1.51674	0.0401	0.542241	upregulated
27856	XLOC_027856	XLOC_027856	non-annotated transcript	chr6:126625990-126626407	AAko-TTround-FFdkosrna	AAwt-TTround-FFdkosrna	OK	5.15663	0.504027	3.35772	-2.77134	0.01655	0.380349	upregulated
27858	XLOC_027858	XLOC_027858	non-annotated transcript	chr6:126632242-126633516	AAko-TTround-FFdkosrna	AAwt-TTround-FFdkosrna	OK	1.1029	0.0834168	3.74222	-2.91423	0.0193	0.405082	upregulated
27862	XLOC_027862	XLOC_027862	non-annotated transcript	chr6:127764115-127767093	AAko-TTround-FFdkosrna	AAwt-TTround-FFdkosrna	OK	9.021	5.20464	0.793766	-1.47877	0.04015	0.542241	upregulated
27864	XLOC_027864	XLOC_027864	non-annotated transcript	chr6:127767737-127771936	AAko-TTround-FFdkosrna	AAwt-TTround-FFdkosrna	OK	5.2767	2.82339	0.902719	-1.61043	0.0269	0.465002	upregulated
27866	XLOC_027866	XLOC_027866	non-annotated transcript	chr6:127772160-127775288	AAko-TTround-FFdkosrna	AAwt-TTround-FFdkosrna	OK	2.40153	1.32041	0.864061	-1.46742	0.0384	0.537138	upregulated
27867	XLOC_027867	XLOC_027867	non-annotated transcript	chr6:127775383-127780831	AAko-TTround-FFdkosrna	AAwt-TTround-FFdkosrna	OK	6.17507	3.27556	0.915154	-1.71554	0.01815	0.394327	upregulated
27869	XLOC_027869	XLOC_027869	non-annotated transcript	chr6:127799726-127800539	AAko-TTround-FFdkosrna	AAwt-TTround-FFdkosrna	OK	1.49898	0.497719	1.59348	-1.71232	0.02605	0.460046	upregulated
27908	XLOC_027908	XLOC_027908	non-annotated transcript	chr6:143481844-143482051	AAko-TTround-FFdkosrna	AAwt-TTround-FFdkosrna	OK	14.2966	2.79198	2.35683	-1.74504	0.0442	0.559914	upregulated
27914	XLOC_027914	XLOC_027914	non-annotated transcript	chr6:145221582-145222607	AAko-TTround-FFdkosrna	AAwt-TTround-FFdkosrna	OK	2.14497	0.896069	1.26089	-1.74391	0.01945	0.406391	upregulated
27937	XLOC_027937	XLOC_027937	Cacng8	chr7:3392446-3415366	AAko-TTround-FFdkosrna	AAwt-TTround-FFdkosrna	OK	2.7137	5.1026	-0.910689	1.62722	0.02395	0.444072	downregulated
28024	XLOC_028024	XLOC_028024	Zfp606	chr7:13063653-13081584	AAko-TTround-FFdkosrna	AAwt-TTround-FFdkosrna	OK	1.91919	1.02179	0.910811	-1.63225	0.0206	0.41575	upregulated
28066	XLOC_028066	XLOC_028066	Ccdc8	chr7:17579936-17581994	AAko-TTround-FFdkosrna	AAwt-TTround-FFdkosrna	OK	0.468209	0.134757	1.80754	-1.75333	0.0232	0.439238	upregulated
28084	XLOC_028084	XLOC_028084	Mypop	chr7:19576593-19587115	AAko-TTround-FFdkosrna	AAwt-TTround-FFdkosrna	OK	4.79558	8.78096	-0.872509	1.87343	0.00965	0.285712	downregulated
28087	XLOC_028087	XLOC_028087	Rsph6a	chr7:19640035-19659812	AAko-TTround-FFdkosrna	AAwt-TTround-FFdkosrna	OK	99.8538	151.817	-0.604435	1.49892	0.0357	0.522105	downregulated
28108	XLOC_028108	XLOC_028108	Zfp296	chr7:20162635-20166005	AAko-TTround-FFdkosrna	AAwt-TTround-FFdkosrna	OK	2.28705	3.86336	-0.755995	1.41836	0.04725	0.571746	downregulated
28170	XLOC_028170	XLOC_028170	Irgq	chr7:25315666-25323619	AAko-TTround-FFdkosrna	AAwt-TTround-FFdkosrna	OK	0.404963	0.221776	0.875207	-1.46751	0.0419	0.549417	upregulated
28185	XLOC_028185	XLOC_028185	Zfp574	chr7:25862223-25868511	AAko-TTround-FFdkosrna	AAwt-TTround-FFdkosrna	OK	37.9179	61.206	-0.69077	1.80379	0.0123	0.323861	downregulated
28197	XLOC_028197	XLOC_028197	Exosc5	chr7:26444171-26453051	AAko-TTround-FFdkosrna	AAwt-TTround-FFdkosrna	OK	137.467	217.413	-0.661346	1.68571	0.0196	0.407994	downregulated
28216	XLOC_028216	XLOC_028216	Blvrb	chr7:28232996-28251000	AAko-TTround-FFdkosrna	AAwt-TTround-FFdkosrna	OK	1.32228	0.56933	1.21823	-1.56705	0.039	0.538553	upregulated
28220	XLOC_028220	XLOC_028220	Hipk4	chr7:28308279-28316193	AAko-TTround-FFdkosrna	AAwt-TTround-FFdkosrna	OK	50.0338	80.3031	-0.682535	1.72201	0.0177	0.390031	downregulated
28235	XLOC_028235	XLOC_028235	Dyrk1b	chr7:28964501-28973689	AAko-TTround-FFdkosrna	AAwt-TTround-FFdkosrna	OK	33.3973	53.5393	-0.68084	1.67144	0.0229	0.436827	downregulated
28237	XLOC_028237	XLOC_028237	Eid2b	chr7:29062724-29065148	AAko-TTround-FFdkosrna	AAwt-TTround-FFdkosrna	OK	2.01074	3.35571	-0.738462	1.47867	0.03785	0.535266	downregulated
28247	XLOC_028247	XLOC_028247	Fbxo17	chr7:29501808-29523159	AAko-TTround-FFdkosrna	AAwt-TTround-FFdkosrna	OK	0.956659	0.337816	1.50604	-2.06359	0.0071	0.239806	upregulated
28251	XLOC_028251	XLOC_028251	Rinl	chr7:29573987-29583984	AAko-TTround-FFdkosrna	AAwt-TTround-FFdkosrna	OK	0.843546	0.32541	1.37865	-2.04549	0.0048	0.192769	upregulated
28261	XLOC_028261	XLOC_028261	Ppp1r14a	chr7:30074338-30078409	AAko-TTround-FFdkosrna	AAwt-TTround-FFdkosrna	OK	3.71171	1.59187	1.22227	-1.61492	0.0261	0.460046	upregulated
28275	XLOC_028275	XLOC_028275	Cox7a1	chr7:30969189-30971049	AAko-TTround-FFdkosrna	AAwt-TTround-FFdkosrna	OK	2.78284	0.69462	2.00434	-1.77788	0.0257	0.459086	upregulated
28280	XLOC_028280	XLOC_028280	Tyrobp	chr7:31198806-31202598	AAko-TTround-FFdkosrna	AAwt-TTround-FFdkosrna	OK	1.49508	0.271956	2.46409	-2.22883	0.025	0.455052	upregulated
28294	XLOC_028294	XLOC_028294	Lgi4	chr7:31844953-31861716	AAko-TTround-FFdkosrna	AAwt-TTround-FFdkosrna	OK	0.454033	0.212383	1.10294	-1.59529	0.03175	0.497822	upregulated
28339	XLOC_028339	XLOC_028339	Vmn2r-ps54	chr7:48922382-48982710	AAko-TTround-FFdkosrna	AAwt-TTround-FFdkosrna	OK	4.23031	2.51912	0.748416	-1.38947	0.0488	0.577692	upregulated
28375	XLOC_028375	XLOC_028375	Klk1b21	chr7:51357661-51361949	AAko-TTround-FFdkosrna	AAwt-TTround-FFdkosrna	OK	1.94254	0.182081	3.42324	-2.77002	0.0092	0.279525	upregulated
28378	XLOC_028378	XLOC_028378	Klk1b24	chr7:51443632-51447821	AAko-TTround-FFdkosrna	AAwt-TTround-FFdkosrna	OK	1.94968	0.319343	2.61458	-2.53486	0.0059	0.216341	upregulated
28413	XLOC_028413	XLOC_028413	non-annotated transcript	chr7:52496402-52528736	AAko-TTround-FFdkosrna	AAwt-TTround-FFdkosrna	OK	10.2129	17.6678	-0.790648	1.78741	0.0129	0.329982	downregulated
28425	XLOC_028425	XLOC_028425	Bcat2	chr7:52823164-52845080	AAko-TTround-FFdkosrna	AAwt-TTround-FFdkosrna	OK	3.26007	1.22713	1.41079	-2.37128	0.00105	0.0684369	upregulated
28436	XLOC_028436	XLOC_028436	Tmem143	chr7:53152438-53172783	AAko-TTround-FFdkosrna	AAwt-TTround-FFdkosrna	OK	1.73736	0.645964	1.42961	-2.0501	0.0056	0.210045	upregulated
28448	XLOC_028448	XLOC_028448	Tmem86a	chr7:54306009-54310146	AAko-TTround-FFdkosrna	AAwt-TTround-FFdkosrna	OK	3.52204	1.70585	1.04677	-2.05079	0.00675	0.233932	upregulated
28453	XLOC_028453	XLOC_028453	non-annotated transcript	chr7:57008252-57012478	AAko-TTround-FFdkosrna	AAwt-TTround-FFdkosrna	OK	0.397415	16.1662	-5.3461	7.95544	5e-05	0.00702803	downregulated
28476	XLOC_028476	XLOC_028476	non-annotated transcript	chr7:70489573-70490801	AAko-TTround-FFdkosrna	AAwt-TTround-FFdkosrna	OK	4.44463	0.911859	2.28676	-3.05626	0.00075	0.0542162	upregulated
28479	XLOC_028479	XLOC_028479	non-annotated transcript	chr7:71152682-71156635	AAko-TTround-FFdkosrna	AAwt-TTround-FFdkosrna	OK	0.001	25.5771	-14.6425	NA	5e-05	0.00702803	downregulated
28485	XLOC_028485	XLOC_028485	Mcee	chr7:71537656-71557005	AAko-TTround-FFdkosrna	AAwt-TTround-FFdkosrna	OK	1.90414	0.800897	1.25125	-1.44324	0.0484	0.576389	upregulated
28510	XLOC_028510	XLOC_028510	non-annotated transcript	chr7:76731868-76732812	AAko-TTround-FFdkosrna	AAwt-TTround-FFdkosrna	OK	1.65749	4.26975	-1.36481	1.59764	0.02835	0.475551	downregulated
28511	XLOC_028511	XLOC_028511	non-annotated transcript	chr7:77106200-77111239	AAko-TTround-FFdkosrna	AAwt-TTround-FFdkosrna	OK	3.42025	1.32859	1.36529	-2.10814	0.0055	0.208827	upregulated
28519	XLOC_028519	XLOC_028519	non-annotated transcript	chr7:80967556-80984223	AAko-TTround-FFdkosrna	AAwt-TTround-FFdkosrna	OK	18.8103	10.8848	0.789341	-1.62546	0.0268	0.46385	upregulated
28534	XLOC_028534	XLOC_028534	AI854517	chr7:86644911-86679289	AAko-TTround-FFdkosrna	AAwt-TTround-FFdkosrna	OK	1.83908	3.22014	-0.807691	1.6344	0.0215	0.424026	downregulated
28540	XLOC_028540	XLOC_028540	Sema4b	chr7:87331726-87371410	AAko-TTround-FFdkosrna	AAwt-TTround-FFdkosrna	OK	1.63183	0.90871	0.846187	-1.65871	0.0178	0.390996	upregulated
28545	XLOC_028545	XLOC_028545	Hddc3	chr7:87488022-87490983	AAko-TTround-FFdkosrna	AAwt-TTround-FFdkosrna	OK	5.79458	14.224	-1.29545	2.43628	0.00135	0.0822141	downregulated
28561	XLOC_028561	XLOC_028561	Eftud1	chr7:89797113-89926362	AAko-TTround-FFdkosrna	AAwt-TTround-FFdkosrna	OK	11.7514	19.3952	-0.722793	1.55483	0.02565	0.458782	downregulated
28568	XLOC_028568	XLOC_028568	Mesdc2	chr7:91040509-91050042	AAko-TTround-FFdkosrna	AAwt-TTround-FFdkosrna	OK	11.2073	19.5754	-0.804529	1.90704	0.0063	0.224789	downregulated
28588	XLOC_028588	XLOC_028588	Ctsc	chr7:95426602-95459385	AAko-TTround-FFdkosrna	AAwt-TTround-FFdkosrna	OK	1.61128	0.464464	1.79768	-2.84997	5e-04	0.04057	upregulated
28641	XLOC_028641	XLOC_028641	Coa4	chr7:107685613-107688326	AAko-TTround-FFdkosrna	AAwt-TTround-FFdkosrna	OK	11.8251	20.3965	-0.786398	1.61117	0.0215	0.424026	downregulated
28659	XLOC_028659	XLOC_028659	Rrm1	chr7:109590208-109618285	AAko-TTround-FFdkosrna	AAwt-TTround-FFdkosrna	OK	31.7373	47.7943	-0.590629	1.41783	0.04635	0.567268	downregulated
28740	XLOC_028740	XLOC_028740	Olfr701	chr7:113957657-113964344	AAko-TTround-FFdkosrna	AAwt-TTround-FFdkosrna	OK	5.16823	8.81824	-0.770657	1.64363	0.0184	0.396969	downregulated
28750	XLOC_028750	XLOC_028750	non-annotated transcript	chr7:114428292-114436129	AAko-TTround-FFdkosrna	AAwt-TTround-FFdkosrna	OK	7.77849	15.2806	-0.974045	1.44763	0.04365	0.559053	downregulated
28775	XLOC_028775	XLOC_028775	Eif3f	chr7:116077928-116085456	AAko-TTround-FFdkosrna	AAwt-TTround-FFdkosrna	OK	16.5605	30.1986	-0.866688	1.94492	0.00875	0.272395	downregulated
28790	XLOC_028790	XLOC_028790	non-annotated transcript	chr7:119111098-119126130	AAko-TTround-FFdkosrna	AAwt-TTround-FFdkosrna	OK	25.5468	9.28308	1.46062	-2.54932	0.00055	0.0433627	upregulated
28793	XLOC_028793	XLOC_028793	Mical2	chr7:119369349-119498708	AAko-TTround-FFdkosrna	AAwt-TTround-FFdkosrna	OK	0.700924	0.29664	1.24542	-2.25439	0.00195	0.106204	upregulated
28795	XLOC_028795	XLOC_028795	Parva	chr7:119571219-119735202	AAko-TTround-FFdkosrna	AAwt-TTround-FFdkosrna	OK	0.410905	1.07891	-1.39136	2.44599	0.00075	0.0542162	downregulated
28799	XLOC_028799	XLOC_028799	non-annotated transcript	chr7:120137503-120154399	AAko-TTround-FFdkosrna	AAwt-TTround-FFdkosrna	OK	3.66351	1.27556	1.52323	-2.16821	0.00485	0.192829	upregulated
28802	XLOC_028802	XLOC_028802	Spon1	chr7:120909511-121186889	AAko-TTround-FFdkosrna	AAwt-TTround-FFdkosrna	OK	1.13477	0.551104	1.04462	-1.97631	0.0059	0.216341	upregulated
28809	XLOC_028809	XLOC_028809	non-annotated transcript	chr7:123801336-123808721	AAko-TTround-FFdkosrna	AAwt-TTround-FFdkosrna	OK	1.71041	5.24058	-1.61511	2.13339	0.0072	0.241717	downregulated
28815	XLOC_028815	XLOC_028815	Tmc5	chr7:125740810-125818599	AAko-TTround-FFdkosrna	AAwt-TTround-FFdkosrna	OK	34.9222	57.8074	-0.727085	1.78955	0.01215	0.323276	downregulated
28826	XLOC_028826	XLOC_028826	Tmem159	chr7:127245939-127264500	AAko-TTround-FFdkosrna	AAwt-TTround-FFdkosrna	OK	3.25747	1.79511	0.860484	-1.47797	0.0397	0.540818	upregulated
28827	XLOC_028827	XLOC_028827	Anks4b	chr7:127317371-127327230	AAko-TTround-FFdkosrna	AAwt-TTround-FFdkosrna	OK	0.449634	0.971797	-1.11042	1.51757	0.038	0.535374	downregulated
28830	XLOC_028830	XLOC_028830	Abca16	chr7:127553192-127688514	AAko-TTround-FFdkosrna	AAwt-TTround-FFdkosrna	OK	22.8738	34.9823	-0.612888	1.4939	0.0349	0.517666	downregulated
28846	XLOC_028846	XLOC_028846	non-annotated transcript	chr7:129245475-129246315	AAko-TTround-FFdkosrna	AAwt-TTround-FFdkosrna	OK	7.14184	16.645	-1.22063	2.0432	0.00765	0.251961	downregulated
28848	XLOC_028848	XLOC_028848	Plk1	chr7:129302950-129313389	AAko-TTround-FFdkosrna	AAwt-TTround-FFdkosrna	OK	26.1372	45.4644	-0.798601	1.89081	0.00855	0.267666	downregulated
28849	XLOC_028849	XLOC_028849	Chp2	chr7:129363009-129366702	AAko-TTround-FFdkosrna	AAwt-TTround-FFdkosrna	OK	1.42481	0.409717	1.8016	-2.62873	7e-04	0.051813	upregulated
28856	XLOC_028856	XLOC_028856	Aqp8	chr7:130605786-130611517	AAko-TTround-FFdkosrna	AAwt-TTround-FFdkosrna	OK	3.30123	0.995584	1.73084	-2.8753	0.00015	0.0169701	upregulated
28906	XLOC_028906	XLOC_028906	Hsd3b7	chr7:134944122-134947316	AAko-TTround-FFdkosrna	AAwt-TTround-FFdkosrna	OK	0.760105	0.292984	1.38031	-1.65988	0.021	0.419262	upregulated
28908	XLOC_028908	XLOC_028908	Zfp646	chr7:135008872-135034484	AAko-TTround-FFdkosrna	AAwt-TTround-FFdkosrna	OK	72.5718	111.256	-0.616389	1.58323	0.023	0.436937	downregulated
28931	XLOC_028931	XLOC_028931	Htra1	chr7:138079716-138129172	AAko-TTround-FFdkosrna	AAwt-TTround-FFdkosrna	OK	1.49722	0.836216	0.842065	-1.41615	0.0475	0.573027	upregulated
28937	XLOC_028937	XLOC_028937	Acadsb	chr7:138554114-138589725	AAko-TTround-FFdkosrna	AAwt-TTround-FFdkosrna	OK	5.99277	2.86322	1.06609	-2.06994	0.00485	0.192829	upregulated
28955	XLOC_028955	XLOC_028955	Nps	chr7:142460301-142464625	AAko-TTround-FFdkosrna	AAwt-TTround-FFdkosrna	OK	2.14962	0.548306	1.97366	-2.37206	0.0056	0.210045	upregulated
28957	XLOC_028957	XLOC_028957	Ptpre	chr7:142729506-142877977	AAko-TTround-FFdkosrna	AAwt-TTround-FFdkosrna	OK	0.409202	0.187574	1.13307	-1.71399	0.0197	0.408547	upregulated
28966	XLOC_028966	XLOC_028966	Dpysl4	chr7:146271899-146287690	AAko-TTround-FFdkosrna	AAwt-TTround-FFdkosrna	OK	0.779713	0.290637	1.4287	-2.15745	0.00335	0.153598	upregulated
29004	XLOC_029004	XLOC_029004	Ano9	chr7:148287117-148303705	AAko-TTround-FFdkosrna	AAwt-TTround-FFdkosrna	OK	1.01967	2.56444	-1.32998	1.45377	0.04525	0.56332	downregulated
29005	XLOC_029005	XLOC_029005	Ptdss2	chr7:148317184-148342467	AAko-TTround-FFdkosrna	AAwt-TTround-FFdkosrna	OK	54.8823	85.4103	-0.638052	1.61204	0.0281	0.474258	downregulated
29028	XLOC_029028	XLOC_029028	Lsp1	chr7:149646716-149701914	AAko-TTround-FFdkosrna	AAwt-TTround-FFdkosrna	OK	0.507699	0.164906	1.6311	-1.40407	0.03845	0.537138	upregulated
29033	XLOC_029033	XLOC_029033	Cd81	chr7:150218525-150253835	AAko-TTround-FFdkosrna	AAwt-TTround-FFdkosrna	OK	15.979	5.80363	1.4614	-2.79806	3e-04	0.0271081	upregulated
29036	XLOC_029036	XLOC_029036	Slc22a18	chr7:150651951-150685237	AAko-TTround-FFdkosrna	AAwt-TTround-FFdkosrna	OK	6.32848	11.42	-0.851505	1.71607	0.017	0.385283	downregulated
29039	XLOC_029039	XLOC_029039	Shank2	chr7:151361424-151608592	AAko-TTround-FFdkosrna	AAwt-TTround-FFdkosrna	OK	3.09889	1.85605	0.740293	-1.47389	0.0421	0.550604	upregulated
29051	XLOC_029051	XLOC_029051	Oscar	chr7:3561416-3567735	AAko-TTround-FFdkosrna	AAwt-TTround-FFdkosrna	OK	0.338036	0.796165	-1.23408	1.65308	0.02325	0.439288	downregulated
29071	XLOC_029071	XLOC_029071	Ptprh	chr7:4500215-4555643	AAko-TTround-FFdkosrna	AAwt-TTround-FFdkosrna	OK	0.427862	0.20561	1.06427	-1.52845	0.0344	0.514447	upregulated
29087	XLOC_029087	XLOC_029087	Rasl2-9	chr7:5076543-5077552	AAko-TTround-FFdkosrna	AAwt-TTround-FFdkosrna	OK	109.424	188.852	-0.787319	1.92226	0.0072	0.241717	downregulated
29212	XLOC_029212	XLOC_029212	Fosb	chr7:19888044-19895394	AAko-TTround-FFdkosrna	AAwt-TTround-FFdkosrna	OK	1.89972	0.679093	1.48623	-2.33778	0.0015	0.0878874	upregulated
29221	XLOC_029221	XLOC_029221	Clasrp	chr7:20166385-20189817	AAko-TTround-FFdkosrna	AAwt-TTround-FFdkosrna	OK	10.3671	20.8194	-1.00585	2.20622	0.00255	0.130218	downregulated
29226	XLOC_029226	XLOC_029226	Apoc1	chr7:20274829-20278007	AAko-TTround-FFdkosrna	AAwt-TTround-FFdkosrna	OK	26.8851	3.3568	3.00208	-4.29123	5e-05	0.00702803	upregulated
29227	XLOC_029227	XLOC_029227	Apoe	chr7:20281592-20284515	AAko-TTround-FFdkosrna	AAwt-TTround-FFdkosrna	OK	48.0732	14.3645	1.74283	-3.83058	5e-05	0.00702803	upregulated
29235	XLOC_029235	XLOC_029235	Pvr	chr7:20488926-20506492	AAko-TTround-FFdkosrna	AAwt-TTround-FFdkosrna	OK	0.412159	0.0960728	2.1161	-2.22689	0.00785	0.256424	upregulated
29303	XLOC_029303	XLOC_029303	Tescl	chr7:25118098-25118984	AAko-TTround-FFdkosrna	AAwt-TTround-FFdkosrna	OK	137.098	212.705	-0.63364	1.53943	0.03085	0.493389	downregulated
29308	XLOC_029308	XLOC_029308	Tex101	chr7:25453030-25457069	AAko-TTround-FFdkosrna	AAwt-TTround-FFdkosrna	OK	191.46	115.502	0.729138	-1.76951	0.0115	0.315638	upregulated
29332	XLOC_029332	XLOC_029332	Axl	chr7:26541518-26573752	AAko-TTround-FFdkosrna	AAwt-TTround-FFdkosrna	OK	1.87655	0.37501	2.32693	-4.21728	5e-05	0.00702803	upregulated
29338	XLOC_029338	XLOC_029338	Egln2	chr7:27943673-27951821	AAko-TTround-FFdkosrna	AAwt-TTround-FFdkosrna	OK	106.041	211.419	-0.995476	2.65239	3e-04	0.0271081	downregulated
29345	XLOC_029345	XLOC_029345	Shkbp1	chr7:28127151-28141027	AAko-TTround-FFdkosrna	AAwt-TTround-FFdkosrna	OK	4.88327	1.50166	1.70225	-3.39822	5e-05	0.00702803	upregulated
29346	XLOC_029346	XLOC_029346	Sptbn4	chr7:28141203-28231608	AAko-TTround-FFdkosrna	AAwt-TTround-FFdkosrna	OK	8.71278	17.8944	-1.03822	1.95243	0.00545	0.208064	downregulated
29347	XLOC_029347	XLOC_029347	Pld3	chr7:28317036-28338131	AAko-TTround-FFdkosrna	AAwt-TTround-FFdkosrna	OK	10.7024	6.80452	0.653581	-1.39902	0.046	0.565971	upregulated
29359	XLOC_029359	XLOC_029359	Zfp36	chr7:29161802-29164247	AAko-TTround-FFdkosrna	AAwt-TTround-FFdkosrna	OK	2.46911	1.13782	1.11899	-1.94241	0.0061	0.220479	upregulated
29365	XLOC_029365	XLOC_029365	C330005M16Rik	chr7:29392655-29416034	AAko-TTround-FFdkosrna	AAwt-TTround-FFdkosrna	OK	0.517881	0.119961	2.12213	-2.07094	0.01245	0.324434	upregulated
29370	XLOC_029370	XLOC_029370	Eif3k	chr7:29756391-29766833	AAko-TTround-FFdkosrna	AAwt-TTround-FFdkosrna	OK	152.275	264.193	-0.794908	1.94057	0.00595	0.217316	downregulated
29373	XLOC_029373	XLOC_029373	Fam98c	chr7:29919951-29941930	AAko-TTround-FFdkosrna	AAwt-TTround-FFdkosrna	OK	112.108	203.777	-0.862095	2.02173	0.00385	0.16664	downregulated
29378	XLOC_029378	XLOC_029378	Kcnk6	chr7:30006946-30017541	AAko-TTround-FFdkosrna	AAwt-TTround-FFdkosrna	OK	0.481417	0.212373	1.1875	-1.77375	0.0151	0.361971	upregulated
29390	XLOC_029390	XLOC_029390	Zfp146	chr7:30946286-30954746	AAko-TTround-FFdkosrna	AAwt-TTround-FFdkosrna	OK	1.80672	0.970369	0.898255	-1.53068	0.03515	0.519158	upregulated
29399	XLOC_029399	XLOC_029399	Aplp1	chr7:31219998-31230601	AAko-TTround-FFdkosrna	AAwt-TTround-FFdkosrna	OK	2.642	1.42979	0.886837	-1.68312	0.0157	0.36842	upregulated
29423	XLOC_029423	XLOC_029423	Lsr	chr7:31742788-31758488	AAko-TTround-FFdkosrna	AAwt-TTround-FFdkosrna	OK	2.31105	0.577906	2.00214	-3.27498	5e-05	0.00702803	upregulated
29426	XLOC_029426	XLOC_029426	Fxyd1	chr7:31836696-31840675	AAko-TTround-FFdkosrna	AAwt-TTround-FFdkosrna	OK	10.5543	1.10542	3.25647	-4.18057	5e-05	0.00702803	upregulated
29430	XLOC_029430	XLOC_029430	Gramd1a	chr7:31915056-31936069	AAko-TTround-FFdkosrna	AAwt-TTround-FFdkosrna	OK	2.91838	1.47552	0.984922	-1.86217	0.00715	0.24091	upregulated
29445	XLOC_029445	XLOC_029445	4931406P16Rik	chr7:35021732-35072061	AAko-TTround-FFdkosrna	AAwt-TTround-FFdkosrna	OK	7.93126	5.09141	0.639768	-1.43313	0.0386	0.537138	upregulated
29487	XLOC_029487	XLOC_029487	Gm5595	chr7:49915477-49948088	AAko-TTround-FFdkosrna	AAwt-TTround-FFdkosrna	OK	2.58256	1.17882	1.13268	-2.12651	0.00445	0.185124	upregulated
29492	XLOC_029492	XLOC_029492	Iglon5	chr7:50728276-50745393	AAko-TTround-FFdkosrna	AAwt-TTround-FFdkosrna	OK	1.0832	0.50369	1.10756	-1.79813	0.0125	0.325128	upregulated
29522	XLOC_029522	XLOC_029522	Fcgrt	chr7:52348362-52359192	AAko-TTround-FFdkosrna	AAwt-TTround-FFdkosrna	OK	0.959805	0.357238	1.4299	-1.97219	0.0111	0.309233	upregulated
29540	XLOC_029540	XLOC_029540	Ftl1	chr7:52713313-52715256	AAko-TTround-FFdkosrna	AAwt-TTround-FFdkosrna	OK	29.3228	14.9896	0.968157	-2.09745	0.0037	0.162421	upregulated
29544	XLOC_029544	XLOC_029544	Ppp1r15a	chr7:52778287-52781638	AAko-TTround-FFdkosrna	AAwt-TTround-FFdkosrna	OK	3.52541	1.85577	0.926551	-1.8048	0.01125	0.311541	upregulated
29592	XLOC_029592	XLOC_029592	non-annotated transcript	chr7:55975580-56003543	AAko-TTround-FFdkosrna	AAwt-TTround-FFdkosrna	OK	2.74927	5.73817	-1.06129	1.52059	0.03495	0.517666	downregulated
29600	XLOC_029600	XLOC_029600	Svip	chr7:59117686-59261388	AAko-TTround-FFdkosrna	AAwt-TTround-FFdkosrna	OK	64.8646	114.133	-0.8152	1.97205	0.0059	0.216341	downregulated
29642	XLOC_029642	XLOC_029642	Chrna7	chr7:70243577-70357412	AAko-TTround-FFdkosrna	AAwt-TTround-FFdkosrna	OK	1.05739	2.08711	-0.980308	1.72084	0.0173	0.387662	downregulated
29673	XLOC_029673	XLOC_029673	non-annotated transcript	chr7:80922023-80925284	AAko-TTround-FFdkosrna	AAwt-TTround-FFdkosrna	OK	5.2775	2.49673	1.08039	-1.86474	0.009	0.276467	upregulated
29677	XLOC_029677	XLOC_029677	Sv2b	chr7:82259780-82476305	AAko-TTround-FFdkosrna	AAwt-TTround-FFdkosrna	OK	0.429804	1.10253	-1.35776	2.42459	0.00085	0.0589934	downregulated
29684	XLOC_029684	XLOC_029684	Mfge8	chr7:86278653-86293946	AAko-TTround-FFdkosrna	AAwt-TTround-FFdkosrna	OK	10.4691	5.05831	1.0497	-2.21337	0.00215	0.11507	upregulated
29698	XLOC_029698	XLOC_029698	Idh2	chr7:87239733-87260236	AAko-TTround-FFdkosrna	AAwt-TTround-FFdkosrna	OK	1.58116	0.689583	1.19928	-1.88399	0.00945	0.283408	upregulated
29704	XLOC_029704	XLOC_029704	Man2a2	chr7:87493833-87516261	AAko-TTround-FFdkosrna	AAwt-TTround-FFdkosrna	OK	5.90209	11.0666	-0.906784	2.09316	0.00315	0.148338	downregulated
29730	XLOC_029730	XLOC_029730	Il16	chr7:90791572-90884000	AAko-TTround-FFdkosrna	AAwt-TTround-FFdkosrna	OK	0.535173	1.44855	-1.43554	2.24479	0.00285	0.140635	downregulated
29731	XLOC_029731	XLOC_029731	1700026D08Rik	chr7:90924126-90943349	AAko-TTround-FFdkosrna	AAwt-TTround-FFdkosrna	OK	141.589	207.783	-0.553361	1.37667	0.04965	0.58157	downregulated
29743	XLOC_029743	XLOC_029743	Vmn2r68	chr7:92370027-92386214	AAko-TTround-FFdkosrna	AAwt-TTround-FFdkosrna	OK	0.152159	0.643203	-2.07745	2.44651	0.00385	0.16664	downregulated
29744	XLOC_029744	XLOC_029744	Vmn2r69	chr7:92553364-92564496	AAko-TTround-FFdkosrna	AAwt-TTround-FFdkosrna	OK	3.07672	9.00651	-1.54941	2.60271	0.00025	0.0240753	downregulated
29768	XLOC_029768	XLOC_029768	Ccdc83	chr7:97372387-97413942	AAko-TTround-FFdkosrna	AAwt-TTround-FFdkosrna	OK	110.766	176.262	-0.670198	1.62999	0.0216	0.424026	downregulated
29772	XLOC_029772	XLOC_029772	4632427E13Rik	chr7:99886712-99889969	AAko-TTround-FFdkosrna	AAwt-TTround-FFdkosrna	OK	1.639	0.623566	1.39652	-2.21578	0.00145	0.0856793	upregulated
29782	XLOC_029782	XLOC_029782	non-annotated transcript	chr7:104097371-104098685	AAko-TTround-FFdkosrna	AAwt-TTround-FFdkosrna	OK	6.22246	17.5522	-1.49601	1.61295	0.037	0.529604	downregulated
29784	XLOC_029784	XLOC_029784	Thrsp	chr7:104561466-104566020	AAko-TTround-FFdkosrna	AAwt-TTround-FFdkosrna	OK	0.730646	0.234727	1.64435	-1.58712	0.0386	0.537138	upregulated
29788	XLOC_029788	XLOC_029788	Myo7a	chr7:105199368-105268003	AAko-TTround-FFdkosrna	AAwt-TTround-FFdkosrna	OK	6.10205	3.05257	0.999742	-1.92803	0.00845	0.265431	upregulated
29793	XLOC_029793	XLOC_029793	Tsku	chr7:105499177-105509838	AAko-TTround-FFdkosrna	AAwt-TTround-FFdkosrna	OK	0.67978	0.234923	1.53903	-2.01861	0.00765	0.251961	upregulated
29802	XLOC_029802	XLOC_029802	Gm4980	chr7:106772576-106775613	AAko-TTround-FFdkosrna	AAwt-TTround-FFdkosrna	OK	0.502253	0.0721582	2.81931	-2.818	0.00365	0.160988	upregulated
29803	XLOC_029803	XLOC_029803	Slco2b1	chr7:106806313-106859850	AAko-TTround-FFdkosrna	AAwt-TTround-FFdkosrna	OK	0.461442	0.215545	1.10487	-1.66959	0.02115	0.421048	upregulated
29818	XLOC_029818	XLOC_029818	non-annotated transcript	chr7:108123822-108127592	AAko-TTround-FFdkosrna	AAwt-TTround-FFdkosrna	OK	4.17354	1.73909	1.26377	-1.64435	0.02985	0.486961	upregulated
29826	XLOC_029826	XLOC_029826	Folr1	chr7:109006844-109019302	AAko-TTround-FFdkosrna	AAwt-TTround-FFdkosrna	OK	4.505	0.496931	3.18332	-4.37351	5e-05	0.00702803	upregulated
29880	XLOC_029880	XLOC_029880	Olfr639	chr7:111160263-111174070	AAko-TTround-FFdkosrna	AAwt-TTround-FFdkosrna	OK	0.26516	0.880099	-1.72916	1.72594	0.01945	0.406391	downregulated
29892	XLOC_029892	XLOC_029892	Trim12a	chr7:111448410-111473352	AAko-TTround-FFdkosrna	AAwt-TTround-FFdkosrna	OK	0.593088	0.135886	2.13651	-1.94942	0.02925	0.481406	upregulated
29923	XLOC_029923	XLOC_029923	Tpp1	chr7:112893360-112900721	AAko-TTround-FFdkosrna	AAwt-TTround-FFdkosrna	OK	0.496838	0.122683	2.02965	-2.52371	0.0019	0.104298	upregulated
30012	XLOC_030012	XLOC_030012	non-annotated transcript	chr7:123424975-123426315	AAko-TTround-FFdkosrna	AAwt-TTround-FFdkosrna	OK	19.9117	10.8917	0.87052	-1.55073	0.03075	0.49269	upregulated
30014	XLOC_030014	XLOC_030014	Pik3c2a	chr7:123480394-123587045	AAko-TTround-FFdkosrna	AAwt-TTround-FFdkosrna	OK	13.6997	8.98531	0.608665	-1.43102	0.04445	0.560014	upregulated
30018	XLOC_030018	XLOC_030018	non-annotated transcript	chr7:125466581-125471768	AAko-TTround-FFdkosrna	AAwt-TTround-FFdkosrna	OK	10.5365	17.6704	-0.745857	1.53292	0.03295	0.505251	downregulated
30030	XLOC_030030	XLOC_030030	Thumpd1	chr7:126858607-126864279	AAko-TTround-FFdkosrna	AAwt-TTround-FFdkosrna	OK	18.3176	11.5039	0.671233	-1.50574	0.0325	0.502225	upregulated
30049	XLOC_030049	XLOC_030049	non-annotated transcript	chr7:129295906-129302845	AAko-TTround-FFdkosrna	AAwt-TTround-FFdkosrna	OK	1.81232	5.43347	-1.58377	2.8069	2e-04	0.0206156	downregulated
30078	XLOC_030078	XLOC_030078	Coro1a	chr7:133843287-133848268	AAko-TTround-FFdkosrna	AAwt-TTround-FFdkosrna	OK	0.507161	0.171814	1.57002	-1.63445	0.0328	0.505251	upregulated
30087	XLOC_030087	XLOC_030087	Mvp	chr7:134130373-134158108	AAko-TTround-FFdkosrna	AAwt-TTround-FFdkosrna	OK	1.49778	0.466222	1.68683	-2.7648	0.00035	0.0307282	upregulated
30117	XLOC_030117	XLOC_030117	Bcl7c	chr7:134848491-134852280	AAko-TTround-FFdkosrna	AAwt-TTround-FFdkosrna	OK	20.7503	35.714	-0.783317	1.71902	0.01915	0.402541	downregulated
30133	XLOC_030133	XLOC_030133	Fgfr2	chr7:137305964-137410322	AAko-TTround-FFdkosrna	AAwt-TTround-FFdkosrna	OK	0.404419	0.135024	1.59336	-2.3207	0.0027	0.135638	upregulated
30145	XLOC_030145	XLOC_030145	Oat	chr7:139749157-139768081	AAko-TTround-FFdkosrna	AAwt-TTround-FFdkosrna	OK	13.3954	7.54631	0.828086	-1.769	0.0117	0.318613	upregulated
30149	XLOC_030149	XLOC_030149	non-annotated transcript	chr7:140098935-140102602	AAko-TTround-FFdkosrna	AAwt-TTround-FFdkosrna	OK	0.649966	3.91489	-2.59017	2.26069	0.00785	0.256424	downregulated
30180	XLOC_030180	XLOC_030180	Echs1	chr7:147291621-147302322	AAko-TTround-FFdkosrna	AAwt-TTround-FFdkosrna	OK	3.78263	1.26016	1.58693	-2.71177	0.00025	0.0240753	upregulated
30195	XLOC_030195	XLOC_030195	Ifitm2	chr7:148140737-148141860	AAko-TTround-FFdkosrna	AAwt-TTround-FFdkosrna	OK	6.34877	1.68971	1.91056	-2.78384	0.001	0.0657943	upregulated
30206	XLOC_030206	XLOC_030206	Cdhr5	chr7:148454983-148462685	AAko-TTround-FFdkosrna	AAwt-TTround-FFdkosrna	OK	0.571588	0.116529	2.30672	-2.39483	0.00505	0.197953	upregulated
30226	XLOC_030226	XLOC_030226	Ctsd	chr7:149561820-149573775	AAko-TTround-FFdkosrna	AAwt-TTround-FFdkosrna	OK	23.7831	14.4174	0.722226	-1.60694	0.0226	0.432884	upregulated
30247	XLOC_030247	XLOC_030247	Osbpl5	chr7:150874666-150927868	AAko-TTround-FFdkosrna	AAwt-TTround-FFdkosrna	OK	0.45736	0.153704	1.58259	-1.97204	0.0076	0.251206	upregulated
30252	XLOC_030252	XLOC_030252	Cttn	chr7:151621628-151656840	AAko-TTround-FFdkosrna	AAwt-TTround-FFdkosrna	OK	9.30982	5.743	0.6972	-1.46954	0.03675	0.527483	upregulated
30259	XLOC_030259	XLOC_030259	non-annotated transcript	chr7:3181305-3181562	AAko-TTround-FFdkosrna	AAwt-TTround-FFdkosrna	OK	0.001	10.1135	-13.3039	NA	5e-05	0.00702803	downregulated
30262	XLOC_030262	XLOC_030262	non-annotated transcript	chr7:3873259-3874119	AAko-TTround-FFdkosrna	AAwt-TTround-FFdkosrna	OK	1.59444	0.699804	1.19009	-1.40433	0.0484	0.576389	upregulated
30274	XLOC_030274	XLOC_030274	non-annotated transcript	chr7:11573878-11573947	AAko-TTround-FFdkosrna	AAwt-TTround-FFdkosrna	OK	0.001	576.892	-19.1379	NA	0.00225	0.119049	downregulated
30354	XLOC_030354	XLOC_030354	non-annotated transcript	chr7:30755610-30756294	AAko-TTround-FFdkosrna	AAwt-TTround-FFdkosrna	OK	1.45108	3.45744	-1.25216	1.74132	0.0203	0.412989	downregulated
30411	XLOC_030411	XLOC_030411	non-annotated transcript	chr7:46611349-46611803	AAko-TTround-FFdkosrna	AAwt-TTround-FFdkosrna	OK	0.644026	0.001	9.33098	NA	8e-04	0.0570892	upregulated
30457	XLOC_030457	XLOC_030457	non-annotated transcript	chr7:51940201-51940509	AAko-TTround-FFdkosrna	AAwt-TTround-FFdkosrna	OK	1.16683	4.39289	-1.91225	1.56196	0.0488	0.577692	downregulated
30463	XLOC_030463	XLOC_030463	non-annotated transcript	chr7:53034824-53035211	AAko-TTround-FFdkosrna	AAwt-TTround-FFdkosrna	OK	0.888376	3.17385	-1.83654	1.55843	0.04405	0.559914	downregulated
30465	XLOC_030465	XLOC_030465	non-annotated transcript	chr7:53122524-53123189	AAko-TTround-FFdkosrna	AAwt-TTround-FFdkosrna	OK	2.16974	4.40621	-1.02169	1.51877	0.0341	0.512913	downregulated
30475	XLOC_030475	XLOC_030475	non-annotated transcript	chr7:58697272-58697844	AAko-TTround-FFdkosrna	AAwt-TTround-FFdkosrna	OK	8.48558	3.21617	1.40012	-2.24541	0.00265	0.133609	upregulated
30492	XLOC_030492	XLOC_030492	non-annotated transcript	chr7:70489298-70489508	AAko-TTround-FFdkosrna	AAwt-TTround-FFdkosrna	OK	20.912	3.22858	2.69581	-2.16796	0.03135	0.496869	upregulated
30493	XLOC_030493	XLOC_030493	non-annotated transcript	chr7:70490934-70491772	AAko-TTround-FFdkosrna	AAwt-TTround-FFdkosrna	OK	1.48707	0.478133	1.64001	-1.7775	0.02405	0.445037	upregulated
30499	XLOC_030499	XLOC_030499	non-annotated transcript	chr7:72981465-72982179	AAko-TTround-FFdkosrna	AAwt-TTround-FFdkosrna	OK	0.427096	1.90221	-2.15429	2.13345	0.01615	0.373936	downregulated
30511	XLOC_030511	XLOC_030511	non-annotated transcript	chr7:74652044-74652352	AAko-TTround-FFdkosrna	AAwt-TTround-FFdkosrna	OK	0.001	3.39217	-11.7276	NA	5e-05	0.00702803	downregulated
30535	XLOC_030535	XLOC_030535	non-annotated transcript	chr7:77021816-77025835	AAko-TTround-FFdkosrna	AAwt-TTround-FFdkosrna	OK	2.51577	1.11175	1.17947	-1.97907	0.0097	0.286279	upregulated
30536	XLOC_030536	XLOC_030536	non-annotated transcript	chr7:77025992-77028022	AAko-TTround-FFdkosrna	AAwt-TTround-FFdkosrna	OK	4.151	1.89941	1.12867	-1.87249	0.0121	0.323181	upregulated
30537	XLOC_030537	XLOC_030537	non-annotated transcript	chr7:77028126-77029212	AAko-TTround-FFdkosrna	AAwt-TTround-FFdkosrna	OK	4.70692	2.30531	1.03045	-1.62531	0.02385	0.443736	upregulated
30538	XLOC_030538	XLOC_030538	non-annotated transcript	chr7:77029402-77043296	AAko-TTround-FFdkosrna	AAwt-TTround-FFdkosrna	OK	4.51516	2.60254	0.795411	-1.55248	0.03105	0.494084	upregulated
30539	XLOC_030539	XLOC_030539	non-annotated transcript	chr7:77043356-77060057	AAko-TTround-FFdkosrna	AAwt-TTround-FFdkosrna	OK	13.2933	7.80821	0.76782	-1.63197	0.0242	0.447218	upregulated
30540	XLOC_030540	XLOC_030540	non-annotated transcript	chr7:77060148-77061339	AAko-TTround-FFdkosrna	AAwt-TTround-FFdkosrna	OK	12.697	7.04675	0.849662	-1.47901	0.0343	0.514334	upregulated
30541	XLOC_030541	XLOC_030541	non-annotated transcript	chr7:77061422-77063096	AAko-TTround-FFdkosrna	AAwt-TTround-FFdkosrna	OK	8.46135	4.44721	0.928312	-1.62208	0.0271	0.465856	upregulated
30542	XLOC_030542	XLOC_030542	non-annotated transcript	chr7:77063744-77081008	AAko-TTround-FFdkosrna	AAwt-TTround-FFdkosrna	OK	6.66651	3.831	0.799587	-1.63644	0.02455	0.451289	upregulated
30557	XLOC_030557	XLOC_030557	non-annotated transcript	chr7:79171987-79172203	AAko-TTround-FFdkosrna	AAwt-TTround-FFdkosrna	OK	43.8917	13.7044	1.67941	-2.16913	0.0065	0.2287	upregulated
30558	XLOC_030558	XLOC_030558	non-annotated transcript	chr7:80273162-80280468	AAko-TTround-FFdkosrna	AAwt-TTround-FFdkosrna	OK	2.86768	1.58711	0.854391	-1.60622	0.0243	0.44847	upregulated
30559	XLOC_030559	XLOC_030559	non-annotated transcript	chr7:80280589-80289411	AAko-TTround-FFdkosrna	AAwt-TTround-FFdkosrna	OK	5.0656	2.57648	0.975892	-1.90173	0.01165	0.317562	upregulated
30561	XLOC_030561	XLOC_030561	non-annotated transcript	chr7:80292240-80293735	AAko-TTround-FFdkosrna	AAwt-TTround-FFdkosrna	OK	1.41597	0.584657	1.2786	-1.68722	0.023	0.436937	upregulated
30562	XLOC_030562	XLOC_030562	non-annotated transcript	chr7:80293881-80295812	AAko-TTround-FFdkosrna	AAwt-TTround-FFdkosrna	OK	1.73362	0.590498	1.55623	-2.26534	0.00385	0.16664	upregulated
30563	XLOC_030563	XLOC_030563	non-annotated transcript	chr7:80295927-80296539	AAko-TTround-FFdkosrna	AAwt-TTround-FFdkosrna	OK	1.79501	0.301046	2.58074	-2.31418	0.02965	0.485691	upregulated
30569	XLOC_030569	XLOC_030569	non-annotated transcript	chr7:80764857-80765112	AAko-TTround-FFdkosrna	AAwt-TTround-FFdkosrna	OK	9.55421	1.13199	3.07855	-2.18264	0.0433	0.558167	upregulated
30573	XLOC_030573	XLOC_030573	non-annotated transcript	chr7:80925403-80939591	AAko-TTround-FFdkosrna	AAwt-TTround-FFdkosrna	OK	9.03528	5.08213	0.83042	-1.7074	0.02175	0.425386	upregulated
30574	XLOC_030574	XLOC_030574	non-annotated transcript	chr7:80939665-80943215	AAko-TTround-FFdkosrna	AAwt-TTround-FFdkosrna	OK	6.76184	3.74881	0.851368	-1.57336	0.0268	0.46385	upregulated
30586	XLOC_030586	XLOC_030586	Ntrk3	chr7:85336982-85722724	AAko-TTround-FFdkosrna	AAwt-TTround-FFdkosrna	OK	9.91199	26.4595	-1.41648	2.61467	3e-04	0.0271081	downregulated
30618	XLOC_030618	XLOC_030618	non-annotated transcript	chr7:91380959-91381316	AAko-TTround-FFdkosrna	AAwt-TTround-FFdkosrna	OK	0.001	6.8071	-12.7326	NA	5e-05	0.00702803	downregulated
30622	XLOC_030622	XLOC_030622	non-annotated transcript	chr7:92684843-92685236	AAko-TTround-FFdkosrna	AAwt-TTround-FFdkosrna	OK	0.689279	3.49705	-2.34257	1.94159	0.02525	0.456024	downregulated
30642	XLOC_030642	XLOC_030642	non-annotated transcript	chr7:101959565-101959808	AAko-TTround-FFdkosrna	AAwt-TTround-FFdkosrna	OK	0.001	4.70511	-12.1997	NA	5e-05	0.00702803	downregulated
30670	XLOC_030670	XLOC_030670	non-annotated transcript	chr7:109415733-109416288	AAko-TTround-FFdkosrna	AAwt-TTround-FFdkosrna	OK	5.50407	10.2845	-0.901761	1.56861	0.02645	0.461523	downregulated
30729	XLOC_030729	XLOC_030729	non-annotated transcript	chr7:130083625-130084464	AAko-TTround-FFdkosrna	AAwt-TTround-FFdkosrna	OK	2.02914	0.731097	1.47471	-1.84053	0.01535	0.363889	upregulated
30782	XLOC_030782	XLOC_030782	non-annotated transcript	chr7:138857096-138857365	AAko-TTround-FFdkosrna	AAwt-TTround-FFdkosrna	OK	0.001	5.44404	-12.4102	NA	5e-05	0.00702803	downregulated
30833	XLOC_030833	XLOC_030833	non-annotated transcript	chr7:152100191-152100958	AAko-TTround-FFdkosrna	AAwt-TTround-FFdkosrna	OK	458.521	265.176	0.790043	-1.9864	0.004	0.170481	upregulated
30843	XLOC_030843	XLOC_030843	Pnpla6	chr8:3515383-3544267	AAko-TTround-FFdkosrna	AAwt-TTround-FFdkosrna	OK	1.26712	0.575511	1.14115	-2.18997	0.00325	0.15025	upregulated
30859	XLOC_030859	XLOC_030859	Cers4	chr8:4493404-4526079	AAko-TTround-FFdkosrna	AAwt-TTround-FFdkosrna	OK	0.378417	0.164577	1.21001	-1.59029	0.03315	0.5072	upregulated
30872	XLOC_030872	XLOC_030872	Col4a2	chr8:11312828-11449287	AAko-TTround-FFdkosrna	AAwt-TTround-FFdkosrna	OK	1.09339	0.625976	0.806935	-1.59689	0.028	0.473719	upregulated
30881	XLOC_030881	XLOC_030881	Sox1	chr8:12385770-12436732	AAko-TTround-FFdkosrna	AAwt-TTround-FFdkosrna	OK	0.340294	0.692731	-1.02343	1.49105	0.0386	0.537138	downregulated
30882	XLOC_030882	XLOC_030882	non-annotated transcript	chr8:12502843-12505339	AAko-TTround-FFdkosrna	AAwt-TTround-FFdkosrna	OK	8.5572	4.26883	1.00364	-1.9911	0.0049	0.193435	upregulated
30906	XLOC_030906	XLOC_030906	Kbtbd11	chr8:15011024-15033332	AAko-TTround-FFdkosrna	AAwt-TTround-FFdkosrna	OK	1.23722	2.23911	-0.855179	1.80426	0.0118	0.319772	downregulated
30908	XLOC_030908	XLOC_030908	non-annotated transcript	chr8:15238639-15249412	AAko-TTround-FFdkosrna	AAwt-TTround-FFdkosrna	OK	2.49088	0.43874	2.50851	-2.04564	0.0261	0.460046	upregulated
30916	XLOC_030916	XLOC_030916	Defb14	chr8:19161128-19195321	AAko-TTround-FFdkosrna	AAwt-TTround-FFdkosrna	OK	33.8888	18.5703	0.867889	-1.48194	0.0383	0.537138	upregulated
30963	XLOC_030963	XLOC_030963	Plat	chr8:23868215-23893320	AAko-TTround-FFdkosrna	AAwt-TTround-FFdkosrna	OK	1.97074	0.843222	1.22646	-2.07235	0.00405	0.171822	upregulated
30969	XLOC_030969	XLOC_030969	Sfrp1	chr8:24521973-24560104	AAko-TTround-FFdkosrna	AAwt-TTround-FFdkosrna	OK	0.188073	0.407012	-1.11023	1.66655	0.0199	0.41025	downregulated
30982	XLOC_030982	XLOC_030982	non-annotated transcript	chr8:27549474-27551015	AAko-TTround-FFdkosrna	AAwt-TTround-FFdkosrna	OK	5.72359	1.90378	1.58881	-2.91454	3e-04	0.0271081	upregulated
31000	XLOC_031000	XLOC_031000	Fut10	chr8:32297803-32371955	AAko-TTround-FFdkosrna	AAwt-TTround-FFdkosrna	OK	1.5076	0.766501	0.977778	-1.67738	0.02015	0.412349	upregulated
31012	XLOC_031012	XLOC_031012	Tmem66	chr8:35216435-35233943	AAko-TTround-FFdkosrna	AAwt-TTround-FFdkosrna	OK	21.1881	34.0085	-0.682599	1.61126	0.02245	0.432093	downregulated
31013	XLOC_031013	XLOC_031013	non-annotated transcript	chr8:35389454-35390950	AAko-TTround-FFdkosrna	AAwt-TTround-FFdkosrna	OK	6.68705	0.869414	2.94492	-2.93766	0.00365	0.160988	upregulated
31014	XLOC_031014	XLOC_031014	non-annotated transcript	chr8:35572884-35592098	AAko-TTround-FFdkosrna	AAwt-TTround-FFdkosrna	OK	1.47895	3.54134	-1.25931	1.97364	0.0093	0.281335	downregulated
31017	XLOC_031017	XLOC_031017	non-annotated transcript	chr8:36286081-36289093	AAko-TTround-FFdkosrna	AAwt-TTround-FFdkosrna	OK	0.001	3.99215	-11.9626	NA	5e-05	0.00702803	downregulated
31026	XLOC_031026	XLOC_031026	non-annotated transcript	chr8:37378486-37378840	AAko-TTround-FFdkosrna	AAwt-TTround-FFdkosrna	OK	0.001	29.624	-14.8544	NA	5e-05	0.00702803	downregulated
31027	XLOC_031027	XLOC_031027	6430573F11Rik	chr8:37552244-37576067	AAko-TTround-FFdkosrna	AAwt-TTround-FFdkosrna	OK	0.451469	0.0981794	2.2159	-2.02307	0.0174	0.388701	upregulated
31029	XLOC_031029	XLOC_031029	non-annotated transcript	chr8:38151993-38155014	AAko-TTround-FFdkosrna	AAwt-TTround-FFdkosrna	OK	1.01185	1.80649	-0.835395	1.55305	0.0284	0.475551	downregulated
31031	XLOC_031031	XLOC_031031	Tusc3	chr8:40068302-40250468	AAko-TTround-FFdkosrna	AAwt-TTround-FFdkosrna	OK	42.6716	65.0165	-0.607507	1.46185	0.0405	0.542684	downregulated
31036	XLOC_031036	XLOC_031036	Zdhhc2	chr8:41509168-41570196	AAko-TTround-FFdkosrna	AAwt-TTround-FFdkosrna	OK	1.8812	0.822334	1.19561	-2.08905	0.0045	0.185815	upregulated
31047	XLOC_031047	XLOC_031047	Triml2	chr8:44268475-44279238	AAko-TTround-FFdkosrna	AAwt-TTround-FFdkosrna	OK	0.793969	0.0939483	3.09458	-2.27956	0.03	0.487124	upregulated
31053	XLOC_031053	XLOC_031053	Ccdc110	chr8:47020002-47029499	AAko-TTround-FFdkosrna	AAwt-TTround-FFdkosrna	OK	45.5101	74.4521	-0.710106	1.72641	0.01565	0.36842	downregulated
31056	XLOC_031056	XLOC_031056	4933411K20Rik	chr8:47237076-47280992	AAko-TTround-FFdkosrna	AAwt-TTround-FFdkosrna	OK	120.495	173.323	-0.524482	1.37804	0.048	0.575318	downregulated
31064	XLOC_031064	XLOC_031064	Rwdd4a	chr8:48618998-48638191	AAko-TTround-FFdkosrna	AAwt-TTround-FFdkosrna	OK	9.52523	20.0859	-1.07629	2.4568	3e-04	0.0271081	downregulated
31076	XLOC_031076	XLOC_031076	non-annotated transcript	chr8:54521496-54532081	AAko-TTround-FFdkosrna	AAwt-TTround-FFdkosrna	OK	2.04873	5.40745	-1.39995	1.68001	0.02465	0.451338	downregulated
31083	XLOC_031083	XLOC_031083	Hpgd	chr8:58773348-58799843	AAko-TTround-FFdkosrna	AAwt-TTround-FFdkosrna	OK	2.48148	0.747888	1.73224	-2.72098	0.00085	0.0589934	upregulated
31085	XLOC_031085	XLOC_031085	non-annotated transcript	chr8:59086943-59087646	AAko-TTround-FFdkosrna	AAwt-TTround-FFdkosrna	OK	2.72067	6.25978	-1.20192	1.76573	0.0175	0.388701	downregulated
31087	XLOC_031087	XLOC_031087	non-annotated transcript	chr8:59832040-59832876	AAko-TTround-FFdkosrna	AAwt-TTround-FFdkosrna	OK	1.42189	5.62137	-1.98286	1.65251	0.04835	0.576389	downregulated
31093	XLOC_031093	XLOC_031093	non-annotated transcript	chr8:62322031-62323466	AAko-TTround-FFdkosrna	AAwt-TTround-FFdkosrna	OK	18.233	6.74774	1.43429	-1.47817	0.0492	0.578734	upregulated
31116	XLOC_031116	XLOC_031116	Sh2d4a	chr8:70800426-70871603	AAko-TTround-FFdkosrna	AAwt-TTround-FFdkosrna	OK	0.709355	0.129579	2.46385	-2.8185	0.0019	0.104298	upregulated
31118	XLOC_031118	XLOC_031118	Ints10	chr8:71317852-71351543	AAko-TTround-FFdkosrna	AAwt-TTround-FFdkosrna	OK	115.443	169.539	-0.554428	1.42562	0.0391	0.538864	downregulated
31126	XLOC_031126	XLOC_031126	Lpar2	chr8:72346463-72355001	AAko-TTround-FFdkosrna	AAwt-TTround-FFdkosrna	OK	2.21096	0.935462	1.24247	-2.48717	0.00035	0.0307282	upregulated
31135	XLOC_031135	XLOC_031135	Mef2b	chr8:72676676-72691387	AAko-TTround-FFdkosrna	AAwt-TTround-FFdkosrna	OK	1.54975	3.05555	-0.978924	1.51379	0.04345	0.558675	downregulated
31142	XLOC_031142	XLOC_031142	Comp	chr8:72897446-72905970	AAko-TTround-FFdkosrna	AAwt-TTround-FFdkosrna	OK	46.5252	88.1332	-0.921657	2.34153	0.0015	0.0878874	downregulated
31161	XLOC_031161	XLOC_031161	Ocel1	chr8:73895196-73905851	AAko-TTround-FFdkosrna	AAwt-TTround-FFdkosrna	OK	9.31914	15.1754	-0.703371	1.3808	0.04955	0.580887	downregulated
31172	XLOC_031172	XLOC_031172	Insl3,Jak3	chr8:74200281-74214476	AAko-TTround-FFdkosrna	AAwt-TTround-FFdkosrna	OK	375.339	40.804	3.20145	-4.61059	5e-05	0.00702803	upregulated
31173	XLOC_031173	XLOC_031173	Zfp709	chr8:74405966-74416464	AAko-TTround-FFdkosrna	AAwt-TTround-FFdkosrna	OK	0.998804	0.525497	0.929267	-1.64019	0.0195	0.40713	upregulated
31189	XLOC_031189	XLOC_031189	Nwd1	chr8:75170609-75238645	AAko-TTround-FFdkosrna	AAwt-TTround-FFdkosrna	OK	0.217187	0.397661	-0.868969	1.47827	0.04245	0.552585	downregulated
31222	XLOC_031222	XLOC_031222	Tbc1d9	chr8:85689250-85796919	AAko-TTround-FFdkosrna	AAwt-TTround-FFdkosrna	OK	8.63723	15.5469	-0.847894	1.95812	0.0079	0.257152	downregulated
31239	XLOC_031239	XLOC_031239	Rfx1	chr8:86587308-86628864	AAko-TTround-FFdkosrna	AAwt-TTround-FFdkosrna	OK	10.6607	22.4415	-1.0738	1.61779	0.0297	0.485938	downregulated
[truncated: 388 more rows]
