# Supplementary material for: mir-34b/c and mir-449a/b/c are required for spermatogenesis, but not for the first cleavage division in mice
Source: Biol Open. 2015 Jan 23;4(2):212–23. doi: 10.1242/bio.201410959 (PMC4365490; doi:10.1242/bio.201410959)
Supplement: Supplementary Material [file supp_bio.201410959_bio201410959_Table_S5.xls]

## Sheet: Sheet1
Table S5. 353 target genes of the five miRNAs (miR34b/c and miR-449a/b/c) detected in miR-dKO round spermatids by RNA-Seq (upregulated genes are highlighted in red, and downregulated ones in yellow; genes without changes are labeled with green).
	test_id	gene_id	gene	locus	sample_1	sample_2	status	value_1	value_2	log2fold_change	test_stat	p_value	q_value	regulated
1178	XLOC_001178	XLOC_001178	Inhbb	chr1:121312041-121318825	AAko-TTround-FFdkosrna	AAwt-TTround-FFdkosrna	OK	0.687565	0.156451	2.13579	-3.05312	0.00025	0.0240753	upregulated
1436	XLOC_001436	XLOC_001436	Pea15a	chr1:174126859-174136912	AAko-TTround-FFdkosrna	AAwt-TTround-FFdkosrna	OK	3.49334	1.26446	1.46608	-2.84166	0.00025	0.0240753	upregulated
2644	XLOC_002644	XLOC_002644	Kitl	chr10:99478457-99563046	AAko-TTround-FFdkosrna	AAwt-TTround-FFdkosrna	OK	1.91945	0.513437	1.90243	-3.60415	5e-05	0.00702803	upregulated
5002	XLOC_005002	XLOC_005002	Igfbp3	chr11:7106095-7113926	AAko-TTround-FFdkosrna	AAwt-TTround-FFdkosrna	OK	0.99595	0.267792	1.89496	-2.62249	0.0014	0.0836124	upregulated
5448	XLOC_005448	XLOC_005448	5730455P16Rik	chr11:80173993-80191517	AAko-TTround-FFdkosrna	AAwt-TTround-FFdkosrna	OK	2.14084	1.19757	0.83807	-1.64114	0.02225	0.430695	upregulated
12848	XLOC_012848	XLOC_012848	Gmnc	chr16:26957320-26990060	AAko-TTround-FFdkosrna	AAwt-TTround-FFdkosrna	OK	0.681529	0.151941	2.16527	-3.02374	0.00025	0.0240753	upregulated
12886	XLOC_012886	XLOC_012886	Kalrn	chr16:33969158-34514113	AAko-TTround-FFdkosrna	AAwt-TTround-FFdkosrna	OK	0.564388	0.32217	0.808865	-1.49307	0.03175	0.497822	upregulated
12963	XLOC_012963	XLOC_012963	Alcam	chr16:52249108-52453110	AAko-TTround-FFdkosrna	AAwt-TTround-FFdkosrna	OK	1.34292	0.775502	0.792168	-1.53555	0.0311	0.494597	upregulated
14129	XLOC_014129	XLOC_014129	Foxn2	chr17:88840051-88889873	AAko-TTround-FFdkosrna	AAwt-TTround-FFdkosrna	OK	2.73768	1.6999	0.6875	-1.41314	0.0444	0.560014	upregulated
14679	XLOC_014679	XLOC_014679	Ptprm	chr17:67016187-67703799	AAko-TTround-FFdkosrna	AAwt-TTround-FFdkosrna	OK	5.34419	1.88839	1.50081	-2.42214	0.0016	0.0925771	upregulated
15407	XLOC_015407	XLOC_015407	Csf1r	chr18:61265225-61290793	AAko-TTround-FFdkosrna	AAwt-TTround-FFdkosrna	OK	1.28289	0.343654	1.90036	-3.20651	5e-05	0.00702803	upregulated
16833	XLOC_016833	XLOC_016833	Lgi1	chr19:38339022-38383429	AAko-TTround-FFdkosrna	AAwt-TTround-FFdkosrna	OK	15.351	5.63075	1.44693	-2.22936	0.0027	0.135638	upregulated
17354	XLOC_017354	XLOC_017354	Etl4	chr2:20211539-20732162	AAko-TTround-FFdkosrna	AAwt-TTround-FFdkosrna	OK	0.649339	0.209208	1.63403	-2.60036	0.00085	0.0589934	upregulated
17465	XLOC_017465	XLOC_017465	Ptges	chr2:30744990-30760205	AAko-TTround-FFdkosrna	AAwt-TTround-FFdkosrna	OK	2.00714	0.795939	1.33441	-1.75991	0.0184	0.396969	upregulated
18565	XLOC_018565	XLOC_018565	Ptges	chr2:30744990-30760205	AAko-TTround-FFdkosrna	AAwt-TTround-FFdkosrna	OK	0.417516	0.165645	1.33374	-1.49873	0.0393	0.539595	upregulated
20040	XLOC_020040	XLOC_020040	Pkia	chr3:7366603-7445365	AAko-TTround-FFdkosrna	AAwt-TTround-FFdkosrna	OK	0.776841	0.309466	1.32784	-2.07662	0.0061	0.220479	upregulated
20082	XLOC_020082	XLOC_020082	Nceh1	chr3:27081925-27143833	AAko-TTround-FFdkosrna	AAwt-TTround-FFdkosrna	OK	0.680106	0.293514	1.21233	-1.97736	0.0084	0.265057	upregulated
20475	XLOC_020475	XLOC_020475	Kcnd3	chr3:105251107-105476920	AAko-TTround-FFdkosrna	AAwt-TTround-FFdkosrna	OK	0.805264	0.405694	0.98907	-1.50276	0.0271	0.465856	upregulated
20740	XLOC_020740	XLOC_020740	Fndc3b	chr3:27315083-27609361	AAko-TTround-FFdkosrna	AAwt-TTround-FFdkosrna	OK	1.13509	0.59328	0.936026	-1.8333	0.01055	0.299915	upregulated
21294	XLOC_021294	XLOC_021294	Prkacb	chr3:146392542-146475910	AAko-TTround-FFdkosrna	AAwt-TTround-FFdkosrna	OK	2.87405	1.68318	0.771892	-1.56104	0.02955	0.484338	upregulated
22741	XLOC_022741	XLOC_022741	Txn1	chr4:57956244-57969283	AAko-TTround-FFdkosrna	AAwt-TTround-FFdkosrna	OK	8.20947	3.16747	1.37396	-2.58144	0.00035	0.0307282	upregulated
24105	XLOC_024105	XLOC_024105	Pdgfra	chr5:75548315-75594229	AAko-TTround-FFdkosrna	AAwt-TTround-FFdkosrna	OK	0.995996	0.384298	1.37391	-2.55647	0.00035	0.0307282	upregulated
24897	XLOC_024897	XLOC_024897	Clock	chr5:76641177-76733890	AAko-TTround-FFdkosrna	AAwt-TTround-FFdkosrna	OK	6.30064	3.97593	0.664204	-1.48678	0.0366	0.526144	upregulated
26072	XLOC_026072	XLOC_026072	Peg10	chr6:4697305-4710516	AAko-TTround-FFdkosrna	AAwt-TTround-FFdkosrna	OK	1.03506	0.337875	1.61515	-2.89718	0.00025	0.0240753	upregulated
26601	XLOC_026601	XLOC_026601	Foxj2	chr6:122770201-122795384	AAko-TTround-FFdkosrna	AAwt-TTround-FFdkosrna	OK	0.666294	0.357625	0.89771	-1.52971	0.0361	0.524896	upregulated
26892	XLOC_026892	XLOC_026892	Slc37a3	chr6:39284769-39327706	AAko-TTround-FFdkosrna	AAwt-TTround-FFdkosrna	OK	0.660914	0.369108	0.840419	-1.43924	0.0406	0.54324	upregulated
26964	XLOC_026964	XLOC_026964	Cycs	chr6:50512561-50516473	AAko-TTround-FFdkosrna	AAwt-TTround-FFdkosrna	OK	8.12841	4.42127	0.878512	-1.90426	0.0069	0.236495	upregulated
28540	XLOC_028540	XLOC_028540	Sema4b	chr7:87331726-87371410	AAko-TTround-FFdkosrna	AAwt-TTround-FFdkosrna	OK	1.63083	0.90771	0.845305	-1.65871	0.0178	0.390996	upregulated
28966	XLOC_028966	XLOC_028966	Dpysl4	chr7:146271899-146287690	AAko-TTround-FFdkosrna	AAwt-TTround-FFdkosrna	OK	0.778713	0.289637	1.42685	-2.15745	0.00335	0.153598	upregulated
29332	XLOC_029332	XLOC_029332	Axl	chr7:26541518-26573752	AAko-TTround-FFdkosrna	AAwt-TTround-FFdkosrna	OK	1.87555	0.37401	2.32617	-4.21728	5e-05	0.00702803	upregulated
29345	XLOC_029345	XLOC_029345	Shkbp1	chr7:28127151-28141027	AAko-TTround-FFdkosrna	AAwt-TTround-FFdkosrna	OK	4.88227	1.50066	1.70195	-3.39822	5e-05	0.00702803	upregulated
30030	XLOC_030030	XLOC_030030	Thumpd1	chr7:126858607-126864279	AAko-TTround-FFdkosrna	AAwt-TTround-FFdkosrna	OK	18.3166	11.5029	0.671152	-1.50574	0.0325	0.502225	upregulated
32742	XLOC_032742	XLOC_032742	Slc44a2	chr9:21125162-21159472	AAko-TTround-FFdkosrna	AAwt-TTround-FFdkosrna	OK	4.9553	2.00985	1.30188	-2.61531	7e-04	0.051813	upregulated
33202	XLOC_033202	XLOC_033202	Tfdp2	chr9:96096693-96224065	AAko-TTround-FFdkosrna	AAwt-TTround-FFdkosrna	OK	2.62245	1.62284	0.692395	-1.43886	0.0437	0.559424	upregulated
33343	XLOC_033343	XLOC_033343	Trank1	chr9:111214242-111298279	AAko-TTround-FFdkosrna	AAwt-TTround-FFdkosrna	OK	7.80876	4.00554	0.963096	-2.07505	0.00375	0.164098	upregulated
33850	XLOC_033850	XLOC_033850	Fam63b	chr9:70446820-70504981	AAko-TTround-FFdkosrna	AAwt-TTround-FFdkosrna	OK	1.36937	0.808947	0.759392	-1.46725	0.04175	0.549123	upregulated
34110	XLOC_034110	XLOC_034110	Oxsr1	chr9:119147550-119231963	AAko-TTround-FFdkosrna	AAwt-TTround-FFdkosrna	OK	6.02567	2.97176	1.0198	-2.12303	0.0025	0.128135	upregulated
34744	XLOC_034744	XLOC_034744	Lonrf3	chrX:33868403-33906851	AAko-TTround-FFdkosrna	AAwt-TTround-FFdkosrna	OK	4.99061	3.22509	0.629876	-1.40825	0.0453	0.56332	upregulated
34878	XLOC_034878	XLOC_034878	Zfp275	chrX:70587958-70604419	AAko-TTround-FFdkosrna	AAwt-TTround-FFdkosrna	OK	1.12948	0.288523	1.9689	-3.54722	5e-05	0.00702803	upregulated
35095	XLOC_035095	XLOC_035095	Tmem164	chrX:139115942-139278037	AAko-TTround-FFdkosrna	AAwt-TTround-FFdkosrna	OK	1.14329	0.210433	2.44177	-2.80358	2e-04	0.0206156	upregulated
35291	XLOC_035291	XLOC_035291	Sept6	chrX:34450828-34529690	AAko-TTround-FFdkosrna	AAwt-TTround-FFdkosrna	OK	2.19839	0.516314	2.09013	-3.52552	5e-05	0.00702803	upregulated
35314	XLOC_035314	XLOC_035314	Tmem255a	chrX:35550477-35605658	AAko-TTround-FFdkosrna	AAwt-TTround-FFdkosrna	OK	1.4498	0.360253	2.00877	-3.2526	1e-04	0.0123693	upregulated
35649	XLOC_035649	XLOC_035649	Acsl4	chrX:138752535-138825078	AAko-TTround-FFdkosrna	AAwt-TTround-FFdkosrna	OK	1.59362	0.541323	1.55774	-2.94299	5e-05	0.00702803	upregulated
101	XLOC_000101	XLOC_000101	Mgat4a	chr1:37496184-37610907	AAko-TTround-FFdkosrna	AAwt-TTround-FFdkosrna	OK	29.5421	26.9441	0.132806	-0.161253	0.8211	0.984583	NA
129	XLOC_000129	XLOC_000129	AI597479	chr1:43155554-43172791	AAko-TTround-FFdkosrna	AAwt-TTround-FFdkosrna	OK	10.917	9.39495	0.216616	-0.486387	0.4952	0.908051	NA
200	XLOC_000200	XLOC_000200	Gm973	chr1:59573107-59693259	AAko-TTround-FFdkosrna	AAwt-TTround-FFdkosrna	OK	89.8852	102.381	-0.187787	0.412025	0.5609	0.928334	NA
320	XLOC_000320	XLOC_000320	Cops7b	chr1:88483674-88503075	AAko-TTround-FFdkosrna	AAwt-TTround-FFdkosrna	OK	6.49882	6.90142	-0.0867159	0.178369	0.7916	0.982924	NA
365	XLOC_000365	XLOC_000365	Asb1	chr1:93433640-93456167	AAko-TTround-FFdkosrna	AAwt-TTround-FFdkosrna	OK	21.788	32.5438	-0.578845	0.663595	0.1722	0.740674	NA
389	XLOC_000389	XLOC_000389	Atg4b	chr1:95651609-95686106	AAko-TTround-FFdkosrna	AAwt-TTround-FFdkosrna	OK	12.1606	11.9428	0.0260739	-0.0585621	0.93325	0.991291	NA
390	XLOC_000390	XLOC_000390	Ing5	chr1:95689152-95718677	AAko-TTround-FFdkosrna	AAwt-TTround-FFdkosrna	OK	5.023	5.137	-0.0323773	0.0410481	0.9548	0.991291	NA
518	XLOC_000518	XLOC_000518	Zfp281	chr1:138521477-138553430	AAko-TTround-FFdkosrna	AAwt-TTround-FFdkosrna	OK	7.22111	5.29165	0.448502	-0.854846	0.21805	0.77064	NA
651	XLOC_000651	XLOC_000651	Usf1	chr1:173341811-173348873	AAko-TTround-FFdkosrna	AAwt-TTround-FFdkosrna	OK	2.56076	2.10729	0.281184	-0.544297	0.43795	0.880869	NA
722	XLOC_000722	XLOC_000722	Acbd3	chr1:182656173-182684335	AAko-TTround-FFdkosrna	AAwt-TTround-FFdkosrna	OK	16.2447	16.6708	-0.0373525	0.0866436	0.90005	0.991291	NA
887	XLOC_000887	XLOC_000887	Lman2l	chr1:36479936-36502084	AAko-TTround-FFdkosrna	AAwt-TTround-FFdkosrna	OK	3.58928	4.58733	-0.35396	0.719043	0.3121	0.821221	NA
889	XLOC_000889	XLOC_000889	Sema4c	chr1:36605486-36617765	AAko-TTround-FFdkosrna	AAwt-TTround-FFdkosrna	OK	2.07933	2.13841	-0.0404188	0.0775955	0.91	0.991291	NA
897	XLOC_000897	XLOC_000897	Mgat4a	chr1:37496184-37610907	AAko-TTround-FFdkosrna	AAwt-TTround-FFdkosrna	OK	1.69602	1.2812	0.404661	-0.479757	0.5042	0.912532	NA
954	XLOC_000954	XLOC_000954	Hecw2	chr1:53863717-54251878	AAko-TTround-FFdkosrna	AAwt-TTround-FFdkosrna	OK	1.38984	2.09859	-0.5945	0.720631	0.3208	0.826454	NA
974	XLOC_000974	XLOC_000974	Fam126b	chr1:58579649-58643177	AAko-TTround-FFdkosrna	AAwt-TTround-FFdkosrna	OK	6.99917	8.86043	-0.340193	0.496849	0.4675	0.893907	NA
981	XLOC_000981	XLOC_000981	Gm973	chr1:59573107-59693259	AAko-TTround-FFdkosrna	AAwt-TTround-FFdkosrna	OK	58.2103	81.3741	-0.483294	0.262832	0.71625	0.969104	NA
1049	XLOC_001049	XLOC_001049	Atg9a	chr1:75177433-75188497	AAko-TTround-FFdkosrna	AAwt-TTround-FFdkosrna	OK	69.2346	92.8998	-0.424182	1.10478	0.1194	0.708495	NA
1182	XLOC_001182	XLOC_001182	Ptpn4	chr1:121549051-121734254	AAko-TTround-FFdkosrna	AAwt-TTround-FFdkosrna	OK	30.3851	30.4233	-0.00181327	0.00406605	0.99515	0.997372	NA
1337	XLOC_001337	XLOC_001337	Ralgps2	chr1:158734286-158869757	AAko-TTround-FFdkosrna	AAwt-TTround-FFdkosrna	OK	44.7075	51.217	-0.196107	0.507062	0.4711	0.895742	NA
1356	XLOC_001356	XLOC_001356	Suco	chr1:163746241-163807440	AAko-TTround-FFdkosrna	AAwt-TTround-FFdkosrna	OK	61.6856	73.0279	-0.243514	0.640752	0.36645	0.848938	NA
2181	XLOC_002181	XLOC_002181	Fbxo30	chr10:11001127-11017913	AAko-TTround-FFdkosrna	AAwt-TTround-FFdkosrna	OK	78.0829	93.9404	-0.266739	0.686271	0.33105	0.833797	NA
2279	XLOC_002279	XLOC_002279	Wasf1	chr10:40603339-40658375	AAko-TTround-FFdkosrna	AAwt-TTround-FFdkosrna	OK	1.03852	1.43496	-0.466472	0.813365	0.24415	0.783793	NA
2375	XLOC_002375	XLOC_002375	Rufy2	chr10:62442970-62486615	AAko-TTround-FFdkosrna	AAwt-TTround-FFdkosrna	OK	1.50743	1.09794	0.457297	-0.445267	0.5428	0.924552	NA
2387	XLOC_002387	XLOC_002387	Jmjd1c	chr10:66589982-66725672	AAko-TTround-FFdkosrna	AAwt-TTround-FFdkosrna	OK	13.6241	10.935	0.317207	-0.752215	0.29915	0.811692	NA
2403	XLOC_002403	XLOC_002403	Ank3	chr10:68996455-69490184	AAko-TTround-FFdkosrna	AAwt-TTround-FFdkosrna	OK	0.883859	0.983023	-0.153409	0.26871	0.7009	0.965585	NA
2570	XLOC_002570	XLOC_002570	Ric8b	chr10:84380357-84481082	AAko-TTround-FFdkosrna	AAwt-TTround-FFdkosrna	OK	1.05984	0.827273	0.357414	-0.692771	0.32145	0.826828	NA
2611	XLOC_002611	XLOC_002611	Fgd6	chr10:93498745-93608084	AAko-TTround-FFdkosrna	AAwt-TTround-FFdkosrna	OK	7.1269	9.17274	-0.364078	0.851384	0.2251	0.774192	NA
2623	XLOC_002623	XLOC_002623	Eea1	chr10:95403296-95508152	AAko-TTround-FFdkosrna	AAwt-TTround-FFdkosrna	OK	7.45495	5.80258	0.361505	-0.822489	0.24765	0.783793	NA
2735	XLOC_002735	XLOC_002735	Ctdsp2	chr10:126415772-126437031	AAko-TTround-FFdkosrna	AAwt-TTround-FFdkosrna	OK	6.36582	6.78621	-0.0922589	0.0356138	0.88995	0.991182	NA
2750	XLOC_002750	XLOC_002750	Stat6	chr10:127080041-127108681	AAko-TTround-FFdkosrna	AAwt-TTround-FFdkosrna	OK	0.744582	0.3199	1.21881	-0.643813	0.3385	0.836509	NA
2768	XLOC_002768	XLOC_002768	Baz2a	chr10:127528122-127566359	AAko-TTround-FFdkosrna	AAwt-TTround-FFdkosrna	OK	23.8788	25.4085	-0.0895797	0.135309	0.75585	0.976967	NA
2778	XLOC_002778	XLOC_002778	Ankrd52	chr10:127814179-127831062	AAko-TTround-FFdkosrna	AAwt-TTround-FFdkosrna	OK	0.789863	0.582905	0.438341	-0.820379	0.2489	0.783793	NA
2779	XLOC_002779	XLOC_002779	Rnf41	chr10:127848671-127883024	AAko-TTround-FFdkosrna	AAwt-TTround-FFdkosrna	OK	32.2894	42.4188	-0.393643	0.774556	0.28345	0.804067	NA
2834	XLOC_002834	XLOC_002834	Sash1	chr10:8442016-8605868	AAko-TTround-FFdkosrna	AAwt-TTround-FFdkosrna	OK	1.18807	1.0395	0.19273	-0.389966	0.57275	0.932742	NA
3019	XLOC_003019	XLOC_003019	Hk1	chr10:61731216-61842656	AAko-TTround-FFdkosrna	AAwt-TTround-FFdkosrna	OK	242.084	291.438	-0.267681	0.742001	0.29185	0.808529	NA
3295	XLOC_003295	XLOC_003295	Zdhhc17	chr10:110378743-110447122	AAko-TTround-FFdkosrna	AAwt-TTround-FFdkosrna	OK	4.89765	5.1939	-0.0847288	0.181327	0.791	0.982757	NA
3645	XLOC_003645	XLOC_003645	Jmjd1c	chr10:66589982-66725672	AAko-TTround-FFdkosrna	AAwt-TTround-FFdkosrna	OK	2.39001	2.47404	-0.0498534	0.0112383	0.97665	0.99182	NA
3686	XLOC_003686	XLOC_003686	Ank3	chr10:68996455-69490184	AAko-TTround-FFdkosrna	AAwt-TTround-FFdkosrna	OK	1.15888	1.34225	-0.211913	0.188643	0.7868	0.981815	NA
4052	XLOC_004052	XLOC_004052	Ahsa2	chr11:23206894-23399785	AAko-TTround-FFdkosrna	AAwt-TTround-FFdkosrna	OK	85.2289	122.546	-0.523912	0.509295	0.45865	0.889199	NA
4196	XLOC_004196	XLOC_004196	Aff4	chr11:53164268-53235332	AAko-TTround-FFdkosrna	AAwt-TTround-FFdkosrna	OK	16.0279	14.2834	0.166252	-0.409815	0.5543	0.926617	NA
4291	XLOC_004291	XLOC_004291	Ttc19	chr11:62094974-62271917	AAko-TTround-FFdkosrna	AAwt-TTround-FFdkosrna	OK	3.25877	2.52218	0.369658	-0.226912	0.74735	0.975719	NA
4340	XLOC_004340	XLOC_004340	Vamp2	chr11:68902029-68905883	AAko-TTround-FFdkosrna	AAwt-TTround-FFdkosrna	OK	1.5344	1.12056	0.45346	-0.854006	0.2247	0.773676	NA
4409	XLOC_004409	XLOC_004409	Ube2g1	chr11:72420762-72499983	AAko-TTround-FFdkosrna	AAwt-TTround-FFdkosrna	OK	4.61743	3.07367	0.58713	-1.24213	0.08445	0.66676	NA
4446	XLOC_004446	XLOC_004446	Rtn4rl1	chr11:75007494-75081264	AAko-TTround-FFdkosrna	AAwt-TTround-FFdkosrna	OK	0.746903	0.471979	0.662196	-1.0788	0.13505	0.717149	NA
4455	XLOC_004455	XLOC_004455	Inpp5k	chr11:75444521-75462367	AAko-TTround-FFdkosrna	AAwt-TTround-FFdkosrna	OK	42.8019	55.4208	-0.372752	0.911015	0.1971	0.754402	NA
4456	XLOC_004456	XLOC_004456	Myo1c	chr11:75465010-75488136	AAko-TTround-FFdkosrna	AAwt-TTround-FFdkosrna	OK	17.4182	22.0136	-0.337794	0.796273	0.2639	0.789726	NA
4487	XLOC_004487	XLOC_004487	2610507B11Rik	chr11:78075255-78104127	AAko-TTround-FFdkosrna	AAwt-TTround-FFdkosrna	OK	75.8289	88.6567	-0.225482	0.603001	0.38705	0.859069	NA
4529	XLOC_004529	XLOC_004529	Fndc8	chr11:82705646-82714239	AAko-TTround-FFdkosrna	AAwt-TTround-FFdkosrna	OK	36.6187	31.1194	0.234766	-0.54551	0.43665	0.880673	NA
4769	XLOC_004769	XLOC_004769	Crhr1	chr11:103994195-104036832	AAko-TTround-FFdkosrna	AAwt-TTround-FFdkosrna	OK	0.238673	0.448763	-0.910917	1.2115	0.09685	0.687435	NA
4792	XLOC_004792	XLOC_004792	Tanc2	chr11:105451299-105790617	AAko-TTround-FFdkosrna	AAwt-TTround-FFdkosrna	OK	2.07392	1.50858	0.459165	-0.979631	0.16645	0.738248	NA
4801	XLOC_004801	XLOC_004801	Tcam1	chr11:106137918-106149950	AAko-TTround-FFdkosrna	AAwt-TTround-FFdkosrna	OK	36.7471	39.5525	-0.106136	0.239724	0.72245	0.97147	NA
4880	XLOC_004880	XLOC_004880	Mgat5b	chr11:116780176-116848258	AAko-TTround-FFdkosrna	AAwt-TTround-FFdkosrna	OK	0.374906	0.373083	0.00702974	-0.0112813	0.985	0.993619	NA
5039	XLOC_005039	XLOC_005039	Ahsa2	chr11:23206894-23399785	AAko-TTround-FFdkosrna	AAwt-TTround-FFdkosrna	OK	14.4218	24.0124	-0.735528	0.696381	0.3224	0.826978	NA
5252	XLOC_005252	XLOC_005252	Epn2	chr11:61330633-61393700	AAko-TTround-FFdkosrna	AAwt-TTround-FFdkosrna	OK	9.21686	9.00117	0.0341633	-0.0753835	0.91435	0.991291	NA
5284	XLOC_005284	XLOC_005284	Ntn1	chr11:68022865-68200328	AAko-TTround-FFdkosrna	AAwt-TTround-FFdkosrna	OK	0.368594	0.243959	0.595393	-0.998648	0.1545	0.731125	NA
5407	XLOC_005407	XLOC_005407	Abr	chr11:76230169-76391229	AAko-TTround-FFdkosrna	AAwt-TTround-FFdkosrna	OK	1.83741	1.48057	0.311524	-0.628272	0.374	0.853294	NA
5568	XLOC_005568	XLOC_005568	Nfe2l1	chr11:96678367-96691282	AAko-TTround-FFdkosrna	AAwt-TTround-FFdkosrna	OK	9.67738	7.75045	0.320336	-0.697936	0.32625	0.830197	NA
5600	XLOC_005600	XLOC_005600	Ormdl3	chr11:98441336-98448741	AAko-TTround-FFdkosrna	AAwt-TTround-FFdkosrna	OK	12.9484	10.6998	0.275195	-0.607976	0.39465	0.862142	NA
5686	XLOC_005686	XLOC_005686	Vat1	chr11:101320061-101327513	AAko-TTround-FFdkosrna	AAwt-TTround-FFdkosrna	OK	10.8867	9.64801	0.17426	-0.390324	0.5832	0.937171	NA
5701	XLOC_005701	XLOC_005701	Atxn7l3	chr11:102146274-102157947	AAko-TTround-FFdkosrna	AAwt-TTround-FFdkosrna	OK	4.90285	5.51209	-0.16898	0.295852	0.6725	0.959316	NA
5738	XLOC_005738	XLOC_005738	Limd2	chr11:106017569-106022978	AAko-TTround-FFdkosrna	AAwt-TTround-FFdkosrna	OK	156.305	166.81	-0.0938416	0.247628	0.72495	0.972355	NA
5858	XLOC_005858	XLOC_005858	Cant1	chr11:118267602-118280432	AAko-TTround-FFdkosrna	AAwt-TTround-FFdkosrna	OK	13.0933	17.5968	-0.426492	0.974352	0.184	0.746428	NA
6232	XLOC_006232	XLOC_006232	Cuedc1	chr11:87911559-88007642	AAko-TTround-FFdkosrna	AAwt-TTround-FFdkosrna	OK	1.18286	1.9715	-0.737007	1.10612	0.11955	0.708495	NA
6464	XLOC_006464	XLOC_006464	Smc6	chr12:11272691-11326591	AAko-TTround-FFdkosrna	AAwt-TTround-FFdkosrna	OK	68.0594	74.5029	-0.130502	0.313945	0.6524	0.955702	NA
6525	XLOC_006525	XLOC_006525	Nampt	chr12:33505199-33538306	AAko-TTround-FFdkosrna	AAwt-TTround-FFdkosrna	OK	4.75723	3.06192	0.635685	-1.30354	0.06805	0.641131	NA
6569	XLOC_006569	XLOC_006569	Akap6	chr12:53800369-54252002	AAko-TTround-FFdkosrna	AAwt-TTround-FFdkosrna	OK	1.54973	1.50235	0.0447961	-0.0929544	0.898	0.991291	NA
6618	XLOC_006618	XLOC_006618	Trim9	chr12:71345523-71448601	AAko-TTround-FFdkosrna	AAwt-TTround-FFdkosrna	OK	1.28057	1.47811	-0.206967	0.0968352	0.8945	0.991291	NA
6619	XLOC_006619	XLOC_006619	Trim9	chr12:71345523-71448601	AAko-TTround-FFdkosrna	AAwt-TTround-FFdkosrna	OK	1.25041	1.6004	-0.35604	0.335985	0.6454	0.953411	NA
6625	XLOC_006625	XLOC_006625	Arid4a	chr12:72116953-72200338	AAko-TTround-FFdkosrna	AAwt-TTround-FFdkosrna	OK	4.81035	3.83972	0.325142	-0.6925	0.33315	0.835808	NA
6633	XLOC_006633	XLOC_006633	Daam1	chr12:72932064-73093400	AAko-TTround-FFdkosrna	AAwt-TTround-FFdkosrna	OK	9.01248	9.37993	-0.057653	0.130363	0.85485	0.987037	NA
6659	XLOC_006659	XLOC_006659	Plekhg3	chr12:77634546-77680026	AAko-TTround-FFdkosrna	AAwt-TTround-FFdkosrna	OK	0.398546	0.323319	0.301787	-0.485339	0.4997	0.91075	NA
6663	XLOC_006663	XLOC_006663	Fut8	chr12:78339090-78577051	AAko-TTround-FFdkosrna	AAwt-TTround-FFdkosrna	OK	35.0943	38.9459	-0.150235	0.352221	0.6324	0.950054	NA
6832	XLOC_006832	XLOC_006832	Yy1	chr12:110031520-110058362	AAko-TTround-FFdkosrna	AAwt-TTround-FFdkosrna	OK	11.3666	9.32251	0.286007	-0.598534	0.3925	0.860987	NA
6990	XLOC_006990	XLOC_006990	Mycn	chr12:12942898-12948642	AAko-TTround-FFdkosrna	AAwt-TTround-FFdkosrna	OK	0.495728	0.568746	-0.198235	0.318873	0.653	0.95595	NA
7076	XLOC_007076	XLOC_007076	Prkd1	chr12:51442218-51750210	AAko-TTround-FFdkosrna	AAwt-TTround-FFdkosrna	OK	0.724011	0.580066	0.319793	-0.546254	0.44805	0.884186	NA
7079	XLOC_007079	XLOC_007079	Strn3	chr12:52709527-52839926	AAko-TTround-FFdkosrna	AAwt-TTround-FFdkosrna	OK	14.0933	12.5593	0.166256	-0.354308	0.62065	0.947346	NA
7137	XLOC_007137	XLOC_007137	Trim9	chr12:71345523-71448601	AAko-TTround-FFdkosrna	AAwt-TTround-FFdkosrna	OK	0.904702	0.83441	0.116686	-0.17746	0.80135	0.983846	NA
7159	XLOC_007159	XLOC_007159	Sgpp1	chr12:76815234-76836716	AAko-TTround-FFdkosrna	AAwt-TTround-FFdkosrna	OK	6.32913	3.88909	0.702574	-1.32449	0.06185	0.624633	NA
7178	XLOC_007178	XLOC_007178	Rdh11	chr12:80275264-80293399	AAko-TTround-FFdkosrna	AAwt-TTround-FFdkosrna	OK	131.905	155.316	-0.23571	0.560101	0.42565	0.875332	NA
7198	XLOC_007198	XLOC_007198	Synj2bp	chr12:82593180-82634075	AAko-TTround-FFdkosrna	AAwt-TTround-FFdkosrna	OK	8.93066	10.317	-0.208179	0.495613	0.4797	0.89951	NA
7234	XLOC_007234	XLOC_007234	Tmed8	chr12:88507191-88541179	AAko-TTround-FFdkosrna	AAwt-TTround-FFdkosrna	OK	1.75387	1.3656	0.361009	-0.746039	0.27795	0.799796	NA
7261	XLOC_007261	XLOC_007261	Eml5	chr12:99985152-100139694	AAko-TTround-FFdkosrna	AAwt-TTround-FFdkosrna	OK	22.9775	22.1672	0.0517955	-0.0567911	0.9394	0.991291	NA
7781	XLOC_007781	XLOC_007781	Arid4b	chr13:14142935-14291870	AAko-TTround-FFdkosrna	AAwt-TTround-FFdkosrna	OK	11.2696	8.39202	0.425351	-0.874383	0.2189	0.77064	NA
8030	XLOC_008030	XLOC_008030	Nsd1	chr13:55311142-55420141	AAko-TTround-FFdkosrna	AAwt-TTround-FFdkosrna	OK	12.0348	9.10609	0.402306	-0.875988	0.2073	0.761314	NA
8225	XLOC_008225	XLOC_008225	Smim15	chr13:108834667-108839340	AAko-TTround-FFdkosrna	AAwt-TTround-FFdkosrna	OK	3.93284	2.99205	0.39444	-0.763399	0.2832	0.803909	NA
8254	XLOC_008254	XLOC_008254	Arl15	chr13:114584715-114947669	AAko-TTround-FFdkosrna	AAwt-TTround-FFdkosrna	OK	0.771624	0.595718	0.373269	-0.642865	0.35515	0.843144	NA
8282	XLOC_008282	XLOC_008282	Wdr37	chr13:8802213-8870976	AAko-TTround-FFdkosrna	AAwt-TTround-FFdkosrna	OK	12.8174	11.1852	0.196514	-0.446062	0.53125	0.921801	NA
8415	XLOC_008415	XLOC_008415	E2f3	chr13:29998443-30077932	AAko-TTround-FFdkosrna	AAwt-TTround-FFdkosrna	OK	0.475696	0.343042	0.471652	-0.812095	0.25805	0.786812	NA
8444	XLOC_008444	XLOC_008444	Nrn1	chr13:36817494-36826323	AAko-TTround-FFdkosrna	AAwt-TTround-FFdkosrna	OK	0.756107	0.650857	0.216249	-0.332039	0.63855	0.95225	NA
8530	XLOC_008530	XLOC_008530	Rnf44	chr13:54780759-54795321	AAko-TTround-FFdkosrna	AAwt-TTround-FFdkosrna	OK	4.32405	4.60557	-0.0909976	0.196241	0.78235	0.981516	NA
8544	XLOC_008544	XLOC_008544	Pdlim7	chr13:55598847-55614800	AAko-TTround-FFdkosrna	AAwt-TTround-FFdkosrna	OK	2.02807	1.85899	0.125584	-0.195109	0.7828	0.981516	NA
9321	XLOC_009321	XLOC_009321	3830406C13Rik	chr14:13116722-13139662	AAko-TTround-FFdkosrna	AAwt-TTround-FFdkosrna	OK	48.2159	50.5344	-0.0677575	0.0920826	0.8914	0.991187	NA
9324	XLOC_009324	XLOC_009324	Atxn7	chr14:14827527-14943817	AAko-TTround-FFdkosrna	AAwt-TTround-FFdkosrna	OK	5.63691	5.3795	0.067433	-0.0992727	0.8819	0.990318	NA
9327	XLOC_009327	XLOC_009327	Slc4a7	chr14:15535538-15632457	AAko-TTround-FFdkosrna	AAwt-TTround-FFdkosrna	OK	9.7044	9.15949	0.0833714	-0.197237	0.77495	0.980285	NA
9346	XLOC_009346	XLOC_009346	Vcl	chr14:21748654-21871664	AAko-TTround-FFdkosrna	AAwt-TTround-FFdkosrna	OK	13.1092	12.6843	0.0475338	-0.0779869	0.9118	0.991291	NA
9389	XLOC_009389	XLOC_009389	Dcp1a	chr14:30822185-31340242	AAko-TTround-FFdkosrna	AAwt-TTround-FFdkosrna	OK	2.89639	2.15766	0.424788	-0.437915	0.51735	0.918029	NA
9634	XLOC_009634	XLOC_009634	Fam167a	chr14:64055230-64084391	AAko-TTround-FFdkosrna	AAwt-TTround-FFdkosrna	OK	10.2496	9.56739	0.0993662	-0.223882	0.7515	0.976398	NA
9834	XLOC_009834	XLOC_009834	Fam107a	chr14:9128791-9142290	AAko-TTround-FFdkosrna	AAwt-TTround-FFdkosrna	OK	0.457164	0.310136	0.55981	-0.77826	0.26205	0.789172	NA
10006	XLOC_010006	XLOC_010006	Gmfb	chr14:47427823-47441917	AAko-TTround-FFdkosrna	AAwt-TTround-FFdkosrna	OK	34.6029	33.9008	0.0295739	-0.0726367	0.91695	0.991291	NA
10188	XLOC_010188	XLOC_010188	Pnoc	chr14:66019509-66044309	AAko-TTround-FFdkosrna	AAwt-TTround-FFdkosrna	OK	3.79945	3.99072	-0.070858	0.136862	0.8437	0.986097	NA
10850	XLOC_010850	XLOC_010850	Ctnnd2	chr15:30102347-30959098	AAko-TTround-FFdkosrna	AAwt-TTround-FFdkosrna	OK	0.925277	1.27124	-0.458276	0.837395	0.2406	0.783266	NA
10874	XLOC_010874	XLOC_010874	Grhl2	chr15:37162790-37293323	AAko-TTround-FFdkosrna	AAwt-TTround-FFdkosrna	OK	1.65493	1.5414	0.102535	-0.206301	0.7664	0.979811	NA
10987	XLOC_010987	XLOC_010987	Fam83h	chr15:75831521-75877432	AAko-TTround-FFdkosrna	AAwt-TTround-FFdkosrna	OK	12.9147	16.6397	-0.365618	0.726221	0.3024	0.814248	NA
11061	XLOC_011061	XLOC_011061	Tnrc6b	chr15:80541742-80771516	AAko-TTround-FFdkosrna	AAwt-TTround-FFdkosrna	OK	2.52527	2.28014	0.147312	-0.255712	0.6714	0.95919	NA
11073	XLOC_011073	XLOC_011073	Tob2	chr15:81678699-81688756	AAko-TTround-FFdkosrna	AAwt-TTround-FFdkosrna	OK	3.74225	4.00376	-0.0974492	0.0819472	0.9072	0.991291	NA
11084	XLOC_011084	XLOC_011084	Sept3	chr15:82099266-82125016	AAko-TTround-FFdkosrna	AAwt-TTround-FFdkosrna	OK	6.81435	9.97412	-0.549613	1.16762	0.0978	0.689964	NA
11181	XLOC_011181	XLOC_011181	Cacnb3	chr15:98462650-98474961	AAko-TTround-FFdkosrna	AAwt-TTround-FFdkosrna	OK	0.429714	0.230453	0.898904	-1.16181	0.10625	0.698885	NA
11213	XLOC_011213	XLOC_011213	Letmd1	chr15:100299464-100309683	AAko-TTround-FFdkosrna	AAwt-TTround-FFdkosrna	OK	4.89412	3.72675	0.393131	-0.816419	0.2462	0.783793	NA
11270	XLOC_011270	XLOC_011270	AW549877	chr15:3931987-3945830	AAko-TTround-FFdkosrna	AAwt-TTround-FFdkosrna	OK	5.61785	4.24386	0.404642	-0.881938	0.2164	0.769631	NA
11288	XLOC_011288	XLOC_011288	Rai14	chr15:10498673-10719878	AAko-TTround-FFdkosrna	AAwt-TTround-FFdkosrna	OK	100.516	114.493	-0.187846	0.470486	0.49845	0.910211	NA
11487	XLOC_011487	XLOC_011487	Fam83h	chr15:75831521-75877432	AAko-TTround-FFdkosrna	AAwt-TTround-FFdkosrna	OK	1.13299	0.804578	0.493829	-0.324904	0.61575	0.946712	NA
11512	XLOC_011512	XLOC_011512	Arhgap39	chr15:76554414-76648600	AAko-TTround-FFdkosrna	AAwt-TTround-FFdkosrna	OK	6.77398	8.23851	-0.282379	0.633427	0.3727	0.85266	NA
11525	XLOC_011525	XLOC_011525	Myh9	chr15:77591018-77672545	AAko-TTround-FFdkosrna	AAwt-TTround-FFdkosrna	OK	3.98833	2.95424	0.432994	-0.92837	0.19345	0.753249	NA
11554	XLOC_011554	XLOC_011554	Tmem184b	chr15:79191113-79233733	AAko-TTround-FFdkosrna	AAwt-TTround-FFdkosrna	OK	0.88911	0.745907	0.253366	-0.459628	0.51285	0.915679	NA
11558	XLOC_011558	XLOC_011558	Ddx17	chr15:79346837-79379323	AAko-TTround-FFdkosrna	AAwt-TTround-FFdkosrna	OK	44.8926	34.9205	0.362402	-0.802725	0.255	0.784563	NA
11585	XLOC_011585	XLOC_011585	Tob2	chr15:81678699-81688756	AAko-TTround-FFdkosrna	AAwt-TTround-FFdkosrna	OK	1.20953	1.17958	0.0361827	-0.0639339	0.92605	0.991291	NA
11745	XLOC_011745	XLOC_011745	Lima1	chr15:99608898-99705887	AAko-TTround-FFdkosrna	AAwt-TTround-FFdkosrna	OK	1.01236	0.609559	0.731879	-1.36023	0.0524	0.593305	NA
12375	XLOC_012375	XLOC_012375	Crkl	chr16:17452079-17487514	AAko-TTround-FFdkosrna	AAwt-TTround-FFdkosrna	OK	4.59306	4.50196	0.0289023	-0.060747	0.929	0.991291	NA
12472	XLOC_012472	XLOC_012472	Tfrc	chr16:32608981-32632880	AAko-TTround-FFdkosrna	AAwt-TTround-FFdkosrna	OK	6.51511	4.44989	0.550019	-1.19304	0.09505	0.684971	NA
12481	XLOC_012481	XLOC_012481	Snx4	chr16:33250941-33300376	AAko-TTround-FFdkosrna	AAwt-TTround-FFdkosrna	OK	26.7881	21.0049	0.350866	-0.810252	0.24875	0.783793	NA
12487	XLOC_012487	XLOC_012487	Kalrn	chr16:33969158-34514113	AAko-TTround-FFdkosrna	AAwt-TTround-FFdkosrna	OK	5.92555	9.00727	-0.604141	0.297246	0.6802	0.96136	NA
12533	XLOC_012533	XLOC_012533	Naa50	chr16:44139921-44163477	AAko-TTround-FFdkosrna	AAwt-TTround-FFdkosrna	OK	4.38099	3.03176	0.531103	-1.13993	0.11215	0.705152	NA
12672	XLOC_012672	XLOC_012672	Itsn1	chr16:91689142-91920824	AAko-TTround-FFdkosrna	AAwt-TTround-FFdkosrna	OK	8.01726	6.16497	0.379016	-0.564244	0.42825	0.876241	NA
13590	XLOC_013590	XLOC_013590	Chd1	chr17:15840947-15909576	AAko-TTround-FFdkosrna	AAwt-TTround-FFdkosrna	OK	8.66655	9.14808	-0.0780114	0.174164	0.80415	0.983846	NA
13720	XLOC_013720	XLOC_013720	Ergic1	chr17:26698456-26793878	AAko-TTround-FFdkosrna	AAwt-TTround-FFdkosrna	OK	11.8426	9.22813	0.359879	-0.788347	0.2715	0.793543	NA
13722	XLOC_013722	XLOC_013722	Crebrf	chr17:26852436-26913757	AAko-TTround-FFdkosrna	AAwt-TTround-FFdkosrna	OK	46.2043	43.3128	0.0932325	-0.151482	0.8278	0.985109	NA
13750	XLOC_013750	XLOC_013750	Brpf3	chr17:28937127-28975734	AAko-TTround-FFdkosrna	AAwt-TTround-FFdkosrna	OK	4.38632	5.30314	-0.273837	0.594947	0.41265	0.869561	NA
13878	XLOC_013878	XLOC_013878	Ppp1r10	chr17:36034458-36069297	AAko-TTround-FFdkosrna	AAwt-TTround-FFdkosrna	OK	30.8231	37.6395	-0.288236	0.0800597	0.67755	0.960665	NA
14188	XLOC_014188	XLOC_014188	Wtap	chr17:13159663-13185405	AAko-TTround-FFdkosrna	AAwt-TTround-FFdkosrna	OK	8.5049	6.39255	0.411904	-0.827754	0.23945	0.782982	NA
14487	XLOC_014487	XLOC_014487	Ppp1r11	chr17:37085299-37088737	AAko-TTround-FFdkosrna	AAwt-TTround-FFdkosrna	OK	215.514	263.178	-0.288257	0.760953	0.2851	0.804891	NA
14537	XLOC_014537	XLOC_014537	Slc25a27	chr17:43778848-43804019	AAko-TTround-FFdkosrna	AAwt-TTround-FFdkosrna	OK	2.2832	3.09015	-0.436622	0.66243	0.3499	0.840303	NA
14737	XLOC_014737	XLOC_014737	Slc8a1	chr17:81772444-82137717	AAko-TTround-FFdkosrna	AAwt-TTround-FFdkosrna	OK	1.13416	1.25655	-0.147852	0.199144	0.7755	0.980285	NA
14760	XLOC_014760	XLOC_014760	Mcfd2	chr17:87653782-87665287	AAko-TTround-FFdkosrna	AAwt-TTround-FFdkosrna	OK	7.52325	5.81532	0.371497	-0.770252	0.27265	0.794401	NA
15198	XLOC_015198	XLOC_015198	Taf4b	chr18:14941753-15058868	AAko-TTround-FFdkosrna	AAwt-TTround-FFdkosrna	OK	9.65195	6.46278	0.578666	-1.0702	0.13215	0.716058	NA
15322	XLOC_015322	XLOC_015322	Arhgap26	chr18:39152798-39535939	AAko-TTround-FFdkosrna	AAwt-TTround-FFdkosrna	OK	1.33643	0.898655	0.572543	-1.13063	0.11255	0.705152	NA
15389	XLOC_015389	XLOC_015389	Slc12a2	chr18:58038275-58106475	AAko-TTround-FFdkosrna	AAwt-TTround-FFdkosrna	OK	4.91628	5.54157	-0.172727	0.381917	0.5887	0.938721	NA
15409	XLOC_015409	XLOC_015409	Ppargc1b	chr18:61454832-61560085	AAko-TTround-FFdkosrna	AAwt-TTround-FFdkosrna	OK	3.55568	3.29607	0.10938	-0.170586	0.8025	0.983846	NA
15452	XLOC_015452	XLOC_015452	Mex3c	chr18:73711373-73752232	AAko-TTround-FFdkosrna	AAwt-TTround-FFdkosrna	OK	29.5503	31.5488	-0.0944118	0.214458	0.75855	0.977416	NA
15692	XLOC_015692	XLOC_015692	Ndst1	chr18:60845082-60909523	AAko-TTround-FFdkosrna	AAwt-TTround-FFdkosrna	OK	1.32483	0.863225	0.617998	-1.24347	0.0751	0.653389	NA
15698	XLOC_015698	XLOC_015698	Ppargc1b	chr18:61454832-61560085	AAko-TTround-FFdkosrna	AAwt-TTround-FFdkosrna	OK	0.338188	0.550344	-0.702507	0.626128	0.3956	0.862308	NA
15726	XLOC_015726	XLOC_015726	Lman1	chr18:66140392-66162289	AAko-TTround-FFdkosrna	AAwt-TTround-FFdkosrna	OK	8.99545	5.67647	0.664202	-1.2745	0.07305	0.648916	NA
15856	XLOC_015856	XLOC_015856	Taf4b	chr18:14941753-15058868	AAko-TTround-FFdkosrna	AAwt-TTround-FFdkosrna	OK	12.3355	19.6092	-0.668711	0.838466	0.22875	0.775343	NA
16144	XLOC_016144	XLOC_016144	Tmem134	chr19:4125959-4132307	AAko-TTround-FFdkosrna	AAwt-TTround-FFdkosrna	OK	5.20067	4.58479	0.181841	-0.369058	0.5977	0.940846	NA
16186	XLOC_016186	XLOC_016186	Syvn1	chr19:6046575-6057751	AAko-TTround-FFdkosrna	AAwt-TTround-FFdkosrna	OK	3.0753	2.87816	0.0955806	-0.14473	0.8375	0.985781	NA
16373	XLOC_016373	XLOC_016373	Uhrf2	chr19:30105002-30168214	AAko-TTround-FFdkosrna	AAwt-TTround-FFdkosrna	OK	6.26562	4.86748	0.364284	-0.699079	0.31845	0.82589	NA
16402	XLOC_016402	XLOC_016402	March5	chr19:37282034-37298947	AAko-TTround-FFdkosrna	AAwt-TTround-FFdkosrna	OK	16.4624	14.7786	0.155671	-0.292223	0.68695	0.962809	NA
16435	XLOC_016435	XLOC_016435	Tm9sf3	chr19:41285331-41343234	AAko-TTround-FFdkosrna	AAwt-TTround-FFdkosrna	OK	45.6166	60.9347	-0.417706	0.55014	0.4288	0.876464	NA
16442	XLOC_016442	XLOC_016442	Zdhhc16	chr19:42007961-42055703	AAko-TTround-FFdkosrna	AAwt-TTround-FFdkosrna	OK	2.78442	1.67747	0.731093	-0.584457	0.4019	0.865212	NA
16496	XLOC_016496	XLOC_016496	Taf5	chr19:47142237-47165177	AAko-TTround-FFdkosrna	AAwt-TTround-FFdkosrna	OK	13.8714	13.2226	0.0691044	-0.119658	0.85985	0.987037	NA
16604	XLOC_016604	XLOC_016604	Pacs1	chr19:5132766-5273119	AAko-TTround-FFdkosrna	AAwt-TTround-FFdkosrna	OK	24.1932	29.273	-0.27497	0.665882	0.33545	0.835974	NA
16635	XLOC_016635	XLOC_016635	Snx15	chr19:6119403-6128215	AAko-TTround-FFdkosrna	AAwt-TTround-FFdkosrna	OK	5.72294	4.31531	0.407292	-0.815644	0.2421	0.783566	NA
16639	XLOC_016639	XLOC_016639	Rps6ka4	chr19:6903570-6915151	AAko-TTround-FFdkosrna	AAwt-TTround-FFdkosrna	OK	5.5276	8.68798	-0.652367	1.21328	0.05905	0.614545	NA
16696	XLOC_016696	XLOC_016696	Tmem109	chr19:10945148-10956233	AAko-TTround-FFdkosrna	AAwt-TTround-FFdkosrna	OK	3.0558	2.96541	0.0433185	-0.0859337	0.9033	0.991291	NA
16786	XLOC_016786	XLOC_016786	Rfx3	chr19:27836210-28085656	AAko-TTround-FFdkosrna	AAwt-TTround-FFdkosrna	OK	3.30967	4.39387	-0.408804	0.895202	0.21105	0.765153	NA
16850	XLOC_016850	XLOC_016850	Tm9sf3	chr19:41285331-41343234	AAko-TTround-FFdkosrna	AAwt-TTround-FFdkosrna	OK	20.5925	20.7561	-0.0114191	0.0233774	0.973	0.99182	NA
16903	XLOC_016903	XLOC_016903	Actr1a	chr19:46451303-46470225	AAko-TTround-FFdkosrna	AAwt-TTround-FFdkosrna	OK	83.3162	115.411	-0.470108	1.22299	0.08405	0.665679	NA
17260	XLOC_017260	XLOC_017260	Frmd4a	chr2:4073908-4535089	AAko-TTround-FFdkosrna	AAwt-TTround-FFdkosrna	OK	1.0133	0.87864	0.205714	-0.382735	0.56975	0.932441	NA
17278	XLOC_017278	XLOC_017278	Sfmbt2	chr2:10291945-10516880	AAko-TTround-FFdkosrna	AAwt-TTround-FFdkosrna	OK	16.2092	15.8577	0.0316318	-0.0691848	0.91425	0.991291	NA
17357	XLOC_017357	XLOC_017357	Gpr158	chr2:21289193-21752169	AAko-TTround-FFdkosrna	AAwt-TTround-FFdkosrna	OK	0.471223	0.556451	-0.239844	0.448545	0.51945	0.918068	NA
17412	XLOC_017412	XLOC_017412	Notch1	chr2:26301482-26359342	AAko-TTround-FFdkosrna	AAwt-TTround-FFdkosrna	OK	8.2414	8.44784	-0.0356924	0.0322717	0.96235	0.991314	NA
17432	XLOC_017432	XLOC_017432	Ralgds	chr2:28368686-28408605	AAko-TTround-FFdkosrna	AAwt-TTround-FFdkosrna	OK	124.929	124.974	-0.00051907	0.00136977	0.99825	0.998932	NA
17443	XLOC_017443	XLOC_017443	Slc27a4	chr2:29658199-29673042	AAko-TTround-FFdkosrna	AAwt-TTround-FFdkosrna	OK	1.90863	1.34453	0.505433	-1.02314	0.153	0.730325	NA
17491	XLOC_017491	XLOC_017491	Eng	chr2:32502114-32550235	AAko-TTround-FFdkosrna	AAwt-TTround-FFdkosrna	OK	0.260065	0.498376	-0.938361	0.398827	0.69245	0.963359	NA
17582	XLOC_017582	XLOC_017582	Pkp4	chr2:58998906-59193262	AAko-TTround-FFdkosrna	AAwt-TTround-FFdkosrna	OK	5.18633	3.32601	0.640919	-1.35021	0.05645	0.608466	NA
17621	XLOC_017621	XLOC_017621	Cybrd1	chr2:70956110-70980983	AAko-TTround-FFdkosrna	AAwt-TTround-FFdkosrna	OK	0.611079	0.670992	-0.134937	0.250641	0.7265	0.972559	NA
17670	XLOC_017670	XLOC_017670	Ppp1r1c	chr2:79547936-79650470	AAko-TTround-FFdkosrna	AAwt-TTround-FFdkosrna	OK	5.45435	6.15995	-0.175512	0.368801	0.5968	0.940731	NA
17796	XLOC_017796	XLOC_017796	Arhgap1	chr2:91490274-91512483	AAko-TTround-FFdkosrna	AAwt-TTround-FFdkosrna	OK	7.39825	5.6008	0.401551	-0.845568	0.22765	0.775101	NA
17840	XLOC_017840	XLOC_017840	Mpped2	chr2:106533615-106708517	AAko-TTround-FFdkosrna	AAwt-TTround-FFdkosrna	OK	0.468291	0.559658	-0.257142	0.389488	0.58715	0.938691	NA
17846	XLOC_017846	XLOC_017846	Lgr4	chr2:109757803-109854414	AAko-TTround-FFdkosrna	AAwt-TTround-FFdkosrna	OK	3.15592	2.12775	0.568734	-1.12065	0.10935	0.702521	NA
17912	XLOC_017912	XLOC_017912	Rtf1	chr2:119500803-119561143	AAko-TTround-FFdkosrna	AAwt-TTround-FFdkosrna	OK	9.3176	8.62884	0.110791	-0.250858	0.71775	0.969567	NA
17932	XLOC_017932	XLOC_017932	Map1a	chr2:121115337-121181065	AAko-TTround-FFdkosrna	AAwt-TTround-FFdkosrna	OK	0.586127	0.664572	-0.181212	0.12892	0.86875	0.988212	NA
18176	XLOC_018176	XLOC_018176	Itch	chr2:154959216-155052591	AAko-TTround-FFdkosrna	AAwt-TTround-FFdkosrna	OK	12.3298	10.0999	0.287809	-0.667189	0.34655	0.838627	NA
18180	XLOC_018180	XLOC_018180	Trp53inp2	chr2:155207591-155215584	AAko-TTround-FFdkosrna	AAwt-TTround-FFdkosrna	OK	10.597	9.82146	0.109642	-0.246569	0.73275	0.973733	NA
18197	XLOC_018197	XLOC_018197	Tgif2	chr2:156665812-156712814	AAko-TTround-FFdkosrna	AAwt-TTround-FFdkosrna	OK	2.0878	1.9419	0.104516	-0.0895867	0.89635	0.991291	NA
18217	XLOC_018217	XLOC_018217	Ppp1r16b	chr2:158492468-158592070	AAko-TTround-FFdkosrna	AAwt-TTround-FFdkosrna	OK	0.463723	0.317701	0.545595	-0.942233	0.17455	0.740732	NA
18452	XLOC_018452	XLOC_018452	Nsun6	chr2:14916757-15000818	AAko-TTround-FFdkosrna	AAwt-TTround-FFdkosrna	OK	8.73519	11.796	-0.433384	0.655062	0.35735	0.844111	NA
18507	XLOC_018507	XLOC_018507	Camsap1	chr2:25782300-25838802	AAko-TTround-FFdkosrna	AAwt-TTround-FFdkosrna	OK	63.1847	75.8183	-0.26297	0.702378	0.32435	0.828519	NA
18554	XLOC_018554	XLOC_018554	Zer1	chr2:29952802-29980032	AAko-TTround-FFdkosrna	AAwt-TTround-FFdkosrna	OK	12.8664	16.4333	-0.353011	0.810643	0.2559	0.785134	NA
18769	XLOC_018769	XLOC_018769	Ctnnd1	chr2:84440937-84490897	AAko-TTround-FFdkosrna	AAwt-TTround-FFdkosrna	OK	7.00229	7.72982	-0.142609	0.318156	0.6509	0.95521	NA
18943	XLOC_018943	XLOC_018943	Dgkz	chr2:91772706-91803720	AAko-TTround-FFdkosrna	AAwt-TTround-FFdkosrna	OK	3.0641	2.27088	0.432212	-0.846359	0.23805	0.782357	NA
19002	XLOC_019002	XLOC_019002	Lgr4	chr2:109757803-109854414	AAko-TTround-FFdkosrna	AAwt-TTround-FFdkosrna	OK	5.39361	3.87622	0.476601	-0.251731	0.73495	0.974098	NA
19129	XLOC_019129	XLOC_019129	Itpripl1	chr2:126964504-126969193	AAko-TTround-FFdkosrna	AAwt-TTround-FFdkosrna	OK	7.00694	6.9543	0.0108775	-0.0238296	0.97555	0.99182	NA
19198	XLOC_019198	XLOC_019198	Jag1	chr2:136699516-136942256	AAko-TTround-FFdkosrna	AAwt-TTround-FFdkosrna	OK	5.25669	5.91861	-0.171105	0.228834	0.7409	0.975033	NA
20058	XLOC_020058	XLOC_020058	E2f5	chr3:14578670-14611256	AAko-TTround-FFdkosrna	AAwt-TTround-FFdkosrna	OK	17.1743	17.6733	-0.0413215	0.0785757	0.91085	0.991291	NA
20076	XLOC_020076	XLOC_020076	Tbl1xr1	chr3:21975573-22115516	AAko-TTround-FFdkosrna	AAwt-TTround-FFdkosrna	OK	6.98887	6.71871	0.0568746	-0.133722	0.8494	0.986827	NA
20382	XLOC_020382	XLOC_020382	Celf3	chr3:94268843-94296115	AAko-TTround-FFdkosrna	AAwt-TTround-FFdkosrna	OK	11.2607	12.4801	-0.148338	0.181363	0.79695	0.983846	NA
20384	XLOC_020384	XLOC_020384	Pogz	chr3:94641488-94687489	AAko-TTround-FFdkosrna	AAwt-TTround-FFdkosrna	OK	2.19971	2.56341	-0.22075	0.346608	0.61855	0.946985	NA
20433	XLOC_020433	XLOC_020433	Notch2	chr3:97817460-97954290	AAko-TTround-FFdkosrna	AAwt-TTround-FFdkosrna	OK	1.38251	0.977147	0.500641	-1.04412	0.1427	0.723636	NA
20569	XLOC_020569	XLOC_020569	Elovl6	chr3:129235303-129341411	AAko-TTround-FFdkosrna	AAwt-TTround-FFdkosrna	OK	1.14928	1.64865	-0.520552	1.04525	0.14205	0.722467	NA
20579	XLOC_020579	XLOC_020579	Lef1	chr3:130813214-130927337	AAko-TTround-FFdkosrna	AAwt-TTround-FFdkosrna	OK	9.05515	11.937	-0.398634	0.858131	0.21835	0.77064	NA
20585	XLOC_020585	XLOC_020585	Tbck	chr3:132347107-132501945	AAko-TTround-FFdkosrna	AAwt-TTround-FFdkosrna	OK	3.32475	2.27267	0.548857	-0.994705	0.1571	0.732738	NA
20700	XLOC_020700	XLOC_020700	Tpd52	chr3:8929435-9004515	AAko-TTround-FFdkosrna	AAwt-TTround-FFdkosrna	OK	1.55289	1.2653	0.295468	-0.523522	0.4471	0.884186	NA
20797	XLOC_020797	XLOC_020797	Pgrmc2	chr3:40870247-40887114	AAko-TTround-FFdkosrna	AAwt-TTround-FFdkosrna	OK	13.3939	16.3228	-0.285308	0.668142	0.34815	0.839099	NA
20968	XLOC_020968	XLOC_020968	Hcn3	chr3:88950696-88964079	AAko-TTround-FFdkosrna	AAwt-TTround-FFdkosrna	OK	0.493478	0.357476	0.465139	-0.718335	0.3256	0.829757	NA
21167	XLOC_021167	XLOC_021167	Tmem167b	chr3:108359342-108365384	AAko-TTround-FFdkosrna	AAwt-TTround-FFdkosrna	OK	6.05292	6.04819	0.00112807	-0.00237467	0.998	0.998754	NA
21261	XLOC_021261	XLOC_021261	Metap1	chr3:138121921-138152346	AAko-TTround-FFdkosrna	AAwt-TTround-FFdkosrna	OK	37.4863	34.24	0.13068	-0.121564	0.82355	0.984662	NA
21263	XLOC_021263	XLOC_021263	Rap1gds1	chr3:138588869-138738163	AAko-TTround-FFdkosrna	AAwt-TTround-FFdkosrna	OK	1.0724	0.858908	0.320273	-0.589822	0.4014	0.864965	NA
21798	XLOC_021798	XLOC_021798	Ccne2	chr4:11118500-11181436	AAko-TTround-FFdkosrna	AAwt-TTround-FFdkosrna	OK	9.65705	6.81226	0.503448	-0.590637	0.42785	0.876241	NA
21811	XLOC_021811	XLOC_021811	Tmem55a	chr4:14791365-14842407	AAko-TTround-FFdkosrna	AAwt-TTround-FFdkosrna	OK	0.901023	0.66919	0.429147	-0.68095	0.33975	0.836603	NA
21845	XLOC_021845	XLOC_021845	Rragd	chr4:33069972-33109155	AAko-TTround-FFdkosrna	AAwt-TTround-FFdkosrna	OK	1.40362	1.02913	0.447722	-0.876787	0.2034	0.757522	NA
21940	XLOC_021940	XLOC_021940	Stx17	chr4:48137790-48199378	AAko-TTround-FFdkosrna	AAwt-TTround-FFdkosrna	OK	11.6492	11.8581	-0.0256414	0.0596395	0.9323	0.991291	NA
21970	XLOC_021970	XLOC_021970	Palm2	chr4:57578261-57730000	AAko-TTround-FFdkosrna	AAwt-TTround-FFdkosrna	OK	0.368088	0.373303	-0.0202948	0.0376393	0.9567	0.991291	NA
21979	XLOC_021979	XLOC_021979	Snx30	chr4:59818521-59917612	AAko-TTround-FFdkosrna	AAwt-TTround-FFdkosrna	OK	0.561213	0.441996	0.344513	-0.658386	0.34685	0.838627	NA
22079	XLOC_022079	XLOC_022079	Pgm2	chr4:99602055-99659899	AAko-TTround-FFdkosrna	AAwt-TTround-FFdkosrna	OK	3.95201	2.88835	0.452342	-0.915036	0.18735	0.748482	NA
22101	XLOC_022101	XLOC_022101	Usp24	chr4:105988666-106136930	AAko-TTround-FFdkosrna	AAwt-TTround-FFdkosrna	OK	14.3616	15.7559	-0.13367	0.323014	0.6446	0.953411	NA
22188	XLOC_022188	XLOC_022188	B4galt2	chr4:117545514-117556081	AAko-TTround-FFdkosrna	AAwt-TTround-FFdkosrna	OK	2.12116	2.34859	-0.146945	0.14922	0.83545	0.985781	NA
22482	XLOC_022482	XLOC_022482	Camta1	chr4:150433416-151241982	AAko-TTround-FFdkosrna	AAwt-TTround-FFdkosrna	OK	1.7967	2.00111	-0.155452	0.0404628	0.94065	0.991291	NA
22575	XLOC_022575	XLOC_022575	Osgin2	chr4:15924267-15941024	AAko-TTround-FFdkosrna	AAwt-TTround-FFdkosrna	OK	6.7007	7.06532	-0.0764411	0.162322	0.81375	0.984199	NA
22685	XLOC_022685	XLOC_022685	Fbxo10	chr4:45047119-45097476	AAko-TTround-FFdkosrna	AAwt-TTround-FFdkosrna	OK	0.911503	1.06666	-0.226786	0.438111	0.52515	0.919993	NA
22819	XLOC_022819	XLOC_022819	Bnc2	chr4:83918445-84320990	AAko-TTround-FFdkosrna	AAwt-TTround-FFdkosrna	OK	1.32295	1.34181	-0.0204153	0.0418353	0.95225	0.991291	NA
22829	XLOC_022829	XLOC_022829	Mllt3	chr4:87415828-87679311	AAko-TTround-FFdkosrna	AAwt-TTround-FFdkosrna	OK	2.14519	2.24884	-0.0680744	0.142045	0.8443	0.986097	NA
22963	XLOC_022963	XLOC_022963	B4galt2	chr4:117545514-117556081	AAko-TTround-FFdkosrna	AAwt-TTround-FFdkosrna	OK	8.91938	8.68483	0.0384457	-0.0663722	0.92605	0.991291	NA
23046	XLOC_023046	XLOC_023046	Zmym4	chr4:126430798-126646739	AAko-TTround-FFdkosrna	AAwt-TTround-FFdkosrna	OK	27.6658	29.8108	-0.107728	0.226007	0.74485	0.975719	NA
23111	XLOC_023111	XLOC_023111	Fam76a	chr4:132455127-132478466	AAko-TTround-FFdkosrna	AAwt-TTround-FFdkosrna	OK	67.1114	81.5044	-0.280319	0.710028	0.31075	0.820072	NA
23135	XLOC_023135	XLOC_023135	Zfp593	chr4:133799220-133801788	AAko-TTround-FFdkosrna	AAwt-TTround-FFdkosrna	OK	3.42608	2.87496	0.253015	-0.464679	0.51045	0.914885	NA
23254	XLOC_023254	XLOC_023254	Plod1	chr4:147283861-147310885	AAko-TTround-FFdkosrna	AAwt-TTround-FFdkosrna	OK	2.78013	2.55099	0.124096	-0.257591	0.7191	0.969891	NA
23287	XLOC_023287	XLOC_023287	Camta1	chr4:150433416-151241982	AAko-TTround-FFdkosrna	AAwt-TTround-FFdkosrna	OK	8.84298	8.13197	0.120928	-0.072623	0.91465	0.991291	NA
23787	XLOC_023787	XLOC_023787	Camta1	chr4:150433416-151241982	AAko-TTround-FFdkosrna	AAwt-TTround-FFdkosrna	OK	2.84806	4.77321	-0.744978	0.14518	0.71305	0.968321	NA
23788	XLOC_023788	XLOC_023788	Camta1	chr4:150433416-151241982	AAko-TTround-FFdkosrna	AAwt-TTround-FFdkosrna	OK	55.8565	67.3879	-0.270765	0.600195	0.393	0.861159	NA
23995	XLOC_023995	XLOC_023995	Jakmip1	chr5:37439524-37525489	AAko-TTround-FFdkosrna	AAwt-TTround-FFdkosrna	OK	7.53001	8.1637	-0.116573	0.240812	0.73335	0.973866	NA
24016	XLOC_024016	XLOC_024016	Cpeb2	chr5:43542924-43680963	AAko-TTround-FFdkosrna	AAwt-TTround-FFdkosrna	OK	11.9877	17.6866	-0.561098	1.35999	0.05195	0.591822	NA
24241	XLOC_024241	XLOC_024241	Zfp644	chr5:107045743-107127389	AAko-TTround-FFdkosrna	AAwt-TTround-FFdkosrna	OK	1.10952	0.843467	0.395529	-0.0653418	0.85165	0.987037	NA
24297	XLOC_024297	XLOC_024297	Wscd2	chr5:113919466-114039679	AAko-TTround-FFdkosrna	AAwt-TTround-FFdkosrna	OK	2.17603	1.65965	0.390823	-0.798572	0.25955	0.787564	NA
24302	XLOC_024302	XLOC_024302	Svop	chr5:114476921-114541389	AAko-TTround-FFdkosrna	AAwt-TTround-FFdkosrna	OK	5.74078	9.45074	-0.719182	0.57288	0.41765	0.871466	NA
24386	XLOC_024386	XLOC_024386	Rnf34	chr5:123300196-123318954	AAko-TTround-FFdkosrna	AAwt-TTround-FFdkosrna	OK	51.4113	54.6821	-0.0889837	0.215911	0.75465	0.976967	NA
24644	XLOC_024644	XLOC_024644	Adam22	chr5:8072351-8368081	AAko-TTround-FFdkosrna	AAwt-TTround-FFdkosrna	OK	4.08049	5.31141	-0.380354	0.590292	0.40195	0.865212	NA
24739	XLOC_024739	XLOC_024739	Slc30a3	chr5:31388478-31410574	AAko-TTround-FFdkosrna	AAwt-TTround-FFdkosrna	OK	59.6641	80.32	-0.428897	1.0639	0.13825	0.719669	NA
24994	XLOC_024994	XLOC_024994	Coq2	chr5:101083716-101103275	AAko-TTround-FFdkosrna	AAwt-TTround-FFdkosrna	OK	4.74348	3.41046	0.475978	-0.947044	0.172	0.740674	NA
25027	XLOC_025027	XLOC_025027	Zfp644	chr5:107045743-107127389	AAko-TTround-FFdkosrna	AAwt-TTround-FFdkosrna	OK	31.849	33.6386	-0.0788703	0.173061	0.80665	0.983888	NA
25093	XLOC_025093	XLOC_025093	Coro1c	chr5:114292447-114358715	AAko-TTround-FFdkosrna	AAwt-TTround-FFdkosrna	OK	5.06698	3.91491	0.372147	-0.796503	0.26285	0.789657	NA
25095	XLOC_025095	XLOC_025095	Svop	chr5:114476921-114541389	AAko-TTround-FFdkosrna	AAwt-TTround-FFdkosrna	OK	6.02647	7.25229	-0.267123	0.491698	0.49895	0.910221	NA
25099	XLOC_025099	XLOC_025099	Mmab	chr5:114881042-114894036	AAko-TTround-FFdkosrna	AAwt-TTround-FFdkosrna	OK	0.422182	0.279719	0.593884	-0.889325	0.2112	0.765153	NA
25344	XLOC_025344	XLOC_025344	Zfp316	chr5:144011373-144031701	AAko-TTround-FFdkosrna	AAwt-TTround-FFdkosrna	OK	0.862805	0.944295	-0.130204	0.25866	0.7063	0.966622	NA
25417	XLOC_025417	XLOC_025417	Adam22	chr5:8072351-8368081	AAko-TTround-FFdkosrna	AAwt-TTround-FFdkosrna	OK	4.4271	3.6573	0.275583	-0.150319	0.8373	0.985781	NA
25418	XLOC_025418	XLOC_025418	Adam22	chr5:8072351-8368081	AAko-TTround-FFdkosrna	AAwt-TTround-FFdkosrna	OK	3.85958	3.04366	0.342635	-0.383935	0.59375	0.94013	NA
26104	XLOC_026104	XLOC_026104	Met	chr6:17413956-17523980	AAko-TTround-FFdkosrna	AAwt-TTround-FFdkosrna	OK	0.653622	0.572833	0.190341	-0.35963	0.6006	0.941386	NA
26140	XLOC_026140	XLOC_026140	Ahcyl2	chr6:29718442-29862310	AAko-TTround-FFdkosrna	AAwt-TTround-FFdkosrna	OK	24.1891	31.415	-0.377094	0.796484	0.26805	0.791775	NA
26184	XLOC_026184	XLOC_026184	Ubn2	chr6:38381050-38462927	AAko-TTround-FFdkosrna	AAwt-TTround-FFdkosrna	OK	4.67736	4.6607	0.00514671	-0.0122249	0.9855	0.993676	NA
26225	XLOC_026225	XLOC_026225	Casp2	chr6:42215037-42232495	AAko-TTround-FFdkosrna	AAwt-TTround-FFdkosrna	OK	3.54674	2.76782	0.357742	-0.73727	0.3007	0.813056	NA
26253	XLOC_026253	XLOC_026253	Cntnap2	chr6:45010059-47251370	AAko-TTround-FFdkosrna	AAwt-TTround-FFdkosrna	OK	6.68486	8.20524	-0.295648	0.621021	0.37035	0.851138	NA
26257	XLOC_026257	XLOC_026257	Zfp282	chr6:47827553-47858483	AAko-TTround-FFdkosrna	AAwt-TTround-FFdkosrna	OK	0.631879	0.418873	0.593138	-1.03494	0.1404	0.721174	NA
26507	XLOC_026507	XLOC_026507	Ppp4r2	chr6:100783631-100818883	AAko-TTround-FFdkosrna	AAwt-TTround-FFdkosrna	OK	24.6058	22.059	0.157631	-0.381864	0.5825	0.936677	NA
26510	XLOC_026510	XLOC_026510	Chl1	chr6:103460869-103683029	AAko-TTround-FFdkosrna	AAwt-TTround-FFdkosrna	OK	118.003	136.85	-0.213763	0.566373	0.4121	0.869429	NA
26550	XLOC_026550	XLOC_026550	Syn2	chr6:115084919-115232644	AAko-TTround-FFdkosrna	AAwt-TTround-FFdkosrna	OK	1.03191	1.09375	-0.0839648	0.143484	0.8382	0.985781	NA
26749	XLOC_026749	XLOC_026749	Stk38l	chr6:146673451-146727337	AAko-TTround-FFdkosrna	AAwt-TTround-FFdkosrna	OK	6.39543	5.2095	0.295898	-0.647221	0.3565	0.84378	NA
26930	XLOC_026930	XLOC_026930	Cntnap2	chr6:45010059-47251370	AAko-TTround-FFdkosrna	AAwt-TTround-FFdkosrna	OK	2.96556	2.86773	0.0483975	-0.0166867	0.89845	0.991291	NA
27140	XLOC_027140	XLOC_027140	Rab43	chr6:87738846-87761773	AAko-TTround-FFdkosrna	AAwt-TTround-FFdkosrna	OK	1.97725	1.36508	0.534508	-1.07937	0.1284	0.715512	NA
27148	XLOC_027148	XLOC_027148	Sec61a1	chr6:88453600-88468812	AAko-TTround-FFdkosrna	AAwt-TTround-FFdkosrna	OK	69.232	88.2408	-0.350007	0.895343	0.1974	0.754648	NA
27196	XLOC_027196	XLOC_027196	Foxp1	chr6:98875335-99385339	AAko-TTround-FFdkosrna	AAwt-TTround-FFdkosrna	OK	2.60329	3.40619	-0.387824	0.84827	0.22765	0.775101	NA
27260	XLOC_027260	XLOC_027260	Adipor2	chr6:119303167-119367501	AAko-TTround-FFdkosrna	AAwt-TTround-FFdkosrna	OK	6.81048	5.8485	0.219691	-0.487122	0.48435	0.90197	NA
27262	XLOC_027262	XLOC_027262	Erc1	chr6:119520795-119798168	AAko-TTround-FFdkosrna	AAwt-TTround-FFdkosrna	OK	6.49214	5.51204	0.236107	-0.519686	0.4576	0.888992	NA
27282	XLOC_027282	XLOC_027282	Slc2a3	chr6:122677738-122752829	AAko-TTround-FFdkosrna	AAwt-TTround-FFdkosrna	OK	205.921	242.198	-0.234097	0.617675	0.37945	0.856208	NA
27416	XLOC_027416	XLOC_027416	Grin2b	chr6:135679822-136123529	AAko-TTround-FFdkosrna	AAwt-TTround-FFdkosrna	OK	1.52567	2.18486	-0.518101	1.04515	0.1518	0.730041	NA
28055	XLOC_028055	XLOC_028055	Zc3h4	chr7:16986544-17023045	AAko-TTround-FFdkosrna	AAwt-TTround-FFdkosrna	OK	4.32171	4.32932	-0.00254009	0.00561365	0.99325	0.996472	NA
28085	XLOC_028085	XLOC_028085	Irf2bp1	chr7:19589413-19592112	AAko-TTround-FFdkosrna	AAwt-TTround-FFdkosrna	OK	0.893206	0.559786	0.674118	-1.10456	0.1132	0.706082	NA
28088	XLOC_028088	XLOC_028088	Dmwd	chr7:19661548-19668767	AAko-TTround-FFdkosrna	AAwt-TTround-FFdkosrna	OK	8.48873	9.5213	-0.16561	0.37115	0.6042	0.942439	NA
28215	XLOC_028215	XLOC_028215	Numbl	chr7:28043779-28067169	AAko-TTround-FFdkosrna	AAwt-TTround-FFdkosrna	OK	1.45236	1.16056	0.323578	-0.612397	0.38615	0.859069	NA
28406	XLOC_028406	XLOC_028406	Rras	chr7:52271850-52277014	AAko-TTround-FFdkosrna	AAwt-TTround-FFdkosrna	OK	14.3409	11.5216	0.315794	-0.57746	0.41555	0.870674	NA
28445	XLOC_028445	XLOC_028445	Ldha	chr7:54101173-54110997	AAko-TTround-FFdkosrna	AAwt-TTround-FFdkosrna	OK	486.758	613.755	-0.334458	0.924714	0.19005	0.750114	NA
28885	XLOC_028885	XLOC_028885	Zfp553	chr7:134376956-134381374	AAko-TTround-FFdkosrna	AAwt-TTround-FFdkosrna	OK	0.967182	0.77964	0.31098	-0.532158	0.45575	0.888097	NA
28969	XLOC_028969	XLOC_028969	Inpp5a	chr7:146575007-146768696	AAko-TTround-FFdkosrna	AAwt-TTround-FFdkosrna	OK	20.1359	28.7816	-0.515375	1.10422	0.11815	0.708495	NA
29075	XLOC_029075	XLOC_029075	Tmem150b	chr7:4642529-4676853	AAko-TTround-FFdkosrna	AAwt-TTround-FFdkosrna	OK	2.36851	2.14794	0.141025	-0.137327	0.8442	0.986097	NA
29676	XLOC_029676	XLOC_029676	Slco3a1	chr7:81420303-81699666	AAko-TTround-FFdkosrna	AAwt-TTround-FFdkosrna	OK	9.89767	11.646	-0.234679	0.521972	0.4512	0.885416	NA
29986	XLOC_029986	XLOC_029986	Nrip3	chr7:116901569-116925059	AAko-TTround-FFdkosrna	AAwt-TTround-FFdkosrna	OK	2.33686	1.53206	0.609095	-1.21826	0.08675	0.671956	NA
30043	XLOC_030043	XLOC_030043	Usp31	chr7:128785534-128850767	AAko-TTround-FFdkosrna	AAwt-TTround-FFdkosrna	OK	2.51448	2.17809	0.207202	-0.449748	0.52185	0.918692	NA
30080	XLOC_030080	XLOC_030080	Aldoa	chr7:133938655-133944551	AAko-TTround-FFdkosrna	AAwt-TTround-FFdkosrna	OK	176.24	222.697	-0.337547	0.855078	0.23455	0.779858	NA
30136	XLOC_030136	XLOC_030136	Nsmce4a	chr7:137676039-137690895	AAko-TTround-FFdkosrna	AAwt-TTround-FFdkosrna	OK	15.9924	11.9833	0.416357	-0.882947	0.1981	0.754962	NA
30253	XLOC_030253	XLOC_030253	Ppfia1	chr7:151662659-151739634	AAko-TTround-FFdkosrna	AAwt-TTround-FFdkosrna	OK	8.55783	6.447	0.408617	-0.908965	0.1939	0.753249	NA
30256	XLOC_030256	XLOC_030256	Ccnd1	chr7:152115835-152125830	AAko-TTround-FFdkosrna	AAwt-TTround-FFdkosrna	OK	2.1614	2.28407	-0.0796438	0.164231	0.81705	0.984255	NA
30973	XLOC_030973	XLOC_030973	Fgfr1	chr8:26629243-26686186	AAko-TTround-FFdkosrna	AAwt-TTround-FFdkosrna	OK	3.66414	5.75588	-0.651564	1.20505	0.09635	0.686688	NA
30979	XLOC_030979	XLOC_030979	Hook3	chr8:27131892-27254341	AAko-TTround-FFdkosrna	AAwt-TTround-FFdkosrna	OK	3.75483	5.86693	-0.643857	0.308372	0.49275	0.906725	NA
31042	XLOC_031042	XLOC_031042	Slc7a2	chr8:41947720-42007424	AAko-TTround-FFdkosrna	AAwt-TTround-FFdkosrna	OK	0.362783	0.453734	-0.322743	0.609597	0.37815	0.855026	NA
31058	XLOC_031058	XLOC_031058	Acsl1	chr8:47556395-47621405	AAko-TTround-FFdkosrna	AAwt-TTround-FFdkosrna	OK	168.72	189.289	-0.165959	0.441109	0.5223	0.918875	NA
31115	XLOC_031115	XLOC_031115	Psd3	chr8:70209461-70474220	AAko-TTround-FFdkosrna	AAwt-TTround-FFdkosrna	OK	18.5917	19.6731	-0.0815656	0.0161781	0.9645	0.991314	NA
31297	XLOC_031297	XLOC_031297	Gnao1	chr8:96334737-96493288	AAko-TTround-FFdkosrna	AAwt-TTround-FFdkosrna	OK	4.24262	3.66533	0.211012	-0.161015	0.84115	0.985927	NA
31329	XLOC_031329	XLOC_031329	Ndrg4	chr8:98226936-98239019	AAko-TTround-FFdkosrna	AAwt-TTround-FFdkosrna	OK	2.32891	2.40853	-0.0484985	0.0972785	0.88885	0.991099	NA
31430	XLOC_031430	XLOC_031430	Tmem231	chr8:114435912-114457691	AAko-TTround-FFdkosrna	AAwt-TTround-FFdkosrna	OK	10.3399	13.9027	-0.427143	0.328664	0.63675	0.951807	NA
31444	XLOC_031444	XLOC_031444	Atmin	chr8:119467292-119484345	AAko-TTround-FFdkosrna	AAwt-TTround-FFdkosrna	OK	11.7936	13.9057	-0.237677	0.557733	0.42585	0.875332	NA
31662	XLOC_031662	XLOC_031662	Hook3	chr8:27131892-27254341	AAko-TTround-FFdkosrna	AAwt-TTround-FFdkosrna	OK	3.84126	3.52385	0.124428	-0.13852	0.84465	0.986151	NA
31709	XLOC_031709	XLOC_031709	Mtus1	chr8:42076265-42219080	AAko-TTround-FFdkosrna	AAwt-TTround-FFdkosrna	OK	3.04304	1.97448	0.62404	-1.19655	0.0939	0.683798	NA
31755	XLOC_031755	XLOC_031755	Galnt7	chr8:59998512-60142227	AAko-TTround-FFdkosrna	AAwt-TTround-FFdkosrna	OK	14.1476	14.2207	-0.0074364	0.0143201	0.9835	0.993243	NA
31760	XLOC_031760	XLOC_031760	Clcn3	chr8:63389185-63610141	AAko-TTround-FFdkosrna	AAwt-TTround-FFdkosrna	OK	10.8785	12.0844	-0.151667	0.230137	0.7604	0.977941	NA
31778	XLOC_031778	XLOC_031778	Psd3	chr8:70209461-70474220	AAko-TTround-FFdkosrna	AAwt-TTround-FFdkosrna	OK	54.4209	63.4121	-0.220596	0.333734	0.632	0.950054	NA
31800	XLOC_031800	XLOC_031800	Crtc1	chr8:72906256-72963472	AAko-TTround-FFdkosrna	AAwt-TTround-FFdkosrna	OK	1.08209	1.05304	0.0392505	-0.0385687	0.9564	0.991291	NA
32054	XLOC_032054	XLOC_032054	Tmem231	chr8:114435912-114457691	AAko-TTround-FFdkosrna	AAwt-TTround-FFdkosrna	OK	6.77359	7.11318	-0.0705737	0.139757	0.84555	0.986481	NA
32794	XLOC_032794	XLOC_032794	Srpr	chr9:35018787-35075365	AAko-TTround-FFdkosrna	AAwt-TTround-FFdkosrna	OK	15.1729	16.745	-0.142234	0.16834	0.8125	0.984199	NA
33045	XLOC_033045	XLOC_033045	Anp32a	chr9:62189149-62226609	AAko-TTround-FFdkosrna	AAwt-TTround-FFdkosrna	OK	1.66983	1.47083	0.183071	-0.350807	0.6237	0.94781	NA
33078	XLOC_033078	XLOC_033078	Csnk1g1	chr9:65676732-65892825	AAko-TTround-FFdkosrna	AAwt-TTround-FFdkosrna	OK	16.538	18.1019	-0.130355	0.148465	0.83615	0.985781	NA
33224	XLOC_033224	XLOC_033224	Msl2	chr9:100978450-101007129	AAko-TTround-FFdkosrna	AAwt-TTround-FFdkosrna	OK	6.07886	5.56542	0.12731	-0.276585	0.6975	0.965153	NA
33265	XLOC_033265	XLOC_033265	Cacna2d2	chr9:107302210-107431674	AAko-TTround-FFdkosrna	AAwt-TTround-FFdkosrna	OK	0.376727	0.476417	-0.338706	0.596039	0.394	0.861925	NA
33318	XLOC_033318	XLOC_033318	Cdc25a	chr9:109778082-109796394	AAko-TTround-FFdkosrna	AAwt-TTround-FFdkosrna	OK	25.1992	33.7242	-0.420403	1.0189	0.13635	0.717965	NA
33351	XLOC_033351	XLOC_033351	Ubp1	chr9:113840051-113935869	AAko-TTround-FFdkosrna	AAwt-TTround-FFdkosrna	OK	50.1388	64.4133	-0.361433	0.550287	0.43035	0.877138	NA
33469	XLOC_033469	XLOC_033469	Fat3	chr9:15714636-16182675	AAko-TTround-FFdkosrna	AAwt-TTround-FFdkosrna	OK	4.57383	3.68709	0.310918	-0.28181	0.6692	0.95919	NA
33682	XLOC_033682	XLOC_033682	Sidt2	chr9:45745957-45763332	AAko-TTround-FFdkosrna	AAwt-TTround-FFdkosrna	OK	16.4686	17.6549	-0.100347	0.238982	0.73095	0.973166	NA
33711	XLOC_033711	XLOC_033711	Dixdc1	chr9:50470857-50547518	AAko-TTround-FFdkosrna	AAwt-TTround-FFdkosrna	OK	6.14183	6.86178	-0.159916	0.357792	0.6119	0.945256	NA
33796	XLOC_033796	XLOC_033796	Glce	chr9:61905055-61936327	AAko-TTround-FFdkosrna	AAwt-TTround-FFdkosrna	OK	3.94127	2.65451	0.570215	-1.21122	0.0894	0.675011	NA
33813	XLOC_033813	XLOC_033813	Map2k1	chr9:64033599-64101412	AAko-TTround-FFdkosrna	AAwt-TTround-FFdkosrna	OK	3.32249	2.67371	0.31342	-0.631122	0.37505	0.854149	NA
33858	XLOC_033858	XLOC_033858	Tcf12	chr9:71692015-71959633	AAko-TTround-FFdkosrna	AAwt-TTround-FFdkosrna	OK	5.48694	4.55268	0.269287	-0.575549	0.41935	0.871746	NA
33892	XLOC_033892	XLOC_033892	Col12a1	chr9:79446797-79566485	AAko-TTround-FFdkosrna	AAwt-TTround-FFdkosrna	OK	1.43	1.94528	-0.443964	0.952397	0.17815	0.743283	NA
33961	XLOC_033961	XLOC_033961	Mras	chr9:99285838-99337131	AAko-TTround-FFdkosrna	AAwt-TTround-FFdkosrna	OK	3.84252	3.49985	0.134759	-0.281224	0.69585	0.964591	NA
33971	XLOC_033971	XLOC_033971	Slc35g2	chr9:100452606-100471504	AAko-TTround-FFdkosrna	AAwt-TTround-FFdkosrna	OK	2.0028	1.94307	0.0436846	-0.0797323	0.9108	0.991291	NA
33973	XLOC_033973	XLOC_033973	Ppp2r3a	chr9:101007319-101154162	AAko-TTround-FFdkosrna	AAwt-TTround-FFdkosrna	OK	3.32127	2.75187	0.27132	-0.503674	0.4663	0.893343	NA
34022	XLOC_034022	XLOC_034022	Gnai2	chr9:107516468-107537673	AAko-TTround-FFdkosrna	AAwt-TTround-FFdkosrna	OK	9.83793	8.05424	0.288607	-0.620952	0.3783	0.855069	NA
35160	XLOC_035160	XLOC_035160	Scml2	chrX:157520495-157696145	AAko-TTround-FFdkosrna	AAwt-TTround-FFdkosrna	OK	17.8788	12.185	0.553147	-1.26802	0.07815	0.657846	NA
35330	XLOC_035330	XLOC_035330	Elf4	chrX:45764225-45816309	AAko-TTround-FFdkosrna	AAwt-TTround-FFdkosrna	OK	0.415285	0.326188	0.348398	-0.595707	0.4045	0.866513	NA
35533	XLOC_035533	XLOC_035533	Snx12	chrX:98293124-98417902	AAko-TTround-FFdkosrna	AAwt-TTround-FFdkosrna	OK	2.0535	1.42415	0.52798	-0.857987	0.23145	0.778333	NA
2616	XLOC_002616	XLOC_002616	Tmcc3	chr10:93893263-94053699	AAko-TTround-FFdkosrna	AAwt-TTround-FFdkosrna	OK	1.27893	2.2708	-0.828266	1.6587	0.01965	0.408119	downregulated
4796	XLOC_004796	XLOC_004796	Dcaf7	chr11:105898185-105920647	AAko-TTround-FFdkosrna	AAwt-TTround-FFdkosrna	OK	27.4426	44.7171	-0.704413	1.78092	0.01195	0.321334	downregulated
22714	XLOC_022714	XLOC_022714	Tmem246	chr4:49597322-49610742	AAko-TTround-FFdkosrna	AAwt-TTround-FFdkosrna	OK	11.2561	17.4212	-0.630132	1.41896	0.04415	0.559914	downregulated
25335	XLOC_025335	XLOC_025335	Tnrc18	chr5:143200557-143579066	AAko-TTround-FFdkosrna	AAwt-TTround-FFdkosrna	OK	8.03417	13.5082	-0.749617	1.64745	0.0216	0.424026	downregulated
