# Supplementary material for: mir-34b/c and mir-449a/b/c are required for spermatogenesis, but not for the first cleavage division in mice
Source: Biol Open. 2015 Jan 23;4(2):212–23. doi: 10.1242/bio.201410959 (PMC4365490; doi:10.1242/bio.201410959)
Supplement: Supplementary Material [file supp_bio.201410959_bio201410959_Table_S6.xls]

## Sheet: Sheet1
Table S6. Changes of 89 target genes of the five miRNAs (miR34b/c and miR-449a/b/c) known to be essential for late spermiogenesis in miR-dKO round spermatids (upregulated genes are highlighted in red, and downregulated ones in yellow; genes without change
	test_id	gene_id	gene	locus	sample_1	sample_2	status	value_1	value_2	log2.fold_change	test_stat	p_value	q_value	regulated
2980	XLOC_002980	XLOC_002980	Ros1	chr10:51765731-51915050	AAko-TTround-FFdkosrna	AAwt-TTround-FFdkosrna	OK	0.287844	0.629725	-1.12943	1.97613	0.0064	0.227482	downregulated
4305	XLOC_004305	XLOC_004305	Tekt3	chr11:62875160-62908462	AAko-TTround-FFdkosrna	AAwt-TTround-FFdkosrna	OK	153.159	220.329	-0.524629	1.35554	0.04695	0.570705	downregulated
4676	XLOC_004676	XLOC_004676	Zpbp2	chr11:98412410-98419979	AAko-TTround-FFdkosrna	AAwt-TTround-FFdkosrna	OK	161.67	249.026	-0.623247	1.61506	0.0247	0.451659	downregulated
10193	XLOC_010193	XLOC_010193	Adam2	chr14:66646164-66696834	AAko-TTround-FFdkosrna	AAwt-TTround-FFdkosrna	OK	195.057	281.672	-0.530119	1.40539	0.0432	0.557653	downregulated
13701	XLOC_013701	XLOC_013701	Tekt4	chr17:25608534-25613539	AAko-TTround-FFdkosrna	AAwt-TTround-FFdkosrna	OK	292.304	420.718	-0.525384	1.39328	0.0499	0.582292	downregulated
19138	XLOC_019138	XLOC_019138	Nphp1	chr2:127566467-127614590	AAko-TTround-FFdkosrna	AAwt-TTround-FFdkosrna	OK	433.799	617.444	-0.509279	1.40188	0.0459	0.565606	downregulated
23040	XLOC_023040	XLOC_023040	Tekt2	chr4:125999085-126002911	AAko-TTround-FFdkosrna	AAwt-TTround-FFdkosrna	OK	59.9654	99.9725	-0.7374	1.71576	0.01845	0.397124	downregulated
25042	XLOC_025042	XLOC_025042	Cplx1	chr5:108947572-108979046	AAko-TTround-FFdkosrna	AAwt-TTround-FFdkosrna	OK	0.220428	0.623073	-1.49909	1.91149	0.01305	0.331988	downregulated
25131	XLOC_025131	XLOC_025131	Pebp1	chr5:117732659-117737573	AAko-TTround-FFdkosrna	AAwt-TTround-FFdkosrna	OK	668.232	1034.14	-0.630014	1.74589	0.0152	0.362805	downregulated
31647	XLOC_031647	XLOC_031647	Adam3	chr8:25787051-25837465	AAko-TTround-FFdkosrna	AAwt-TTround-FFdkosrna	OK	543.52	796.012	-0.550457	1.50176	0.0301	0.487893	downregulated
166	XLOC_000166	XLOC_000166	Pgap1	chr1:54529840-54614528	AAko-TTround-FFdkosrna	AAwt-TTround-FFdkosrna	OK	3.86521	3.91215	-0.0174116	0.0144333	0.98295	0.99312	NA
235	XLOC_000235	XLOC_000235	Spag16	chr1:69873543-70771706	AAko-TTround-FFdkosrna	AAwt-TTround-FFdkosrna	OK	122.526	147.134	-0.264048	0.644843	0.35415	0.842279	NA
263	XLOC_000263	XLOC_000263	Plcd4	chr1:74455957-74634604	AAko-TTround-FFdkosrna	AAwt-TTround-FFdkosrna	OK	59.4444	77.9765	-0.391498	0.616599	0.399	0.863202	NA
957	XLOC_000957	XLOC_000957	Pgap1	chr1:54529840-54614528	AAko-TTround-FFdkosrna	AAwt-TTround-FFdkosrna	OK	2.24128	2.5632	-0.193622	0.390864	0.58345	0.937171	NA
1028	XLOC_001028	XLOC_001028	Tnp1	chr1:73061648-73062473	AAko-TTround-FFdkosrna	AAwt-TTround-FFdkosrna	OK	8560.74	10312.1	-0.268534	0.689617	0.32215	0.826978	NA
1174	XLOC_001174	XLOC_001174	Tsn	chr1:120195094-120207709	AAko-TTround-FFdkosrna	AAwt-TTround-FFdkosrna	OK	9.29542	6.84197	0.442107	-0.96848	0.1741	0.740732	NA
1185	XLOC_001185	XLOC_001185	Gm101	chr1:121819916-121893682	AAko-TTround-FFdkosrna	AAwt-TTround-FFdkosrna	OK	19.0167	28.8436	-0.600984	1.08105	0.1138	0.706082	NA
2981	XLOC_002981	XLOC_002981	Gopc	chr10:52056829-52101930	AAko-TTround-FFdkosrna	AAwt-TTround-FFdkosrna	OK	6.27248	5.66692	0.14647	-0.306852	0.6638	0.958455	NA
3032	XLOC_003032	XLOC_003032	Sirt1	chr10:62781700-62801783	AAko-TTround-FFdkosrna	AAwt-TTround-FFdkosrna	OK	15.4868	10.2514	0.595212	-1.3028	0.0676	0.640292	NA
3122	XLOC_003122	XLOC_003122	Theg	chr10:79039221-79049881	AAko-TTround-FFdkosrna	AAwt-TTround-FFdkosrna	OK	106.866	117.395	-0.135576	0.330702	0.6419	0.95307	NA
3139	XLOC_003139	XLOC_003139	Pcsk4	chr10:79784026-79799187	AAko-TTround-FFdkosrna	AAwt-TTround-FFdkosrna	OK	41.3992	49.571	-0.259893	0.373813	0.58245	0.936677	NA
4196	XLOC_004196	XLOC_004196	Aff4	chr11:53164268-53235332	AAko-TTround-FFdkosrna	AAwt-TTround-FFdkosrna	OK	16.0279	14.2834	0.166252	-0.409815	0.5543	0.926617	NA
4603	XLOC_004603	XLOC_004603	Spag9	chr11:93857404-93988763	AAko-TTround-FFdkosrna	AAwt-TTround-FFdkosrna	OK	41.2787	38.5683	0.0979817	-0.221521	0.75355	0.976898	NA
4708	XLOC_004708	XLOC_004708	Klhl10	chr11:100303229-100334100	AAko-TTround-FFdkosrna	AAwt-TTround-FFdkosrna	OK	181.787	243.837	-0.423665	0.991104	0.16425	0.737773	NA
4793	XLOC_004793	XLOC_004793	Ace	chr11:105829258-105851278	AAko-TTround-FFdkosrna	AAwt-TTround-FFdkosrna	OK	128.916	137.269	-0.0905741	0.23528	0.7434	0.975647	NA
4820	XLOC_004820	XLOC_004820	Prkar1a	chr11:109512262-109530964	AAko-TTround-FFdkosrna	AAwt-TTround-FFdkosrna	OK	34.4552	47.5163	-0.463702	1.16404	0.09925	0.692635	NA
4892	XLOC_004892	XLOC_004892	Pgs1	chr11:117848170-117991949	AAko-TTround-FFdkosrna	AAwt-TTround-FFdkosrna	OK	18.0499	22.4135	-0.312382	0.20475	0.7951	0.983747	NA
5006	XLOC_005006	XLOC_005006	Zpbp	chr11:11014018-11362424	AAko-TTround-FFdkosrna	AAwt-TTround-FFdkosrna	OK	114.996	145.555	-0.339978	0.847771	0.2278	0.775101	NA
5317	XLOC_005317	XLOC_005317	Spem1	chr11:69634372-69635667	AAko-TTround-FFdkosrna	AAwt-TTround-FFdkosrna	OK	198.213	224.602	-0.180317	0.454857	0.5251	0.919991	NA
6437	XLOC_006437	XLOC_006437	Adcy3	chr12:4133396-4240123	AAko-TTround-FFdkosrna	AAwt-TTround-FFdkosrna	OK	1.40764	1.40143	0.00638335	-0.00511638	0.99365	0.996615	NA
6960	XLOC_006960	XLOC_006960	Adcy3	chr12:4133396-4240123	AAko-TTround-FFdkosrna	AAwt-TTround-FFdkosrna	OK	0.987063	0.478449	1.04478	-0.613375	0.49475	0.907792	NA
6977	XLOC_006977	XLOC_006977	Apob	chr12:7957995-8023645	AAko-TTround-FFdkosrna	AAwt-TTround-FFdkosrna	OK	6.98504	21.815	-1.64298	0.970405	0.28735	0.806311	NA
8572	XLOC_008572	XLOC_008572	Agtpbp1	chr13:59550872-59658680	AAko-TTround-FFdkosrna	AAwt-TTround-FFdkosrna	OK	75.4018	90.926	-0.270094	0.672177	0.3414	0.837161	NA
9698	XLOC_009698	XLOC_009698	Fndc3a	chr14:72937759-73110724	AAko-TTround-FFdkosrna	AAwt-TTround-FFdkosrna	OK	3.96188	3.53106	0.166086	-0.0552815	0.90715	0.991291	NA
9928	XLOC_009928	XLOC_009928	Dnahc1	chr14:32073194-32139119	AAko-TTround-FFdkosrna	AAwt-TTround-FFdkosrna	OK	20.316	27.749	-0.449818	0.266372	0.32585	0.830065	NA
10243	XLOC_010243	XLOC_010243	Fndc3a	chr14:72937759-73110724	AAko-TTround-FFdkosrna	AAwt-TTround-FFdkosrna	OK	57.1625	64.037	-0.163836	0.375673	0.5908	0.939117	NA
11145	XLOC_011145	XLOC_011145	Acr	chr15:89398756-89405016	AAko-TTround-FFdkosrna	AAwt-TTround-FFdkosrna	OK	51.4179	66.3043	-0.366832	0.862859	0.2167	0.769631	NA
12741	XLOC_012741	XLOC_012741	Tnp2	chr16:10786175-10789917	AAko-TTround-FFdkosrna	AAwt-TTround-FFdkosrna	OK	6915.29	7693.53	-0.153857	0.407477	0.55795	0.927672	NA
12772	XLOC_012772	XLOC_012772	Spag6	chr16:16752406-16829456	AAko-TTround-FFdkosrna	AAwt-TTround-FFdkosrna	OK	140.286	201.508	-0.522465	1.34184	0.0568	0.609372	NA
13808	XLOC_013808	XLOC_013808	Rxrb	chr17:34168756-34175348	AAko-TTround-FFdkosrna	AAwt-TTround-FFdkosrna	OK	4.60397	4.74184	-0.0425683	0.0842668	0.90655	0.991291	NA
14177	XLOC_014177	XLOC_014177	Pacrg	chr17:10595877-11033057	AAko-TTround-FFdkosrna	AAwt-TTround-FFdkosrna	OK	145.705	207.869	-0.512628	1.30188	0.06505	0.632917	NA
15250	XLOC_015250	XLOC_015250	Camk4	chr18:33096595-33355421	AAko-TTround-FFdkosrna	AAwt-TTround-FFdkosrna	OK	14.4805	15.9029	-0.135178	0.171978	0.80915	0.983911	NA
15389	XLOC_015389	XLOC_015389	Slc12a2	chr18:58038275-58106475	AAko-TTround-FFdkosrna	AAwt-TTround-FFdkosrna	OK	4.91628	5.54157	-0.172727	0.381917	0.5887	0.938721	NA
16151	XLOC_016151	XLOC_016151	Pold4	chr19:4227882-4233747	AAko-TTround-FFdkosrna	AAwt-TTround-FFdkosrna	OK	3.47755	3.49532	-0.00735235	0.0123508	0.98525	0.993619	NA
16375	XLOC_016375	XLOC_016375	Cstf2t	chr19:30638976-31839523	AAko-TTround-FFdkosrna	AAwt-TTround-FFdkosrna	OK	15.4497	14.9108	0.051227	-0.0755898	0.9082	0.991291	NA
17828	XLOC_017828	XLOC_017828	Cd59b	chr2:103911166-103925114	AAko-TTround-FFdkosrna	AAwt-TTround-FFdkosrna	OK	13.105	11.2361	0.221986	-0.440778	0.53575	0.922883	NA
18046	XLOC_018046	XLOC_018046	Plcb1	chr2:134611899-135300994	AAko-TTround-FFdkosrna	AAwt-TTround-FFdkosrna	OK	0.371224	0.215148	0.786957	-0.493314	0.4758	0.898039	NA
19140	XLOC_019140	XLOC_019140	Bub1	chr2:127625935-127657595	AAko-TTround-FFdkosrna	AAwt-TTround-FFdkosrna	OK	45.2158	49.594	-0.133339	0.317103	0.64885	0.954647	NA
19174	XLOC_019174	XLOC_019174	Cenpb	chr2:131003024-131005748	AAko-TTround-FFdkosrna	AAwt-TTround-FFdkosrna	OK	1.34443	0.881756	0.60854	-1.11642	0.10635	0.698885	NA
19371	XLOC_019371	XLOC_019371	Pltp	chr2:164656229-164683208	AAko-TTround-FFdkosrna	AAwt-TTround-FFdkosrna	OK	1.77531	1.20782	0.555663	-0.653537	0.3714	0.851806	NA
20127	XLOC_020127	XLOC_020127	Adad1	chr3:36961347-37024876	AAko-TTround-FFdkosrna	AAwt-TTround-FFdkosrna	OK	218.954	302.37	-0.465686	1.21113	0.08325	0.664639	NA
20140	XLOC_020140	XLOC_020140	Hspa4l	chr3:40548183-40595332	AAko-TTround-FFdkosrna	AAwt-TTround-FFdkosrna	OK	362.769	421.527	-0.216573	0.550123	0.39725	0.862863	NA
21003	XLOC_021003	XLOC_021003	Smcp	chr3:92387787-92392946	AAko-TTround-FFdkosrna	AAwt-TTround-FFdkosrna	OK	528.253	483.58	0.127475	-0.320401	0.6483	0.954647	NA
22067	XLOC_022067	XLOC_022067	Hook1	chr4:95626147-95692047	AAko-TTround-FFdkosrna	AAwt-TTround-FFdkosrna	OK	200.576	199.059	0.0109509	-0.0231142	0.97335	0.99182	NA
22458	XLOC_022458	XLOC_022458	Mthfr	chr4:147379453-147449432	AAko-TTround-FFdkosrna	AAwt-TTround-FFdkosrna	OK	9.21323	13.5114	-0.552399	1.02338	0.15815	0.733946	NA
22505	XLOC_022505	XLOC_022505	Mmel1	chr4:154243587-154269918	AAko-TTround-FFdkosrna	AAwt-TTround-FFdkosrna	OK	61.8372	85.5839	-0.468866	1.08514	0.11885	0.708495	NA
22594	XLOC_022594	XLOC_022594	Fhl5	chr4:25125305-25170642	AAko-TTround-FFdkosrna	AAwt-TTround-FFdkosrna	OK	306.848	331.107	-0.109774	0.268373	0.69555	0.964517	NA
22629	XLOC_022629	XLOC_022629	B4galt1	chr4:40751614-40801570	AAko-TTround-FFdkosrna	AAwt-TTround-FFdkosrna	OK	1.94129	1.47371	0.39756	-0.807989	0.246	0.783793	NA
22669	XLOC_022669	XLOC_022669	Gba2	chr4:43575505-43600429	AAko-TTround-FFdkosrna	AAwt-TTround-FFdkosrna	OK	15.9807	21.9992	-0.46112	0.895234	0.20085	0.756682	NA
23256	XLOC_023256	XLOC_023256	Mthfr	chr4:147379453-147449432	AAko-TTround-FFdkosrna	AAwt-TTround-FFdkosrna	OK	6.43955	9.3221	-0.533694	0.702875	0.3313	0.834099	NA
24074	XLOC_024074	XLOC_024074	Nsun7	chr5:66650824-66689397	AAko-TTround-FFdkosrna	AAwt-TTround-FFdkosrna	OK	86.5076	105.899	-0.291796	0.732547	0.2921	0.808639	NA
24243	XLOC_024243	XLOC_024243	Brdt	chr5:107760167-107816142	AAko-TTround-FFdkosrna	AAwt-TTround-FFdkosrna	OK	175.304	207.783	-0.245215	0.579242	0.4139	0.869903	NA
24434	XLOC_024434	XLOC_024434	Piwil1	chr5:129242120-129261466	AAko-TTround-FFdkosrna	AAwt-TTround-FFdkosrna	OK	50.8736	40.437	0.331241	-0.73689	0.28485	0.804713	NA
25030	XLOC_025030	XLOC_025030	Brdt	chr5:107760167-107816142	AAko-TTround-FFdkosrna	AAwt-TTround-FFdkosrna	OK	0.720362	0.501031	0.523822	-0.0649704	0.77005	0.980207	NA
26119	XLOC_026119	XLOC_026119	Spam1	chr6:24741198-24751128	AAko-TTround-FFdkosrna	AAwt-TTround-FFdkosrna	OK	68.771	85.1273	-0.30782	0.759834	0.2758	0.79765	NA
28733	XLOC_028733	XLOC_028733	Smpd1	chr7:112702873-112706903	AAko-TTround-FFdkosrna	AAwt-TTround-FFdkosrna	OK	1.25377	0.798029	0.651759	-1.1449	0.11065	0.704984	NA
28749	XLOC_028749	XLOC_028749	Rbmxl2	chr7:114352450-114357151	AAko-TTround-FFdkosrna	AAwt-TTround-FFdkosrna	OK	27.818	34.5711	-0.313548	0.687843	0.34365	0.837416	NA
29012	XLOC_029012	XLOC_029012	Taldo1	chr7:148578058-148588875	AAko-TTround-FFdkosrna	AAwt-TTround-FFdkosrna	OK	9.92543	7.94224	0.321582	-0.654696	0.3451	0.837697	NA
29688	XLOC_029688	XLOC_029688	Polg	chr7:86537223-86611159	AAko-TTround-FFdkosrna	AAwt-TTround-FFdkosrna	OK	28.2338	39.4528	-0.482704	1.08519	0.12435	0.714572	NA
29700	XLOC_029700	XLOC_029700	Cib1	chr7:87372045-87377502	AAko-TTround-FFdkosrna	AAwt-TTround-FFdkosrna	OK	88.4999	127.516	-0.526931	1.23812	0.07895	0.657846	NA
30069	XLOC_030069	XLOC_030069	Sh2b1	chr7:133610507-133618644	Aako-TTround-FFdkosrna	AAwt-TTround-FFdkosrna	OK	4.86392	4.68821	0.0530811	-0.109746	0.8766	0.989698	NA
31128	XLOC_031128	XLOC_031128	Tssk6	chr8:72418068-72427599	AAko-TTround-FFdkosrna	AAwt-TTround-FFdkosrna	OK	71.8768	109.819	-0.611534	1.1329	0.12345	0.712063	NA
31226	XLOC_031226	XLOC_031226	Clgn	chr8:85913673-85955781	AAko-TTround-FFdkosrna	AAwt-TTround-FFdkosrna	OK	224.991	307.039	-0.448552	1.14584	0.10295	0.696621	NA
31633	XLOC_031633	XLOC_031633	Vdac3	chr8:23687466-23704285	AAko-TTround-FFdkosrna	AAwt-TTround-FFdkosrna	OK	221.356	261.99	-0.243144	0.635362	0.3593	0.845088	NA
31955	XLOC_031955	XLOC_031955	Bbs2	chr8:96541763-96623200	AAko-TTround-FFdkosrna	AAwt-TTround-FFdkosrna	OK	30.13	25.9757	0.214038	-0.218825	0.72945	0.972798	NA
31967	XLOC_031967	XLOC_031967	Csnk2a2	chr8:97969995-98013262	AAko-TTround-FFdkosrna	AAwt-TTround-FFdkosrna	OK	24.2322	30.5653	-0.334966	0.782379	0.2665	0.790785	NA
32944	XLOC_032944	XLOC_032944	Cadm1	chr9:47338434-47661468	AAko-TTround-FFdkosrna	AAwt-TTround-FFdkosrna	OK	16.0051	15.6351	0.0337364	-0.0786178	0.91225	0.991291	NA
33553	XLOC_033553	XLOC_033553	Jam3	chr9:26904968-26963006	AAko-TTround-FFdkosrna	AAwt-TTround-FFdkosrna	OK	15.7919	15.7691	0.00208338	-0.00458407	0.99415	0.996764	NA
33781	XLOC_033781	XLOC_033781	Bbs4	chr9:59169772-59201315	AAko-TTround-FFdkosrna	AAwt-TTround-FFdkosrna	OK	14.423	16.317	-0.178004	0.381516	0.58775	0.938691	NA
35607	XLOC_035607	XLOC_035607	Taf7l	chrX:130994654-131011029	AAko-TTround-FFdkosrna	AAwt-TTround-FFdkosrna	OK	49.3541	37.6093	0.392082	-0.887952	0.20105	0.756854	NA
3137	XLOC_003137	XLOC_003137	Gamt	chr10:79720702-79725139	AAko-TTround-FFdkosrna	AAwt-TTround-FFdkosrna	OK	4.57972	1.28182	1.83707	-2.77106	0.00055	0.0433627	upregulated
10792	XLOC_010792	XLOC_010792	Sepp1	chr15:3220766-3253526	AAko-TTround-FFdkosrna	AAwt-TTround-FFdkosrna	OK	23.5811	5.60974	2.07163	-3.92442	5e-05	0.00702803	upregulated
18033	XLOC_018033	XLOC_018033	Prnd	chr2:131776596-131781929	AAko-TTround-FFdkosrna	AAwt-TTround-FFdkosrna	OK	3.99702	1.36155	1.55367	-2.61517	0.00025	0.0240753	upregulated
26307	XLOC_026307	XLOC_026307	Wipf3	chr6:54402876-54453762	AAko-TTround-FFdkosrna	AAwt-TTround-FFdkosrna	OK	0.415028	0.0934329	2.1512	-2.62306	0.00245	0.126976	upregulated
29684	XLOC_029684	XLOC_029684	Mfge8	chr7:86278653-86293946	AAko-TTround-FFdkosrna	AAwt-TTround-FFdkosrna	OK	10.4681	5.05731	1.04956	-2.21337	0.00215	0.11507	upregulated
